# Supplementary material for: Evidence on the efficacy of small unoccupied aircraft systems (UAS) as a survey tool for North American terrestrial, vertebrate animals: a systematic map
Source: Environ Evid. 2023 Feb 13;12:3. doi: 10.1186/s13750-022-00294-8 (PMC11378819; doi:10.1186/s13750-022-00294-8)
Supplement: Supplementary file 5 — Additional file 5. Search results with decisions at title and abstract level after duplicate removal. [file 13750_2022_294_MOESM5_ESM.xlsx]

## Sheet: README
All search results exported from Rayyan
2022-09-22
Elmore et al.
All search results (not containing duplicate information), with decisions at title/abstract stage.
csv file exported directly from RAYYAN QCRI
decision reasons listed under the notes column

## Sheet: Exported Rayyan article records
key	title	year	month	day	journal	issn	volume	issue	pages	authors	url	notes	doi	keywords
rayyan-102243352	Drones provide a better method to find nests and estimate nest survival for colonial waterbirds: a demonstration with Western Grebes.	2020	10		Wetlands Ecology & Management	9234861	28	5	837-845	Lachman, Deo and Conway, Courtney and Vierling, Kerri and Matthews, Ty	https://search.ebscohost.com/login.aspx?direct=true&db=fzh&AN=146175586&site=ehost-live&custid=magn1307	Accession Number: 146175586; Lachman, Deo 1; Email Address: lachmandeo@gmail.com; Conway, Courtney 1,2; Vierling, Kerri 1; Matthews, Ty 3; Affiliations: 1: Department of Fish and Wildlife Sciences, College of Natural Resources, University of Idaho, Moscow, ID, USA ; 2: U.S. Geological Survey, Idaho Cooperative Research Unit, Moscow, ID, USA ; 3: U.S. Fish and Wildlife Service, Pocatello, ID, USA …		WATER birds;GREBES;NESTS;DIGITAL cameras;SOCIAL interaction;Aechmophorus occidentalis;Drone;UAS;Waterbird
rayyan-102243353	A Rapid Population Assessment Method for Wild Pigs Using Baited Cameras at 3 Study Sites.	2020	6		Wildlife Society Bulletin	917648	44	2	372-382	Schlichting, Peter E. and Beasley, James C. and Boughton, Raoul K. and Davis, Amy J. and Pepin, Kim M. and Glow, Michael P. and Snow, Nathan P. and Miller, Ryan S. and VerCauteren, Kurt C. and Lewis, Jesse S.	https://search.ebscohost.com/login.aspx?direct=true&db=fzh&AN=143823820&site=ehost-live&custid=magn1307	Accession Number: 143823820; Schlichting, Peter E. 1; Email Address: peter.e.schlichting@asu.edu; Beasley, James C. 2; Boughton, Raoul K. 3; Davis, Amy J. 4; Pepin, Kim M. 4; Glow, Michael P. 4; Snow, Nathan P. 4; Miller, Ryan S. 5; VerCauteren, Kurt C. 4; Lewis, Jesse S. 1; Affiliations: 1: College of Integrative Sciences and Arts, Arizona State University, Polytechnic Campus, 6073 S Backus Mall…		WILD boar;CAMERAS;FERAL swine;BASIC needs;ANIMAL population density;SOUTH Carolina;FLORIDA;baiting;cameraâ€trapping;feral swine;rapid population assessments;RPA grid;Sus scrofa;Swine
rayyan-102243354	Evaluating the Use of Drones Equipped with Thermal Sensors as an Effective Method for Estimating Wildlife.	2020	6		Wildlife Society Bulletin	917648	44	2	434-443	Beaver, Jared T. and Baldwin, Robert W. and Messinger, Max and Newbolt, Chad H. and Ditchkoff, Stephen S. and Silman, Miles R.	https://search.ebscohost.com/login.aspx?direct=true&db=fzh&AN=143823833&site=ehost-live&custid=magn1307	Accession Number: 143823833; Beaver, Jared T. 1; Email Address: jared.beaver@montana.edu; Baldwin, Robert W. 1; Messinger, Max 1; Newbolt, Chad H. 2; Ditchkoff, Stephen S. 2; Silman, Miles R. 1; Affiliations: 1: Department of Biology and Center for Energy, Environment and Sustainability, Wake Forest University, Winstonâ€Salem NC, 27109,, USA ; 2: School of Forestry and Wildlife Sciences, Auburn …		WHITE-tailed deer;DEMOGRAPHIC surveys;DEER populations;AERIAL surveys;STATISTICAL power analysis;HEAT radiation & absorption;ALABAMA;aerial;deer;density estimation;drones;Odocoileus virginianus;population methods;thermal imaging;wildlife surveys;AUBURN University
rayyan-102243355	Mating patterns of dusky dolphins (Lagenorhynchus obscurus) explored using an unmanned aerial vehicle.	2020	10		Marine Mammal Science	8240469	36	4	1097-1110	Orbach, Dara N. and Eaton, Jordan and Fiori, Lorenzo and Piwetz, Sarah and Weir, Jody S. and WÃ¼rsig, Melany and WÃ¼rsig, Bernd	https://search.ebscohost.com/login.aspx?direct=true&db=fzh&AN=146363165&site=ehost-live&custid=magn1307	Accession Number: 146363165; Orbach, Dara N. 1,2; Email Address: dnorbach@gmail.com; Eaton, Jordan 2; Fiori, Lorenzo 3,4; Piwetz, Sarah 5; Weir, Jody S. 6; WÃ¼rsig, Melany 7; WÃ¼rsig, Bernd 7; Affiliations: 1: Department of Life Sciences, Texas A&M Universityâ€Corpus Christi, Corpus Christi Texas ; 2: Department of Biology, Dalhousie University, Halifax Nova Scotia,, Canada ; 3: New Zealand Inst…		DRONE aircraft;DOLPHINS;ANIMAL courtship;BRIDGE bearings;WATER;RESPIRATION in plants;CETACEA;FISH locomotion;delphinid;drone;dusky dolphin;Lagenorhynchus obscurus;mating;sexual behavior
rayyan-102243356	Unmanned aerial vehicle (UAV) survey of the Antarctic shag (Leucocarbo bransfieldensis) breeding colony at Harmony Point, Nelson Island, South Shetland Islands.	2020	2		Polar Biology	7224060	43	2	187-191	Oosthuizen, W. Chris and KrÃ¼ger, Lucas and Jouanneau, William and Lowther, Andrew D.	https://search.ebscohost.com/login.aspx?direct=true&db=fzh&AN=141562275&site=ehost-live&custid=magn1307	Accession Number: 141562275; Oosthuizen, W. Chris 1; Email Address: wcoosthuizen@zoology.up.ac.za; KrÃ¼ger, Lucas 2; Jouanneau, William 3; Lowther, Andrew D. 4; Affiliations: 1: Department of Zoology and Entomology, Mammal Research Institute, University of Pretoria, Private Bag X20, 0028, Hatfield, South Africa ; 2: INACH Instituto AntÃ¡rtico Chileno, Plaza MuÃ±oz Gamero, 1055, Punta Arenas, Chil…		MARINE ecosystem health;ANIMAL populations;POPULATION dynamics;DIGITAL elevation models;SPATIAL ecology;BIRD breeding;Drone;Monitoring;Population count;Population size;Seabird;Spatial ecology;Breeding
rayyan-102243357	Effects of regular exercise on sleep and activity status in aging and Clk RNAi Drosophila melanogaster.	2020	8		Biological Rhythm Research	9291016	51	5	815-828	Li, Qiufang and Zheng, Lan and Yang, Fan and Li, Hanzhe and Li, Jinxiu and Cheng, Dan	https://search.ebscohost.com/login.aspx?direct=true&db=fzh&AN=144525284&site=ehost-live&custid=magn1307	Accession Number: 144525284; Li, Qiufang 1; Zheng, Lan 1; Email Address: lanzheng@hunnu.edu.cn; Yang, Fan 1; Li, Hanzhe 1; Li, Jinxiu 1; Cheng, Dan 1; Affiliations: 1: Key Laboratory of Physical Fitness and Exercise Rehabilitation of Hunan Province, Hunan Normal University, Changsha City, China ; Source Info: Aug2020, Vol. 51 Issue 5, p815; Subject Term: DROSOPHILA melanogaster; Subject Term: CLO…		DROSOPHILA melanogaster;CLOCK genes;SLEEP;EXERCISE;CIRCADIAN rhythms;activity;aging;Clk;Drosophila;regular exercise;sleep
rayyan-102243358	Evaluation of disturbance effect on geese caused by an approaching unmanned aerial vehicle.	2020	6		Bird Conservation International	9592709	30	2	169-175	BECH-HANSEN, MADS and KALLEHAUGE, RUNE M. and LAURITZEN, JANNIK M. S. and SÃ˜RENSEN, MATHIAS H. and LAUBEK, BJARKE and JENSEN, LASSE F. and PERTOLDI, CINO and BRUHN, DAN	https://search.ebscohost.com/login.aspx?direct=true&db=fzh&AN=143895512&site=ehost-live&custid=magn1307	Accession Number: 143895512; BECH-HANSEN, MADS 1; Email Address: madsbechhansen@gmail.com; KALLEHAUGE, RUNE M. 1; LAURITZEN, JANNIK M. S. 1; SÃ˜RENSEN, MATHIAS H. 1; LAUBEK, BJARKE 2; JENSEN, LASSE F. 2; PERTOLDI, CINO 3; BRUHN, DAN 1; Affiliations: 1: Department of Chemistry and Bioscience, Aalborg University, Fredrik Bajers Vej 7H, Denmark. ; 2: Vattenfall Renewable Wind DK A/S, Jupitervej 6 â€…
rayyan-102243359	Southern right whales show no behavioral response to low noise levels from a nearby unmanned aerial vehicle.	2020	7		Marine Mammal Science	8240469	36	3	953-963	Christiansen, Fredrik and Nielsen, Mia L. K. and Charlton, Claire and Bejder, Lars and Madsen, Peter T.	https://search.ebscohost.com/login.aspx?direct=true&db=fzh&AN=144620160&site=ehost-live&custid=magn1307	Accession Number: 144620160; Christiansen, Fredrik 1,2,3; Email Address: f.christiansen@aias.au.dk; Nielsen, Mia L. K. 2; Charlton, Claire 4; Bejder, Lars 2,3,5; Madsen, Peter T. 2,3; Affiliations: 1: Aarhus Institute of Advanced Studies, HÃ¸eghâ€Guldbergs Gade 6B, Aarhus, Denmark ; 2: Zoophysiology, Department of Biology, Aarhus University, Aarhus, Denmark ; 3: Centre for Sustainable Aquatic Ec…		DRONE aircraft;WHALES;UNDERWATER noise;WHALE behavior;REMOTELY piloted vehicles;MARINE mammals;ACOUSTIC stimulation;AUSTRALIA;behavioral impact assessment;cetaceans;drones;marine mammals;noise impacts;unmanned aerial systems
rayyan-102243360	Quantifying the Dynamics of Livestock Distribution by Unmanned Aerial Vehicles (UAVs): A Case Study of Yak Grazing at the Household Scale.	2020	9		Rangeland Ecology & Management	15507424	73	5	642-648	Sun, Yi and Yi, Shuhua and Hou, Fujiang and Luo, Dongwen and Hu, Junqi and Zhou, Zhaoye	https://search.ebscohost.com/login.aspx?direct=true&db=fzh&AN=145406222&site=ehost-live&custid=magn1307	Accession Number: 145406222; Sun, Yi 1,2; Yi, Shuhua 1,2; Email Address: yis@ntu.edu.cn; Hou, Fujiang 3; Luo, Dongwen 4; Hu, Junqi 2; Zhou, Zhaoye 5; Affiliations: 1: Institute of Fragile Eco-Environment, Nantong University, 999 Tongjing Road, Nantong, Jiangsu 226007, China ; 2: School of Geographic Science, Nantong University, 999 Tongjing Road, Nantong, Jiangsu 226007, China ; 3: State Key Labo…		LIVESTOCK distributors;DRONE aircraft;GRAZING;HOUSEHOLDS;GRASSLANDS;ECOSYSTEM management;SPATIAL distribution (Quantum optics);dispersion;FragMAP;grazing;spatio-temporal distribution;the Qinghai-Tibetan Plateau;Cattle
rayyan-102243361	Estimates of Willow (Salix Spp.) Canopy Volume using Unmanned Aerial Systems.	2020	7		Rangeland Ecology & Management	15507424	73	4	531-537	Karl, Jason W. and Yelich, Joel V. and Ellison, Melinda J. and Lauritzen, Daniel	https://search.ebscohost.com/login.aspx?direct=true&db=fzh&AN=144262822&site=ehost-live&custid=magn1307	Accession Number: 144262822; Karl, Jason W. 1; Email Address: jkarl@uidaho.edu; Yelich, Joel V. 2; Ellison, Melinda J. 2; Lauritzen, Daniel 1; Affiliations: 1: Department of Forest, Rangeland, and Fire Sciences, University of Idaho, 875 Perimeter Dr, MS 1135, University of Idaho, Moscow, ID 83844-1135, USA ; 2: Nancy M. Cummings Research, Extension and Education Center, University of Idaho, Carme…		WILLOWS;LIVESTOCK;RANGE management;RIPARIAN plants;DRONE aircraft;Digital photogrammetry;Livestock grazing;Monitoring;Riparian;Unmanned aerial system (UAS);Willow;Furosemide;Salix
rayyan-102243362	Variation in cownose ray Rhinoptera neglecta abundance and group size on the central east coast of Australia.	2020	2		Journal of Fish Biology	221112	96	2	427-433	Tagliafico, Alejandro and Butcher, Paul A. and Colefax, Andrew P. and Clark, Graeme F. and Kelaher, Brendan P.	https://search.ebscohost.com/login.aspx?direct=true&db=fzh&AN=141782504&site=ehost-live&custid=magn1307	Accession Number: 141782504; Tagliafico, Alejandro 1; Email Address: tagliaficoa@gmail.com; Butcher, Paul A. 1,2; Colefax, Andrew P. 1; Clark, Graeme F. 3; Kelaher, Brendan P. 1; Affiliations: 1: National Marine Science Centre and Marine Ecology Research Centre, Southern Cross University, Coffs Harbour, Australia ; 2: Department of Primary Industries, New South Wales Fisheries, Coffs Harbour, Aus…		GROUP size;FISH conservation;CONSERVATION biology;COASTS;WIND speed;AUSTRALIA;Australian cownose ray;beach;cow ray;drone;flap ray;Rhinoptera;RPA;UAV;Australia
rayyan-102243363	Use of small unmanned aerial systems for sharp-tailed grouse lek surveys.	2020	12	17	Wildlife Biology	9096396	2020	2	N.PAG-N.PAG	Rischette, Alexander C. and Hovick, Torre J. and Elmore, R. Dwayne and Geaumont, Benjamin A.	https://search.ebscohost.com/login.aspx?direct=true&db=fzh&AN=144588987&site=ehost-live&custid=magn1307	Accession Number: 144588987; Rischette, Alexander C. 1; Email Address: alexander.rischette@ndsu.edu; Hovick, Torre J. 1; Elmore, R. Dwayne 2; Geaumont, Benjamin A. 3; Affiliations: 1: A. C. Rischette âœ‰, T. J Hovick, School of Natural Resource Science-Range Science Program, North Dakota State Univ., 201 Morrill Hall, 1230 Albrecht Blvd, Fargo, ND 58102, USA. ; 2: R. D. Elmore, Dept of Natural Re…		GROUSE;AERIAL surveys;WIND speed;SAGE grouse;ALTITUDES;SURVEYS;GREAT Plains;drone;grouse;small unmanned aerial systems;survey;Tympanuchus phasianellus
rayyan-102243365	Estimating the population size of migrating Tibetan antelopes Pantholops hodgsonii with unmanned aerial vehicles.	2020	1		Oryx	306053	54	1	101-109	Hu, Jianbo and Wu, Xiaomin and Dai, Mingxing	https://search.ebscohost.com/login.aspx?direct=true&db=fzh&AN=140300968&site=ehost-live&custid=magn1307	Accession Number: 140300968; Hu, Jianbo 1; Email Address: whogamble@hotmail.com; Wu, Xiaomin 2; Dai, Mingxing 1; Affiliations: 1: Tianjin Research Institute for Water Transport Engineering, Ministry of Transport, Tianjin 300456, China ; 2: Northwest Institute of Endangered Zoological Species, Shanxi Institute of Zoology, Xi'an, China ; Source Info: Jan2020, Vol. 54 Issue 1, p101; Subject Term: DR…		DRONE aircraft;ANTELOPES;REMOTELY piloted vehicles;NATURAL areas;NATIONAL parks & reserves;AERIAL photographs;CHINA;Aerial survey;Chang Tang National Nature Reserve;drone;Pantholops hodgsonii;population estimation;Tibetan antelope;UAV, unmanned aerial vehicle;Population Density
rayyan-102243366	Estimating kangaroo density by aerial survey: a comparison of thermal cameras with human observers.	2019	12		Wildlife Research	10353712	46	8	639-648	Lethbridge, Mark and Stead, Michael and Wells, Cameron	https://search.ebscohost.com/login.aspx?direct=true&db=fzh&AN=140296658&site=ehost-live&custid=magn1307	Accession Number: 140296658; Lethbridge, Mark 1; Email Address: mark.lethbridge@flinders.edu.au; Stead, Michael 2; Wells, Cameron 2; Affiliations: 1: Flinders University, GPO Box 2100, Adelaide, SA 5001, Australia. ; 2: EcoKnowledge, PO Box 632, Mylor, SA 5153, Australia. ; Source Info: 2019, Vol. 46 Issue 8, p639; Subject Term: AERIAL surveys; Subject Term: KANGAROOS; Subject Term: INFRARED imag…		AERIAL surveys;KANGAROOS;INFRARED imaging;ANIMAL populations;ZOOLOGICAL surveys;THERMAL imaging cameras;VICTORIA;AUSTRALIA;aerial survey;density;harvest;kangaroo;population management;RPA;thermal;UAV.;Humanities;Humanism;Humans
rayyan-102243367	Continuous wildlife monitoring using blimps as an aerial platform: a case study observing marine megafauna.	2020	3		Australian Zoologist	672238	40	3	407-415	Adams, Kye and Broad, Allison and Ruiz-GarcÃ­a, David and Davis, Andrew R.	https://search.ebscohost.com/login.aspx?direct=true&db=fzh&AN=144299045&site=ehost-live&custid=magn1307	Accession Number: 144299045; Adams, Kye 1; Email Address: ka738@uowmail.edu.au; Broad, Allison 1; Ruiz-GarcÃ­a, David 2; Davis, Andrew R. 1; Affiliations: 1: School of Earth, Atmospheric and Life Sciences and Centre for Sustainable Ecosystems Solutions, University of Wollongong, NSW, 2522 Australia ; 2: Marine Zoology Unit, Cavanilles Institute of Biodiversity and Evolutionary Biology, Universita…		"movement ecology";"Unmanned Aerial Systems" (UAS);"Unmanned Aerial Vehicles" (UAV);aerostats;airship;behaviour;drones;sharks;surveillance;Military Personnel
rayyan-102243368	Using flight initiation distance to evaluate responses of colonialâ€nesting Great Egrets to the approach of an unmanned aerial vehicle.	2019	12		Journal of Field Ornithology	2738570	90	4	382-390	Collins, Samantha A. and Giffin, Gabe J. and Strong, William T.	https://search.ebscohost.com/login.aspx?direct=true&db=fzh&AN=140231454&site=ehost-live&custid=magn1307	Accession Number: 140231454; Collins, Samantha A. 1; Email Address: scollins@wetlandsinstitute.org; Giffin, Gabe J. 1; Strong, William T. 1; Affiliations: 1: Louisiana Department of Wildlife and Fisheries, Rockefeller Wildlife Refuge, 5476 Grand Chenier Hwy, Grand Chenier Louisiana, 70643, USA ; Source Info: Dec2019, Vol. 90 Issue 4, p382; Subject Term: PHRAGMITES; Subject Term: DRONE aircraft; S…		PHRAGMITES;DRONE aircraft;PHRAGMITES australis;HERONS;REMOTELY piloted vehicles;FLIGHT;RISK perception;CICONIIFORMES;LOUISIANA;Ardea alba;disturbance;drone;flight initiation distance;wading bird
rayyan-102243369	Bayesian estimation of group sizes for a coastal cetacean using aerial survey data.	2019	10		Marine Mammal Science	8240469	35	4	1322-1346	Boyd, Charlotte and Hobbs, Roderick C. and Punt, AndrÃ© E. and Shelden, Kim E. W. and Sims, Christy L. and Wade, Paul R.	https://search.ebscohost.com/login.aspx?direct=true&db=fzh&AN=139103136&site=ehost-live&custid=magn1307	Accession Number: 139103136; Boyd, Charlotte 1,2; Email Address: boydchar@u.washington.edu; Hobbs, Roderick C. 3; Punt, AndrÃ© E. 1; Shelden, Kim E. W. 2; Sims, Christy L. 2; Wade, Paul R. 2; Affiliations: 1: School of Aquatic and Fishery Sciences, 1122 NE Boat Street, University of Washington, Seattle Washington, 98195, U.S.A. ; 2: Marine Mammal Laboratory, NOAA Alaska Fisheries Science Center, …		MARINE mammals;AERIAL surveys;WHITE whale;CETACEA;SPRAYING & dusting in agriculture;DRONE aircraft;ALASKA;COOK Inlet (Alaska);abundance;aerial photograph;aerial video;availability bias;beluga whale;Delphinapterus leucas;distribution;perception bias;UAV;visibility bias
rayyan-102243370	Insights into the use of an unmanned aerial vehicle (UAV) to investigate the behavior of humpback whales (Megaptera novaeangliae) in Vava'u, Kingdom of Tonga.	2020	1		Marine Mammal Science	8240469	36	1	209-223	Fiori, Lorenzo and Martinez, Emmanuelle and Bader, Martin K.â€F. and Orams, Mark B. and Bollard, Barbara	https://search.ebscohost.com/login.aspx?direct=true&db=fzh&AN=141077066&site=ehost-live&custid=magn1307	Accession Number: 141077066; Fiori, Lorenzo 1; Email Address: lfiori@aut.ac.nz; Martinez, Emmanuelle 2,3; Bader, Martin K.â€F. 1; Orams, Mark B. 4,5; Bollard, Barbara 1; Affiliations: 1: Institute for Applied Ecology New Zealand, School of Sciences, Auckland University of Technology, Auckland New Zealand ; 2: Applied and Environmental Sciences Department, NorthTec, WhangÄrei New Zealand ; 3: Tr…		HUMPBACK whale behavior;HUMPBACK whale;DRONE aircraft;NURTURING behavior;VERTICALLY rising aircraft;DATA collection platforms;WHALES;TONGA;animal behavior;baleen whales;cetaceans;impact assessment;methodology assessment;multiâ€rotor;remotely piloted helicopter
rayyan-102243371	Using unmanned aerial vehicles with thermalâ€image acquisition cameras for animal surveys: a case study on the Sichuan snubâ€nosed monkey in the Qinling Mountains.	2020	1		Integrative Zoology	17494869	15	1	79-86	HE, Gang and YANG, Haitao and PAN, Ruliang and SUN, Yewen and ZHENG, Pengbin and WANG, Jinghua and JIN, Xuelin and ZHANG, Jingjie and LI, Baoguo and GUO, Songtao	https://search.ebscohost.com/login.aspx?direct=true&db=fzh&AN=141315245&site=ehost-live&custid=magn1307	Accession Number: 141315245; HE, Gang 1; YANG, Haitao 1; PAN, Ruliang 1; SUN, Yewen 1; ZHENG, Pengbin 1; WANG, Jinghua 1; JIN, Xuelin 2; ZHANG, Jingjie 3,4; LI, Baoguo 1,5; Email Address: baoguoli@nwu.edu.cn; GUO, Songtao 1; Email Address: songtaoguo@nwu.edu.cn; Affiliations: 1: Shaanxi Key Laboratory for Animal Conservation, College of Life Sciences, Northwest University, Xi'an China ; 2: Shaanx…		ZOOLOGICAL surveys;MOUNTAINS;DEMOGRAPHIC surveys;MACAQUES;MONKEYS;BODY size;SICHUAN Sheng (China);HIMALAYA Mountains;arboreal primates;mountainous regions;population size assessment;thermal image;unmanned aerial vehicles;Animals;Mountaineering;Haplorhini;Animal Shells;Nose;Electronic Nose
rayyan-102243372	Estimating body mass of freeâ€living whales using aerial photogrammetry and 3D volumetrics.	2019	12		Methods in Ecology & Evolution	2041210X	10	12	2034-2044	Christiansen, Fredrik and Sironi, Mariano and Moore, Michael J. and Di Martino, MatÃ­as and Ricciardi, Marcos and Warick, Hunter A. and Irschick, Duncan J. and Gutierrez, Robert and Uhart, Marcela M. and Iossa, Graziella	https://search.ebscohost.com/login.aspx?direct=true&db=fzh&AN=140070566&site=ehost-live&custid=magn1307	Accession Number: 140070566; Christiansen, Fredrik 1,2,3; Email Address: f.christiansen@aias.au.dk; Sironi, Mariano 4,5,6; Moore, Michael J. 7; Di Martino, MatÃ­as 4; Ricciardi, Marcos 4; Warick, Hunter A. 3; Irschick, Duncan J. 8; Gutierrez, Robert 9; Uhart, Marcela M. 4,10; Iossa, Graziella; Affiliations: 1: Aarhus Institute of Advanced Studies, Aarhus C Denmark ; 2: Zoophysiology, Department o…		MARINE mammals;AERIAL photogrammetry;WHALES;AERIAL photographs;DRONE aircraft;PECTORAL fins;baleen whale;body condition;body mass;morphometrics;photogrammetry;right whale;unmanned aerial vehicle;volumetrics
rayyan-102243373	Drones Improve Effectiveness and Reduce Disturbance of Censusing Common Redshanks Tringa totanus Breeding on Salt Marshes.	2019	12		Ardea	3732266	107	3	275-282	Valle, Roberto G. and Scarton, Francesco	https://search.ebscohost.com/login.aspx?direct=true&db=fzh&AN=141981016&site=ehost-live&custid=magn1307	Accession Number: 141981016; Valle, Roberto G. 1; Email Address: robertovalle@libero.it; Scarton, Francesco 2; Affiliations: 1: Rialto, San Polo 571, 30125 Venice, Italy ; 2: SELC Soc. Coop, via dell'ElettricitÃ 3/d, 30175 Venice, Italy ; Source Info: Dec2019, Vol. 107 Issue 3, p275; Subject Term: SALT marshes; Subject Term: BIRD nests; Subject Term: BREEDING; Subject Term: OPERATING costs; Subje…		SALT marshes;BIRD nests;BREEDING;OPERATING costs;BIRD population estimates;VENICE (Italy);ITALY;breeding;Common Redshank;drones;lagoon of Venice;saltmarshes;Tringa totanus;Breeding
rayyan-102243374	Lateral position preference in grazing feral horses.	2020	1		Ethology	1791613	126	1	111-119	Inoue, Sota and Yamamoto, Shinya and Ringhofer, Monamie and MendonÃ§a, Renata S. and Hirata, Satoshi and Ebensperger, Luis	https://search.ebscohost.com/login.aspx?direct=true&db=fzh&AN=140269661&site=ehost-live&custid=magn1307	Accession Number: 140269661; Inoue, Sota 1; Email Address: sota.inoe@gmail.com; Yamamoto, Shinya 2; Ringhofer, Monamie 2; MendonÃ§a, Renata S. 2,3; Hirata, Satoshi 1; Ebensperger, Luis; Affiliations: 1: Wildlife Research Center, Kyoto University, Kyoto Japan ; 2: Institute for Advanced Study, Kyoto University, Kyoto Japan ; 3: Department of Life Sciences, Centre for Functional Ecology â€“ Science…		WILD horses;MOTHER-infant relationship;CEREBRAL hemispheres;HORSES;SOCIAL processes;GEOGRAPHIC spatial analysis;drone;horses;laterality;spatial positioning;Horses
rayyan-102243375	UAV wildlife radiotelemetry: System and methods of localization.	2019	10		Methods in Ecology & Evolution	2041210X	10	10	1783-1795	Shafer, Michael W. and Vega, Gabriel and Rothfus, Kellan and Flikkema, Paul and Photopoulou, Theoni	https://search.ebscohost.com/login.aspx?direct=true&db=fzh&AN=138895837&site=ehost-live&custid=magn1307	Accession Number: 138895837; Shafer, Michael W. 1; Email Address: michael.shafer@nau.edu; Vega, Gabriel 1; Rothfus, Kellan 1; Flikkema, Paul 2; Photopoulou, Theoni; Affiliations: 1: Department of Mechanical Engineering, Northern Arizona University, Flagstaff Arizona ; 2: School of Informatics, Computing, and Cyber Systems, Northern Arizona University, Flagstaff Arizona ; Source Info: Oct2019, Vol…		BEACONS;RADIO telemetry;LOCALIZATION (Mathematics);FLIGHT testing;MULTIPLE correspondence analysis (Statistics);OPEN source software;drone;localization;principal component analysis;softwareâ€defined radio;unmanned aerial system;unmanned aerial vehicle;VHF tag
rayyan-102243376	Monitoring large and complex wildlife aggregations with drones.	2019	7		Methods in Ecology & Evolution	2041210X	10	7	1024-1035	Lyons, Mitchell B. and Brandis, Kate J. and Murray, Nicholas J. and Wilshire, John H. and McCann, Justin A. and Kingsford, Richard T. and Callaghan, Corey T. and Shepard, Emily	https://search.ebscohost.com/login.aspx?direct=true&db=fzh&AN=137267642&site=ehost-live&custid=magn1307	Accession Number: 137267642; Lyons, Mitchell B. 1; Email Address: mitchell.lyons@unsw.edu.au; Brandis, Kate J. 1; Murray, Nicholas J. 1; Wilshire, John H. 1; McCann, Justin A. 1; Kingsford, Richard T. 1; Callaghan, Corey T. 1; Shepard, Emily 1; Affiliations: 1: Centre for Ecosystem Science, School of Biological, Earth and Environmental Sciences, UNSW Australia, Sydney New South Wales, Australia ;…		WATER birds;WILDLIFE monitoring;ANIMAL populations;ANIMALS;MACHINE learning;FLOODPLAINS;aerial vehicle;automated detection;bird;breeding;colonial;ecology;machine learning;waterbird
rayyan-102243377	A comparison of image and observer based aerial surveys of narwhal.	2019	10		Marine Mammal Science	8240469	35	4	1253-1279	BrÃ¶ker, Koen C. A. and Hansen, Rikke G. and Leonard, Kathleen E. and Koski, William R. and Heideâ€JÃ¸rgensen, Mads Peter	https://search.ebscohost.com/login.aspx?direct=true&db=fzh&AN=139103133&site=ehost-live&custid=magn1307	Accession Number: 139103133; BrÃ¶ker, Koen C. A. 1,2; Email Address: koen.broker@shell.com; Hansen, Rikke G. 3; Leonard, Kathleen E. 4; Koski, William R. 5; Heideâ€JÃ¸rgensen, Mads Peter 3; Affiliations: 1: Shell Global Solutions International B.V., Kesslerpark 1, 2288GS, Rijswijk the Netherlands ; 2: Groningen Institute for Evolutionary Life Sciences, University of Groningen, PO Box 11103, 9700…		AERIAL surveys;NARWHAL;MARINE mammals;COMPARATIVE studies;IMAGE;abundance estimation;aerial surveys;Arctic;lineâ€transect survey;Melville Bay;Monodon monoceros;narwhal;strip census;unmanned aerial systems;West Greenland
rayyan-102243378	A convolutional neural network for detecting sea turtles in drone imagery.	2019	3		Methods in Ecology & Evolution	2041210X	10	3	345-355	Gaggiotti, Oscar and Gray, Patrick C. and Johnston, David W. and Fleishman, Abram B. and Klein, David J. and McKown, Matthew W. and BÃ©zy, Vanessa S. and Lohmann, Kenneth J.	https://search.ebscohost.com/login.aspx?direct=true&db=fzh&AN=135260090&site=ehost-live&custid=magn1307	Accession Number: 135260090; Gaggiotti, Oscar; Gray, Patrick C. 1; Johnston, David W. 1; Fleishman, Abram B. 2; Klein, David J. 2; McKown, Matthew W. 2; BÃ©zy, Vanessa S. 3; Lohmann, Kenneth J. 3; Affiliations: 1: Division of Marine Science and Conservation, Nicholas School of the Environment, Duke University Marine Laboratory, Beaufort North Carolina ; 2: Conservation Metrics, Inc., Santa Cruz C…		NEURAL circuitry;SEA turtles;DRONE aircraft;MARINE ecology;MARINE animals;convolutional neural networks;deep learning for ecology;marine megafauna;marine population monitoring;object detection;sea turtles;unoccupied aircraft systems;Nerve Net;Neural Networks (Computer);Imagery (Psychotherapy)
rayyan-102243379	Drones as a Threat to Wildlife: YouTube Complements Science in Providing Evidence about Their Effect.	2019	9		Environmental Conservation	3768929	46	3	205-210	Rebolo-IfrÃ¡n, Natalia and GraÃ±a Grilli, Maricel and Lambertucci, Sergio A	https://search.ebscohost.com/login.aspx?direct=true&db=fzh&AN=138104925&site=ehost-live&custid=magn1307	Accession Number: 138104925; Rebolo-IfrÃ¡n, Natalia 1; Email Address: nataliarebolo@comahue-conicet.gob.ar; GraÃ±a Grilli, Maricel 1; Lambertucci, Sergio A 1; Affiliations: 1: Grupo de Investigaciones en BiologÃ­a de la ConservaciÃ³n, Laboratorio Ecotono, INIBIOMA (Universidad Nacional del Comahue â€“ CONICET), Bariloche, Argentina ; Source Info: Sep2019, Vol. 46 Issue 3, p205; Subject Term: SCIE…		SCIENTIFIC literature;NATURE conservation;AQUATIC habitats;ANIMALS;RECREATION;DRONE aircraft;drone;RPA;UAV;wildlife disturbance;YouTube;INTERNATIONAL Union for Conservation of Nature & Natural Resources;YOUTUBE (Web resource)
rayyan-102243380	The importance of controlled mating in honeybee breeding.	2019	12	12	Genetics Selection Evolution	0999193X	51	1	44575	Plate, Manuel and Bernstein, Richard and Hoppe, Andreas and Bienefeld, Kaspar	https://search.ebscohost.com/login.aspx?direct=true&db=fzh&AN=140314671&site=ehost-live&custid=magn1307	Accession Number: 140314671; Plate, Manuel 1; Email Address: manuel.plate@hu-berlin.de; Bernstein, Richard 1; Hoppe, Andreas 1; Bienefeld, Kaspar 1; Affiliations: 1: Institute for Bee Research, Friedrich-Engels-Str. 32, 16540, Hohen Neuendorf, Germany ; Source Info: 12/12/2019, Vol. 51 Issue 1, p1; Subject Term: HONEYBEES; Subject Term: ANIMAL breeding; Subject Term: ANIMAL species; Subject Term:…		HONEYBEES;ANIMAL breeding;ANIMAL species;LEAD abatement;INVERSE relationships (Mathematics);SUBSPECIES;STATISTICAL sampling;Breeding
rayyan-102243381	Aerial VHF tracking of wildlife using an unmanned aerial vehicle (UAV): comparing efficiency of yellow-eyed penguin (Megadyptes antipodes) nest location methods.	2019	2		Wildlife Research	10353712	46	2	145-153	Muller, Chris G. and Chilvers, B. Louise and Barker, Zane and Barnsdale, Kelvin P. and Battley, Phil F. and French, Rebecca K. and McCullough, Josh and Samandari, Fred	https://search.ebscohost.com/login.aspx?direct=true&db=fzh&AN=135442541&site=ehost-live&custid=magn1307	Accession Number: 135442541; Muller, Chris G. 1,2; Email Address: cmuller@technologist.com; Chilvers, B. Louise 1; Barker, Zane 3; Barnsdale, Kelvin P. 3; Battley, Phil F. 2; French, Rebecca K. 2; McCullough, Josh 3; Samandari, Fred 3; Affiliations: 1: Wildbase, School of Veterinary Science, Massey University, Private Bag 11-222, Palmerston North 4442, New Zealand. ; 2: Wildlife and Ecology Group…		WILDLIFE management;WILDLIFE monitoring;DRONE aircraft;animal tracking;Argos satellite;drone;GPS;positioning;transmitter;unmanned aircraft system (UAS);VHF telemetry;wildlife management.
rayyan-102243382	Unoccupied aerial system assessment of entanglement in Northwest Atlantic gray seals (Halichoerus grypus).	2019	10		Marine Mammal Science	8240469	35	4	1613-1624	Martins, Maria Clara Iruzun and Sette, Lisa and Josephson, Elizabeth and Bogomolni, Andrea and Rose, Kathryn and Sharp, Sarah M. and Niemeyer, Misty and Moore, Michael	https://search.ebscohost.com/login.aspx?direct=true&db=fzh&AN=139103134&site=ehost-live&custid=magn1307	Accession Number: 139103134; Martins, Maria Clara Iruzun 1; Email Address: maria.martins.15@ucl.ac.uk; Sette, Lisa 2; Josephson, Elizabeth 3; Bogomolni, Andrea 4; Rose, Kathryn 5; Sharp, Sarah M. 5; Niemeyer, Misty 5; Moore, Michael 4; Affiliations: 1: Division of Biosciences, University College London, Gower Street, London, WC1E 6BT U.K. ; 2: Center for Coastal Studies, 5 Holway Avenue, Province…		GRAY seal;MARINE mammals;BYCATCHES;MARINE debris;MARINE mammal populations;GILLNETTING;HARBOR seal;ANIMAL welfare;Northwestern United States
rayyan-102243383	Real-time thermal imagery from an unmanned aerial vehicle can locate ground nests of a grassland songbird at rates similar to traditional methods.	2019	5		Biological Conservation	63207	233		241-246	Scholten, C.N. and Kamphuis, A.J. and Vredevoogd, K.J. and Lee-Strydhorst, K.G. and Atma, J.L. and Shea, C.B. and Lamberg, O.N. and Proppe, D.S.	https://search.ebscohost.com/login.aspx?direct=true&db=fzh&AN=136155404&site=ehost-live&custid=magn1307	Accession Number: 136155404; Scholten, C.N. 1; Kamphuis, A.J. 1; Vredevoogd, K.J. 1; Lee-Strydhorst, K.G. 1; Atma, J.L. 1; Shea, C.B. 1; Lamberg, O.N. 1; Proppe, D.S. 1; Email Address: dsp5@calvin.edu; Affiliations: 1: Biology Department, Calvin College, 3201 Burton St SE, Grand Rapids, MI 49546, USA ; Source Info: May2019, Vol. 233, p241; Subject Term: ANIMAL behavior; Subject Term: NESTS; Subje…		ANIMAL behavior;NESTS;SONGBIRDS;BIRD nests;GRASSLANDS;DRONE aircraft;Drone;Field;Infrared;Monitoring;Reproduction;Sparrow;UAV;Imagery (Psychotherapy)
rayyan-102243384	Environmental assessment and historic erosion calculation of abandoned mine tailings from a semi-arid zone of northwestern Mexico: insights from geochemistry and unmanned aerial vehicles.	2019	9		Environmental Science & Pollution Research	9441344	26	25	26203-26215	PeÃ±a-Ortega, Mayra and Del Rio-Salas, Rafael and Valencia-Sauceda, Javier and MendÃ­vil-Quijada, HÃ©ctor and Minjarez-Osorio, Christian and Molina-Freaner, Francisco and de la O-Villanueva, Margarita and Moreno-RodrÃ­guez, VerÃ³nica	https://search.ebscohost.com/login.aspx?direct=true&db=fzh&AN=138396621&site=ehost-live&custid=magn1307	Accession Number: 138396621; PeÃ±a-Ortega, Mayra 1; Del Rio-Salas, Rafael 2,3; Email Address: rdelriosalas@gmail.com; Valencia-Sauceda, Javier 1; MendÃ­vil-Quijada, HÃ©ctor 4; Minjarez-Osorio, Christian 5; Molina-Freaner, Francisco 6; de la O-Villanueva, Margarita 1; Moreno-RodrÃ­guez, VerÃ³nica 7; Affiliations: 1: Departamento de GeologÃ­a, DivisiÃ³n de Ciencias Exactas y Naturales, Universidad …		ABANDONED mines;ARID regions;ENVIRONMENTAL impact analysis;GEOCHEMISTRY;DIGITAL elevation models;SHORELINE monitoring;MEXICO;Abandoned mine tailings;Hazard indexes;Historic erosion;Potentially toxic elements;Semi-arid zones;Unmanned aerial vehicles;Mexico
rayyan-102243385	Detectability and visibility biases associated with using a consumerâ€grade unmanned aircraft to survey nesting colonial waterbirds.	2018	9		Journal of Field Ornithology	2738570	89	3	242-257	Barr, Jared R. and Green, M. Clay and DeMaso, Stephen J. and Hardy, Thomas B.	https://search.ebscohost.com/login.aspx?direct=true&db=fzh&AN=131948879&site=ehost-live&custid=magn1307	Accession Number: 131948879; Barr, Jared R. 1,2; Email Address: barr.jed@gmail.com; Green, M. Clay 1; DeMaso, Stephen J. 3; Hardy, Thomas B. 1; Affiliations: 1: Department of Biology, Texas State University, 601 University Drive, San Marcos, Texas, 78666, USA ; 2: California Department of Food and Agriculture, 1220Â N Street, Sacramento, California, 95814, USA ; 3: U. S. Fish and Wildlife Service…		DRONE aircraft;WATER birds;HERONS;WATERSHEDS;PREDATION;aerial system;bird count;detection probability;drone;GLMM;UAS;UAV;Bias (Epidemiology)
rayyan-102243386	Reliability of marine faunal detections in drone-based monitoring.	2019	5	15	Ocean & Coastal Management	9645691	174		108-115	Colefax, Andrew P. and Butcher, Paul A. and Pagendam, Daniel E. and Kelaher, Brendan P.	https://search.ebscohost.com/login.aspx?direct=true&db=fzh&AN=135914618&site=ehost-live&custid=magn1307	Accession Number: 135914618; Colefax, Andrew P. 1,2; Email Address: andrew.colefax@dpi.nsw.gov.au; Butcher, Paul A. 1,2; Pagendam, Daniel E. 3; Kelaher, Brendan P. 2; Affiliations: 1: New South Wales Department of Primary Industries, National Marine Science Centre, Coffs Harbour, NSW, Australia ; 2: Southern Cross University, National Marine Science Centre, Coffs Harbour, NSW, Australia ; 3: Comm…		MARINE animals;ERROR rates;OCEAN bottom;GREEN movement;SOCIAL attitudes;ERROR detection (Information theory);Aerial survey;Coastal monitoring;Drone survey;Shark management;Shark surveillance;Military Personnel
rayyan-102243387	Evaluation of factors affecting gully headcut location using summary statistics and the maximum entropy model: Golestan Province, NE Iran.	2019	8	10	Science of the Total Environment	489697	677		281-298	Kariminejad, Narges and Hosseinalizadeh, Mohsen and Pourghasemi, Hamid Reza and Bernatek-Jakiel, Anita and Campetella, Giandiego and Ownegh, Majid	https://search.ebscohost.com/login.aspx?direct=true&db=fzh&AN=136500684&site=ehost-live&custid=magn1307	Accession Number: 136500684; Kariminejad, Narges 1; Hosseinalizadeh, Mohsen 1; Email Address: mhalizadeh@gau.ac.ir; Pourghasemi, Hamid Reza 1; Email Address: hamidreza.pourghasemi@yahoo.com; Bernatek-Jakiel, Anita 1; Campetella, Giandiego 1; Ownegh, Majid 1; Affiliations: 1: Department of Watershed and Arid Zone Management, Gorgan University of Agricultural Sciences and Natural Resources, Gorgan …		Gully erosion;MaxEnt;Soil properties;Spatial modelling;Susceptibility;Topography;Iran;Entropy
rayyan-102243388	State of knowledge: Antarctic wildlife response to unmanned aerial systems.	2018	11		Polar Biology	7224060	41	11	2387-2398	Mustafa, Osama and Barbosa, AndrÃ©s and Krause, Douglas J. and Peter, Hans-Ulrich and Vieira, GonÃ§alo and RÃ¼mmler, Marie-Charlott	https://search.ebscohost.com/login.aspx?direct=true&db=fzh&AN=131948377&site=ehost-live&custid=magn1307	Accession Number: 131948377; Mustafa, Osama 1; Email Address: osama.mustafa@think-jena.de; Barbosa, AndrÃ©s 2; Krause, Douglas J. 3; Peter, Hans-Ulrich 4; Vieira, GonÃ§alo 5; RÃ¼mmler, Marie-Charlott 4; Affiliations: 1: Thuringian Institute of Sustainability and Climate Protection, Leutragraben 1, 07743, Jena, Germany ; 2: Museo Nacional de Ciencias Naturales, Madrid, Spain ; 3: Antarctic Ecosyst…		WILDLIFE monitoring;DRONE aircraft;MARINE resources conservation;GUIDELINES;ANIMAL populations;BIRD populations;Drone;Guidelines;Survey technologies;UAS;UAV;Wildlife monitoring
rayyan-102243389	Using remote sensing to quantify fishing effort and predict shorebird conflicts in an intertidal fishery.	2019	3		Ecological Informatics	15749541	50		136-148	Clarke, L.J. and Hill, R.A. and Ford, A. and Herbert, R.J.H. and Esteves, L.S. and Stillman, R.A.	https://search.ebscohost.com/login.aspx?direct=true&db=fzh&AN=134848204&site=ehost-live&custid=magn1307	Accession Number: 134848204; Clarke, L.J. 1; Email Address: l.clarke@bangor.ac.uk; Hill, R.A. 1; Ford, A. 1; Herbert, R.J.H. 1; Esteves, L.S. 1; Stillman, R.A. 1; Affiliations: 1: School of Ocean Sciences, Bangor University, Menai Bridge LL59 5AB, United Kingdom ; Source Info: Mar2019, Vol. 50, p136; Subject Term: SHELLFISH; Subject Term: EFFORT in fisheries; Subject Term: REMOTE sensing; Subject…		SHELLFISH;EFFORT in fisheries;REMOTE sensing;SHORE birds;FISH conservation;FISHERIES;GREAT Britain;Dredging;Intertidal;Remote sensing;Shellfishing;Shorebirds;Unmanned aerial vehicle
rayyan-102243390	A comparison of unmanned aerial vehicles (drones) and manned helicopters for monitoring macropod populations.	2018	11		Wildlife Research	10353712	45	7	586-594	Gentle, Matthew and Finch, Neal and Speed, James and Pople, Anthony	https://search.ebscohost.com/login.aspx?direct=true&db=fzh&AN=133152334&site=ehost-live&custid=magn1307	Accession Number: 133152334; Gentle, Matthew 1; Email Address: matthew.gentle@daf.qld.gov.au; Finch, Neal 2; Speed, James 1; Pople, Anthony 3; Affiliations: 1: Invasive Plants and Animals, Biosecurity Queensland, Department of Agriculture and Fisheries, 203 Tor St, Toowoomba, Qld 4350, Australia ; 2: Macropod Management Unit, Environmental Services and Regulation, Environment and Science, 146 Her…		ANIMAL populations;DRONE aircraft;MACROPODIDAE;density;unmanned aerial system (UAS);wildlife survey;Humans
rayyan-102243391	Assessing climate change associated seaâ€level rise impacts on sea turtle nesting beaches using drones, photogrammetry and a novel GPS system.	2019	2		Global Change Biology	13541013	25	2	753-762	Varela, Miguel R. and PatrÃ­cio, Ana R. and Anderson, Karen and Broderick, Annette C. and DeBell, Leon and Hawkes, Lucy A. and Tilley, Dominic and Snape, Robin T. E. and Westoby, Matthew J. and Godley, Brendan J.	https://search.ebscohost.com/login.aspx?direct=true&db=fzh&AN=134201602&site=ehost-live&custid=magn1307	Accession Number: 134201602; Varela, Miguel R. 1; Email Address: m.varela@exeter.ac.uk; PatrÃ­cio, Ana R. 1,2; Anderson, Karen 3; Broderick, Annette C. 1; DeBell, Leon 3; Hawkes, Lucy A. 1; Tilley, Dominic 1; Snape, Robin T. E. 1,4; Westoby, Matthew J. 5; Godley, Brendan J. 1; Affiliations: 1: Centre for Ecology and Conservation, University of Exeter, Exeter UK ; 2: MARE â€“ Marine and Environmen…		CLIMATE change;ABSOLUTE sea level change;SEA turtles;PHOTOGRAMMETRY;REMOTE sensing;climate change;drones;photogrammetry;Piksi;remote sensing;sea turtles;seaâ€level rise;UAV
rayyan-102243392	Detection errors in wildlife abundance estimates from Unmanned Aerial Systems (UAS) surveys: Synthesis, solutions, and challenges.	2018	8		Methods in Ecology & Evolution	2041210X	9	8	1864-1873	Brack, Ismael V. and Kindel, Andreas and Oliveira, Luiz Flamarion B.	https://search.ebscohost.com/login.aspx?direct=true&db=fzh&AN=131115932&site=ehost-live&custid=magn1307	Accession Number: 131115932; Brack, Ismael V. 1; Email Address: ismaelbrack@hotmail.com; Kindel, Andreas 2; Oliveira, Luiz Flamarion B. 3; Affiliations: 1: Programa de PÃ³sâ€GraduaÃ§Ã£o em Ecologia, Instituto de BiociÃªncias, Universidade Federal do Rio Grande do Sul, RS, Brasil ; 2: Departamento de Ecologia, Instituto de BiociÃªncias, Universidade Federal do Rio Grande do Sul, RS, Brasil ; 3: D…		WILDLIFE monitoring;DRONE aircraft;ENVIRONMENTAL monitoring;ECOLOGICAL heterogeneity;APPLIED ecology;aerial surveys;count data;drones;false negatives;false positives;hierarchical models;imperfect detection;population size
rayyan-102243393	Drones count wildlife more accurately and precisely than humans.	2018	5		Methods in Ecology & Evolution	2041210X	9	5	1160-1167	Hodgson, Jarrod C. and Mott, Rowan and Baylis, Shane M. and Pham, Trung T. and Wotherspoon, Simon and Kilpatrick, Adam D. and Raja Segaran, Ramesh and Reid, Ian and Terauds, Aleks and Koh, Lian Pin	https://search.ebscohost.com/login.aspx?direct=true&db=fzh&AN=129453026&site=ehost-live&custid=magn1307	Accession Number: 129453026; Hodgson, Jarrod C. 1; Email Address: jarrod.hodgson@adelaide.edu.au; Mott, Rowan 2; Baylis, Shane M. 2; Pham, Trung T. 3; Wotherspoon, Simon 4,5; Kilpatrick, Adam D. 1; Raja Segaran, Ramesh 1; Reid, Ian 3; Terauds, Aleks 5; Koh, Lian Pin 1; Affiliations: 1: School of Biological Sciences, University of Adelaide, Adelaide, SA, Australia ; 2: School of Biological Science…		DRONE aircraft;WILDLIFE management;ECOLOGISTS;ANIMAL populations;ENVIRONMENTAL monitoring;bird;drones;ecology;population monitoring;remotely piloted aircraft;surveys;unmanned aerial vehicle;wildlife;Humanities;Humanism;Humans
rayyan-102243394	Using drones and sirens to elicit avoidance behaviour in white rhinoceros as an anti-poaching tactic.	2019	7	24	Proceedings of the Royal Society B: Biological Sciences	9628452	286	1907	44570	Penny, Samuel G. and White, Rachel L. and Scott, Dawn M. and MacTavish, Lynne and Pernetta, Angelo P.	https://search.ebscohost.com/login.aspx?direct=true&db=fzh&AN=143304500&site=ehost-live&custid=magn1307	Accession Number: 143304500; Penny, Samuel G. 1; Email Address: s.penny2@brighton.ac.uk; White, Rachel L. 1; Scott, Dawn M. 1; MacTavish, Lynne 1; Pernetta, Angelo P. 1; Affiliations: 1: School of Pharmacy and Biomolecular Sciences, University of Brighton, Brighton BN2 4GJ, UK ; Source Info: 7/24/2019, Vol. 286 Issue 1907, p1; Subject Term: WHITE rhinoceros; Subject Term: ANIMAL behavior; Subject…		WHITE rhinoceros;ANIMAL behavior;POACHING prevention;POACHING;BEHAVIOR;AVOIDANCE (Psychology);RHINOCEROSES;SOUTH Africa;anti-poaching;behaviour;deterrents;drones;rhinoceros;unmanned aerial vehicle;European Continental Ancestry Group
rayyan-102243395	Preliminary Evaluation of Behavioral Response of Nesting Waterbirds to Small Unmanned Aircraft Flight.	2018	9		Waterbirds	15244695	41	3	326-331	Reintsma, Kaitlyn M. and McGowan, Peter C. and Callahan, Carl and Collier, Tom and Gray, David and Sullivan, Jeffery D. and Prosser, Diann J.	https://search.ebscohost.com/login.aspx?direct=true&db=fzh&AN=132128125&site=ehost-live&custid=magn1307	Accession Number: 132128125; Reintsma, Kaitlyn M. 1; McGowan, Peter C. 2; Callahan, Carl 2; Collier, Tom 3; Gray, David 4; Sullivan, Jeffery D. 5; Prosser, Diann J. 6; Email Address: dprosser@usgs.gov; Affiliations: 1: W.A. Franke College of Forestry and Conservation, University of Montana, 32 Campus Drive, Missoula, Montana, 59812, USA ; 2: U.S. Department of the Interior, U.S. Fish and Wildlife…		NEST building;WATER birds;BIRD conservation;BIRD populations;BIRD mortality;Cattle Egret;Common Tern;disturbance;drone;Glossy Ibis;Snowy Egret;sUAS;wading birds
rayyan-102243396	Integrating satellite and unmanned aircraft system (UAS) imagery to model livestock population dynamics in the Longbao Wetland National Nature Reserve, China.	2020	12		Science of the Total Environment	489697	746		N.PAG-N.PAG	Wang, Dongliang and Song, Qingjie and Liao, Xiaohan and Ye, Huping and Shao, Quanqin and Fan, Jiangwen and Cong, Nan and Xin, Xiaoping and Yue, Huanyin and Zhang, Haiyan	https://search.ebscohost.com/login.aspx?direct=true&db=fzh&AN=146250429&site=ehost-live&custid=magn1307	Accession Number: 146250429; Wang, Dongliang 1,2,3; Email Address: wangdongliang@igsnrr.ac.cn; Song, Qingjie 1; Email Address: songqingjie0907@163.com; Liao, Xiaohan 2,3; Email Address: liaoxh@igsnrr.ac.cn; Ye, Huping 2,3; Email Address: yehp@igsnrr.ac.cn; Shao, Quanqin 1; Email Address: shaoqq@igsnrr.ac.cn; Fan, Jiangwen 1; Email Address: fanjw@igsnrr.ac.cn; Cong, Nan 4; Email Address: congnan@i…		Animal population estimation;Longbao Wetland;Satellite imagery;Unmanned aircraft system (UAS);Imagery (Psychotherapy);China
rayyan-102243397	Using unmanned aerial vehicleâ€based multispectral, RGB and thermal imagery for phenotyping of forest genetic trials: A case study in Pinus halepensis.	2019	3		Annals of Applied Biology	34746	174	2	262-276	Santini, Filippo and Kefauver, Shawn C. and Resco de Dios, Victor and Araus, JosÃ© L. and Voltas, Jordi	https://search.ebscohost.com/login.aspx?direct=true&db=fzh&AN=134801957&site=ehost-live&custid=magn1307	Accession Number: 134801957; Santini, Filippo 1; Kefauver, Shawn C. 2,3; Resco de Dios, Victor 1; Araus, JosÃ© L. 2,3; Voltas, Jordi 1; Email Address: jvoltas@pvcf.udl.cat; Affiliations: 1: Department of Crop and Forest Sciences and AGROTECNIO Center, University of Lleida, Lleida Spain ; 2: Integrative Crop Ecophysiology Group, Plant Physiology Section, Faculty of Biology, University of Barcelona…		FOREST genetics;ALEPPO pine;PLANT variation;GROUND vegetation cover;PHOTOSYNTHETIC rates;LEAF area;MULTISPECTRAL imaging;DRONE aircraft;Aleppo pine;common garden experiment;functional traits;leaf area;population differentiation;spectral imaging;stem volume;stomatal regulation;Imagery (Psychotherapy);Phenotype;Trees
rayyan-102243398	EVALUATION OF SMALL UNMANNED AERIAL SYSTEMS AS A CENSUS TOOL FOR ALEUTIAN TERN ONYCHOPRION ALEUTICUS COLONIES.	2019	4		Marine Ornithology	10183337	47	1	44881	MAGNESS, DAWN R. and ESKELIN, TODD and LAKER, MARK and RENNER, HEATHER M.	https://search.ebscohost.com/login.aspx?direct=true&db=fzh&AN=136005320&site=ehost-live&custid=magn1307	Accession Number: 136005320; MAGNESS, DAWN R. 1; Email Address: dawn_magness@fws.gov; ESKELIN, TODD 1; LAKER, MARK 1; RENNER, HEATHER M. 2; Affiliations: 1: US Fish & Wildlife Service, Kenai National Wildlife Refuge, PO Box 2139, Soldotna, AK 99669, USA ; 2: US Fish & Wildlife Service, Alaska Maritime National Wildlife Refuge, 95 Sterling Highway, Homer, AK 99603, USA ; Source Info: Apr2019, Vol.…		SEA birds;TERNS;DRONE aircraft;COLONIAL birds;BIRD population measurement;ALASKA;Aleutian Tern;disturbance;Onychoprion aleuticus;tern nesting surveys;unmanned aerial system (UAS)
rayyan-102243399	Assessing agricultural damage by wild boar using drones.	2018	12		Wildlife Society Bulletin	917648	42	4	568-576	Rutten, Anneleen and Casaer, Jim and Vogels, Marjolein F. A. and Addink, Elisabeth A. and Vanden Borre, Jeroen and Leirs, Herwig	https://search.ebscohost.com/login.aspx?direct=true&db=fzh&AN=133769649&site=ehost-live&custid=magn1307	Accession Number: 133769649; Rutten, Anneleen 1,2; Email Address: anneleen.rutten@uantwerpen.be; Casaer, Jim 2; Vogels, Marjolein F. A. 3; Addink, Elisabeth A. 3; Vanden Borre, Jeroen 4; Leirs, Herwig 1; Affiliations: 1: Evolutionary Ecology Group, Department of Biology, University of Antwerp, Universiteitsplein 1, Bâ€2610, Antwerp Belgium ; 2: Research Group Wildlife Management, Research Instit…		WILD boar;DRONE aircraft;AGRICULTURE;CROPS;RANDOM forest (Algorithms);Belgium;crop damage;GEOBIA;Geographic Objectâ€Based Image Analysis;UAV;wildlife damage
rayyan-102243400	EFFECTIVENESS, EFFICIENCY, AND SAFETY OF CENSUSING EURASIAN OYSTERCATCHERS HAEMATOPUS OSTRALEGUS BY UNMANNED AIRCRAFT.	2019	4		Marine Ornithology	10183337	47	1	81-87	VALLE, ROBERTO G. and SCARTON, FRANCESCO	https://search.ebscohost.com/login.aspx?direct=true&db=fzh&AN=136005331&site=ehost-live&custid=magn1307	Accession Number: 136005331; VALLE, ROBERTO G. 1; Email Address: robertovalle@libero.it; SCARTON, FRANCESCO 2; Affiliations: 1: Rialto, San Polo 571, 30125 Venice, Italy ; 2: SELC Soc. Coop, via dell'ElettricitÃ 3/d, 30175 Venice, Italy ; Source Info: Apr2019, Vol. 47 Issue 1, p81; Subject Term: CONSERVATION of natural resources; Subject Term: REMOTELY piloted vehicles; Subject Term: DRONE aircra…		CONSERVATION of natural resources;REMOTELY piloted vehicles;DRONE aircraft;BIRD nests;COST control;ORGANIZATIONAL effectiveness;ITALY;breeding;drones;Eurasian Oystercatcher;Haematopus ostralegus;Po Delta
rayyan-102243401	Unmanned aerial vehicles for biodiversity-friendly agricultural landscapes - A systematic review.	2020	8	25	Science of the Total Environment	489697	732		N.PAG-N.PAG	LibrÃ¡n-Embid, Felipe and Klaus, Felix and Tscharntke, Teja and Grass, Ingo	https://search.ebscohost.com/login.aspx?direct=true&db=fzh&AN=143641211&site=ehost-live&custid=magn1307	Accession Number: 143641211; LibrÃ¡n-Embid, Felipe 1; Email Address: felipe.libran-embid@uni-goettingen.de; Klaus, Felix 1; Tscharntke, Teja 1; Grass, Ingo 2; Affiliations: 1: Agroecology, University of GÃ¶ttingen, D-37077 GÃ¶ttingen, Germany ; 2: Department of Ecology of Tropical Agricultural Systems, University of Hohenheim, D-70599 Stuttgart, Germany ; Source Info: Aug2020, Vol. 732, pN.PAG; A…		Drones;Precision agriculture;Smart farming;UAV;Unmanned aerial systems (UAS);Vegetation monitoring;Yield-biodiversity trade-offs
rayyan-102243402	Use of an optical rangefinder to assess the reliability of seabird flight heights from boatâ€based surveyors: implications for collision risk at offshore wind farms.	2018	12		Journal of Field Ornithology	2738570	89	4	372-383	Harwood, Andrew J. P. and Perrow, Martin R. and Berridge, Richard J.	https://search.ebscohost.com/login.aspx?direct=true&db=fzh&AN=133499306&site=ehost-live&custid=magn1307	Accession Number: 133499306; Harwood, Andrew J. P. 1; Email Address: a.harwood@econ-ecology.com; Perrow, Martin R. 1; Berridge, Richard J. 1; Affiliations: 1: ECON Ecological Consultancy Limited, Unit 7, The Octagon Business Park, Little Plumstead, Norwich NR13 5FH, UK ; Source Info: Dec2018, Vol. 89 Issue 4, p372; Subject Term: SEA bird populations; Subject Term: BIRD flight; Subject Term: OFFSH…		SEA bird populations;BIRD flight;OFFSHORE wind power plants;DRONE aircraft;NEST building;adjusted heights;agreement analysis;height distributions;seabirds;wind energy
rayyan-102243403	Detecting mammals in UAV images: Best practices to address a substantially imbalanced dataset with deep learning.	2018	10		Remote Sensing of Environment	344257	216		139-153	Kellenberger, Benjamin and Marcos, Diego and Tuia, Devis	https://search.ebscohost.com/login.aspx?direct=true&db=fzh&AN=131429421&site=ehost-live&custid=magn1307	Accession Number: 131429421; Kellenberger, Benjamin 1; Email Address: benjamin.kellenberger@wur.nl; Marcos, Diego 1; Tuia, Devis 1; Affiliations: 1: Laboratory of Geo-Information Science and Remote Sensing, Wageningen University & Research, the Netherlands ; Source Info: Oct2018, Vol. 216, p139; Subject Term: VEGETATION mapping; Subject Term: MAMMAL surveys; Subject Term: DRONE aircraft; Subject …		VEGETATION mapping;MAMMAL surveys;DRONE aircraft;BIG data;DEEP learning;ARTIFICIAL neural networks;Animal census;Convolutional Neural Networks;Deep learning;Object detection;Unmanned Aerial Vehicles;Wildlife monitoring
rayyan-102243404	Cover Picture and Issue Information.	2019	10		Methods in Ecology & Evolution	2041210X	10	10	1629-1631		https://search.ebscohost.com/login.aspx?direct=true&db=fzh&AN=138895828&site=ehost-live&custid=magn1307	Accession Number: 138895828; Source Info: Oct2019, Vol. 10 Issue 10, p1629; Subject Term: RADIO antennas; Subject Term: RADIO telemetry; Subject Term: DIRECTIONAL antennas; Number of Pages: 3p; Document Type: Article | RAYYAN-INCLUSION: {"Jared"=>"Excluded", "mfc143"=>"Excluded"} | RAYYAN-LABELS: UAS,UAV | RAYYAN-EXCLUSION-REASONS: Not Imagery		RADIO antennas;RADIO telemetry;DIRECTIONAL antennas
rayyan-102243405	Estimating morphometric attributes of baleen whales with photogrammetry from small UASs: A case study with blue and gray whales.	2019	1		Marine Mammal Science	8240469	35	1	108-139	Burnett, Jonathan D. and Lemos, Leila and Barlow, Dawn and Wing, Michael G. and Chandler, Todd and Torres, Leigh G.	https://search.ebscohost.com/login.aspx?direct=true&db=fzh&AN=134665912&site=ehost-live&custid=magn1307	Accession Number: 134665912; Burnett, Jonathan D. 1; Email Address: jonathan.burnett@oregonstate.edu; Lemos, Leila 2; Barlow, Dawn 2; Wing, Michael G. 1; Chandler, Todd 2; Torres, Leigh G. 2; Affiliations: 1: Aerial Information Systems Laboratory, Forest Engineering, Resources and Management, Oregon State University, 280 Peavy Hall, Corvallis Oregon, 97331, U.S.A. ; 2: Marine Mammal Institute, De…		BALEEN whales;MAMMALS;PHOTOGRAMMETRY;MAMMAL populations;MAMMAL morphology;ONTOGENY;blue whale;drone;gray whale;morphometric;photogrammetry;sUAS;UAV
rayyan-102243406	High-resolution monitoring of beach topography and its change using unmanned aerial vehicle imagery.	2018	6	15	Ocean & Coastal Management	9645691	160		103-116	Chen, Benqing and Yang, Yanming and Wen, Hongtao and Ruan, Hailin and Zhou, Zaiming and Luo, Kai and Zhong, Fuhuang	https://search.ebscohost.com/login.aspx?direct=true&db=fzh&AN=129871094&site=ehost-live&custid=magn1307	Accession Number: 129871094; Chen, Benqing 1; Email Address: chenbenqing@tio.org.cn; Yang, Yanming 1; Wen, Hongtao 1; Ruan, Hailin 1; Zhou, Zaiming 1; Luo, Kai 1; Zhong, Fuhuang 1; Affiliations: 1: Third Institute of Oceanography, State Oceanic Administration, Xiamen, 361005, China ; Source Info: Jun2018, Vol. 160, p103; Subject Term: BEACHES; Subject Term: TOPOGRAPHY; Subject Term: DRONE aircraf…		BEACHES;TOPOGRAPHY;DRONE aircraft;QUAD antennas;OCEANOGRAPHY;Beach;Digital surface model;Remote sensing;Topographic monitoring;UAV;Imagery (Psychotherapy)
rayyan-102243407	UAV Photogrammetry for Elevation Monitoring of Intertidal Mudflats.	2018	5	2	Journal of Coastal Research	7490208	85		236-240	Dai, Weiqi and Li, Huan and Zhou, Zeng and Cybele, Stephanie and Lu, Cuizhuo and Zhao, Kun and Zhang, Xiaoyan and Yang, Huatao and Li, Dingyuan	https://search.ebscohost.com/login.aspx?direct=true&db=fzh&AN=131162967&site=ehost-live&custid=magn1307	Accession Number: 131162967; Dai, Weiqi 1; Li, Huan 1; Email Address: anuolihuan@163.com; Zhou, Zeng 1; Cybele, Stephanie 1; Lu, Cuizhuo 1; Zhao, Kun 1; Zhang, Xiaoyan 1; Yang, Huatao 1; Li, Dingyuan 1; Affiliations: 1: College of Harbor, Coastal and Offshore, Engineering, Hohai University, Nanjing, Jiangsu Province, P.R.China ; Source Info: 2018 Special Issue 85, Vol. 85, p236; Subject Term: COA…		COAST changes;TIDAL flats;DRONE photography;PHOTOGRAMMETRY;INTERTIDAL zonation;Coastal monitoring;geomorphological processes;intertidal mudflats;photogrammetry;Unmanned Aerial Vehicle
rayyan-102243408	Use of an unmanned aerial vehicle (drone) to survey Nile crocodile populations: A case study at Lake Nyamithi, Ndumo game reserve, South Africa.	2018	7		Biological Conservation	63207	223		76-81	Ezat, Mohamed A. and Fritsch, Camille J. and Downs, Colleen T.	https://search.ebscohost.com/login.aspx?direct=true&db=fzh&AN=129808378&site=ehost-live&custid=magn1307	Accession Number: 129808378; Ezat, Mohamed A. 1,2; Fritsch, Camille J. 1; Downs, Colleen T. 1; Email Address: downs@ukzn.ac.za; Affiliations: 1: University of KwaZulu-Natal, School of Life Sciences, Private Bag X01, Scottsville, Pietermaritzburg 3209, South Africa ; 2: Aswan Protectorates Office, Nature Conservation Sector, Egyptian Environment Affairs Agency, Egypt ; Source Info: Jul2018, Vol. 2…		NILE crocodile;WILDLIFE monitoring;ENDANGERED species;AERIAL surveys;HABITATS;Aerial survey;Crocodile survey methods;Diurnal survey;Observer bias;Unmanned aerial vehicles (drones);South Africa
rayyan-102243409	A comment on the limitations of UAVS in wildlife research â€“ the example of colonial nesting waterbirds.	2018	9		Journal of Avian Biology	9088857	49	9	44562	Callaghan, Corey T. and Brandis, Kate J. and Lyons, Mitchell B. and Ryall, Sharon and Kingsford, Richard T.	https://search.ebscohost.com/login.aspx?direct=true&db=fzh&AN=132137109&site=ehost-live&custid=magn1307	Accession Number: 132137109; Callaghan, Corey T. 1; Email Address: c.callaghan@unsw.edu.au; Brandis, Kate J. 1; Lyons, Mitchell B. 1; Ryall, Sharon 1; Kingsford, Richard T. 1; Affiliations: 1: Centre for Ecosystem Science, School of Biological, Earth and Environmental Sciences, UNSW Sydney, Sydney, Australia ; Source Info: Sep2018, Vol. 49 Issue 9, p1; Subject Term: WATER birds; Subject Term: ACQ…		WATER birds;ACQUISITION of data;AERIAL surveys;AERIAL surveillance;DRONE surveillance;breeding success;drones;waterbirds
rayyan-102243410	Spatial analysis of land-use management for gully land consolidation on the Loess Plateau in China.	2020	10		Ecological Indicators	1470160X	117		N.PAG-N.PAG	Chen, Wanlin and Xu, Qiang and Zhao, Kuanyao and Zhou, Xiaopeng and Li, Songlin and Wang, Jue and Wang, Xiaochen and Xu, Jianqiang	https://search.ebscohost.com/login.aspx?direct=true&db=fzh&AN=144893201&site=ehost-live&custid=magn1307	Accession Number: 144893201; Chen, Wanlin 1; Xu, Qiang 1; Email Address: xq@cdut.edu.cn; Zhao, Kuanyao 1; Zhou, Xiaopeng 1; Li, Songlin 1; Wang, Jue 2; Wang, Xiaochen 1; Xu, Jianqiang 1; Affiliations: 1: State Key Laboratory of Geohazard Prevention and Geoenvironment Protection, Chengdu University of Technology, Chengdu 610059, China ; 2: Business School, Chengdu University of Technology, Chengdu…		LAND consolidation;LAND management;ECOLOGICAL carrying capacity;ARABLE land;URBAN land use;ECOLOGICAL impact;CHINA;Ecological footprint;Gully land consolidation;Land-use management;Unused land;China
rayyan-102243411	Quantifying shorebird habitat in managed wetlands by modeling shallow water depth dynamics.	2018	9		Ecological Applications	10510761	28	6	1534-1545	Schafferâ€Smith, Danica and Swenson, Jennifer J. and Reiter, Matthew E. and Isola, Jennifer E.	https://search.ebscohost.com/login.aspx?direct=true&db=fzh&AN=131600211&site=ehost-live&custid=magn1307	Accession Number: 131600211; Schafferâ€Smith, Danica 1; Swenson, Jennifer J. 1; Reiter, Matthew E. 2; Isola, Jennifer E. 3; Affiliations: 1: Nicholas School of the Environment, Duke University, Box 90328, 9 Circuit Drive, Durham, North Carolina, 27708, USA ; 2: Point Blue Conservation Science, 3820 Cypress Dr #11, Petaluma, CA, 94954, USA ; 3: Sacramento National Wildlife Refuge Complex, 752 Co …		SHORE birds;IMPORTANT bird areas;WETLAND management;WATER depth;DIGITAL elevation models;LANDSAT satellites;California;capacitance sensor;Central Valley;digital elevation model;drought;habitat modeling;Landsat;remote sensing;Sacramento Valley;shorebird;topography;wetland management
rayyan-102243412	The relevance of host overcrowding in wildlife epidemiology: A new spatially explicit aggregation index.	2018	1		Ecological Indicators	1470160X	84		695-700	Laguna, Eduardo and Barasona, JosÃ© A. and Triguero-OcaÃ±a, Roxana and Mulero-PÃ¡zmÃ¡ny, Margarita and Negro, Juan JosÃ© and Vicente, JoaquÃ­n and Acevedo, Pelayo	https://search.ebscohost.com/login.aspx?direct=true&db=fzh&AN=125807254&site=ehost-live&custid=magn1307	Accession Number: 125807254; Laguna, Eduardo 1; Barasona, JosÃ© A. 2; Triguero-OcaÃ±a, Roxana 1; Mulero-PÃ¡zmÃ¡ny, Margarita 3,4; Negro, Juan JosÃ© 3; Vicente, JoaquÃ­n 1; Acevedo, Pelayo 1; Email Address: pelayo.acevedo@gmail.com; Affiliations: 1: IREC Instituto de InvestigaciÃ³n en Recursos CinegÃ©ticos (UCLM-CSIC-JCCM), Ciudad Real, Spain ; 2: VISAVET Centre, Animal Health Department, Universi…		VETERINARY epidemiology;ANIMAL species;ZOOGEOGRAPHY;ANIMAL populations;ANIMAL ecology;Disease ecology;Livestock-wildlife interface;Population monitoring;Unmanned aircraft systems;Wildlife abundance;Wildlife distribution
rayyan-102243413	Rewilding cultural landscape potentially puts both avian diversity and endemism at risk: A Tibetan Plateau case study.	2018	8		Biological Conservation	63207	224		75-86	Li, Li and Tietze, Dieter Thomas and Fritz, Andreas and LÃ¼, Zhi and BÃ¼rgi, Matthias and Storch, Ilse	https://search.ebscohost.com/login.aspx?direct=true&db=fzh&AN=130419813&site=ehost-live&custid=magn1307	Accession Number: 130419813; Li, Li 1; Email Address: li.li@wildlife.uni-freiburg.de; Tietze, Dieter Thomas 2; Fritz, Andreas 3; LÃ¼, Zhi 4; BÃ¼rgi, Matthias 5; Storch, Ilse 1; Affiliations: 1: Wildlife Ecology and Management, University of Freiburg, 79106 Freiburg, Germany ; 2: Natural History Museum Basel, Augustinergasse 2, 4001 Basel, Switzerland ; 3: Remote Sensing and Land Information Syste…		RESTORATION ecology;ECOSYSTEM services;CULTURAL landscapes;WILDLIFE reintroduction;SANJIANGYUAN (China);Alpine grassland;Biodiversity;Ecological restoration;Landscape heterogeneity;Sanjiangyuan;Unmanned Aerial Vehicle
rayyan-102243414	Quantifying damage from wild pigs with small unmanned aerial systems.	2018	6		Wildlife Society Bulletin	917648	42	2	304-309	Samiappan, Sathishkumar and Prince Czarnecki, Joby M. and Foster, Hearne and Strickland, Bronson K. and Tegt, Jessica L. and Moorhead, Robert J.	https://search.ebscohost.com/login.aspx?direct=true&db=fzh&AN=130379833&site=ehost-live&custid=magn1307	Accession Number: 130379833; Samiappan, Sathishkumar 1; Email Address: sathish@gri.msstate.edu; Prince Czarnecki, Joby M. 1; Foster, Hearne 2; Strickland, Bronson K. 2; Tegt, Jessica L. 2; Moorhead, Robert J. 1; Affiliations: 1: Geosystems Research Institute, Mississippi State University, Box 9627, Mississippi State, MS, 39762, USA ; 2: Department of Wildlife, Fisheries, and Aquaculture, Mississi…		WILD boar;AGRICULTURE;DRONE aircraft;CORN;SUPPORT vector machines;WILDLIFE management;corn;damage assessment;humanâ€“wildlife conflict;Mississippi;small unmanned aerial systems;Sus scrofa;wild pigs;Zea mays;Swine
rayyan-102243415	A pilot(less) study on the use of an unmanned aircraft system for studying polar bears (<italic>Ursus maritimus</italic>).	2018	5		Polar Biology	7224060	41	5	1055-1062	Barnas, Andrew F. and Felege, Christopher J. and Rockwell, Robert F. and Ellis-Felege, Susan N.	https://search.ebscohost.com/login.aspx?direct=true&db=fzh&AN=129511271&site=ehost-live&custid=magn1307	Accession Number: 129511271; Barnas, Andrew F. 1; Email Address: andrew.barnas@und.edu; Felege, Christopher J. 1; Rockwell, Robert F. 2; Ellis-Felege, Susan N. 1; Affiliations: 1: Department of Biology, University of North Dakota, 10 Cornell Street, Stop 9019, Grand Forks, ND, USA ; 2: Vertebrate Zoology, American Museum of Natural History, Central Park West at 79th St, New York, NY, USA ; Source…		HABITATS;POLAR bear;CLIMATE change;ECOSYSTEMS;WILDLIFE conservation;Behaviour;Drone;Polar bear;Remote sensing;Unmanned aircraft
rayyan-102243417	Remote mapping of foodscapes using sUAS and a low cost BG-NIR sensor.	2020	5	20	Science of the Total Environment	489697	718		N.PAG-N.PAG	Alonso-MartÃ­nez, Laura and IbaÃ±ez-Ãlvarez, Miguel and Brolly, Matthew and Burnside, Niall G. and Calleja, Juan A. and PelÃ¡ez, Marta and LÃ³pez-SÃ¡nchez, Aida and BartolomÃ©, Jordi and Fanlo, Helena and LavÃ­n, Santiago and Perea, RamÃ³n and Serrano, Emmanuel	https://search.ebscohost.com/login.aspx?direct=true&db=fzh&AN=142775662&site=ehost-live&custid=magn1307	Accession Number: 142775662; Alonso-MartÃ­nez, Laura 1; IbaÃ±ez-Ãlvarez, Miguel 1,2; Brolly, Matthew 3; Burnside, Niall G. 3; Calleja, Juan A. 4,5,6; PelÃ¡ez, Marta 7; LÃ³pez-SÃ¡nchez, Aida 7; BartolomÃ©, Jordi 2; Fanlo, Helena 1; LavÃ­n, Santiago 1; Perea, RamÃ³n 7; Serrano, Emmanuel 1,8; Email Address: emmanuel.serrano@uab.cat; Affiliations: 1: Wildlife Ecology & Health Group (WE&H), Servei d'…		Capra pyrenaica;Food resources monitoring;Remote sensing;sUAS;Vegetation assessment
rayyan-102243418	Computer-automated bird detection and counts in high-resolution aerial images: a review.	2016	12		Journal of Field Ornithology	2738570	87	4	343-359	Chabot, Dominique and Francis, Charles M.	https://search.ebscohost.com/login.aspx?direct=true&db=fzh&AN=120127105&site=ehost-live&custid=magn1307	Accession Number: 120127105; Chabot, Dominique 1; Email Address: dominique.chabot@mail.mcgill.ca; Francis, Charles M. 2; Affiliations: 1: droneMetrics, 7 Tauvette Street, Ottawa Ontario, K1B 3A1, Canada ; 2: Canadian Wildlife Service, Environment and Climate Change Canada, 1125 Colonel By Drive, Ottawa Ontario, K1A 0H3, Canada ; Source Info: Dec2016, Vol. 87 Issue 4, p343; Subject Term: BIRD surv…		BIRD surveys;IMAGE analysis;DRONE aircraft;AERIAL photography;REMOTE sensing;aerial surveys;OBIA;population monitoring;survey methods;UAV;waterbirds;wildlife management
rayyan-102243419	ThermalTracker-3D: A thermal stereo vision system for quantifying bird and bat activity at offshore wind energy sites.	2020	5		Ecological Informatics	15749541	57		N.PAG-N.PAG	Matzner, Shari and Warfel, Thomas and Hull, Ryan	https://search.ebscohost.com/login.aspx?direct=true&db=fzh&AN=142792413&site=ehost-live&custid=magn1307	Accession Number: 142792413; Matzner, Shari 1; Email Address: shari.matzner@pnnl.gov; Warfel, Thomas 1; Hull, Ryan 1; Affiliations: 1: Pacific Northwest National Laboratory, United States of America ; Source Info: May2020, Vol. 57, pN.PAG; Subject Term: BINOCULAR vision; Subject Term: ANIMAL mechanics; Subject Term: WIND power; Subject Term: BIRD behavior; Subject Term: STEREOPHONIC sound systems…		BINOCULAR vision;ANIMAL mechanics;WIND power;BIRD behavior;STEREOPHONIC sound systems;OFFSHORE wind power plants;BAT behavior;ANIMAL behavior;Collision risk;Offshore wind;Seabirds;Stereo vision;Thermal imaging
rayyan-102243420	Molecular Detection of Theileria annulata in Cattle from Different Regions of Punjab, Pakistan, by Using Recombinase Polymerase Amplification and Polymerase Chain Reaction.	2018	6		Journal of Parasitology	223395	104	3	196-201	Hassan, Muhammad Adeel and Liu, Junlong and Sajid, Muhammad Sohail and Mahmood, Altaf and Zhao, Shuaiyang and Abbas, Qamar and Guan, Guiquan and Yin, Hong and Luo, Jianxun	https://search.ebscohost.com/login.aspx?direct=true&db=fzh&AN=130204040&site=ehost-live&custid=magn1307	Accession Number: 130204040; Hassan, Muhammad Adeel 1; Liu, Junlong 1; Sajid, Muhammad Sohail 2,3; Mahmood, Altaf 4; Zhao, Shuaiyang 1; Abbas, Qamar 5; Guan, Guiquan 1; Yin, Hong 1,6; Luo, Jianxun 1; Affiliations: 1: State Key Laboratory of Veterinary Etiological Biology, Key Laboratory of Veterinary Parasitology of Gansu Province, Lanzhou Veterinary Research Institute, Chinese Academy of Agricul…		THEILERIA;CATTLE parasites;RECOMBINASES;POLYMERASE chain reaction;THEILERIOSIS;BABESIOSIS;ANIMAL genetics;DIAGNOSIS;CATTLE;PUNJAB (Pakistan);Cattle;Pakistan;Polymerase Chain Reaction
rayyan-102243421	Application of airborne photogrammetry for the visualisation and assessment of contamination migration arising from a Fukushima waste storage facility.	2018	3		Environmental Pollution	2697491	234		610-619	Connor, D.T. and Martin, P.G. and Smith, N.T. and Payne, L. and Hutton, C. and Payton, O.D. and Yamashiki, Y. and Scott, T.B.	https://search.ebscohost.com/login.aspx?direct=true&db=fzh&AN=127815207&site=ehost-live&custid=magn1307	Accession Number: 127815207; Connor, D.T. 1; Email Address: dean.connor@bristol.ac.uk; Martin, P.G. 1; Smith, N.T. 2,3,4; Payne, L. 1; Hutton, C. 1; Payton, O.D. 1; Yamashiki, Y. 5; Scott, T.B. 1; Affiliations: 1: Interface Analysis Centre, HH Wills Physics Laboratory, University of Bristol, Bristol BS8 1TL, UK ; 2: National Nuclear Laboratory, Chadwick House, Warrington WA3 6AE, UK ; 3: Schools …		AERIAL photogrammetry;FUKUSHIMA Nuclear Accident, Fukushima, Japan, 2011;WASTE storage;WILDLIFE monitoring;AIR quality;Contamination;Fukushima;Migration;Photogrammetry;Radiation;UAV
rayyan-102243422	Unmanned aerial systems measure structural habitat features for wildlife across multiple scales.	2018	3		Methods in Ecology & Evolution	2041210X	9	3	594-604	Olsoy, Peter J. and Shipley, Lisa A. and Thornton, Daniel H. and Rachlow, Janet L. and Forbey, Jennifer S. and Glenn, Nancy F. and Burgess, Matthew A.	https://search.ebscohost.com/login.aspx?direct=true&db=fzh&AN=128376640&site=ehost-live&custid=magn1307	Accession Number: 128376640; Olsoy, Peter J. 1; Shipley, Lisa A. 1; Thornton, Daniel H. 1; Rachlow, Janet L. 2; Forbey, Jennifer S. 3; Glenn, Nancy F. 4; Burgess, Matthew A. 5; Affiliations: 1: School of the Environment, Washington State University, Pullman, WA, USA ; 2: Department of Fish and Wildlife Sciences, University of Idaho, Moscow, ID, USA ; 3: Department of Biological Sciences, Boise St…		HABITATS;DRONE aircraft;VEGETATION mapping;ANIMAL ecology;PYGMY rabbit;FORAGE plant quality;ECOLOGICAL research;canopy cover;habitat quality;landscape scale;patch scale;pygmy rabbit;sagebrush;structure from motion;terrestrial laser scanning;unmanned aerial vehicles;volume
rayyan-102243423	Detecting animals in African Savanna with UAVs and the crowds.	2017	10		Remote Sensing of Environment	344257	200		341-351	Rey, Nicolas and Volpi, Michele and Joost, StÃ©phane and Tuia, Devis	https://search.ebscohost.com/login.aspx?direct=true&db=fzh&AN=125055798&site=ehost-live&custid=magn1307	Accession Number: 125055798; Rey, Nicolas 1; Volpi, Michele 2; Joost, StÃ©phane 1,3; Tuia, Devis 2,4; Email Address: devis.tuia@wur.nl; Affiliations: 1: Laboratory of Geographic Information Systems (LASIG), School of Architecture, Civil and Environmental Engineering (ENAC), Ecole Polytechnique FÃ©dÃ©rale de Lausanne (EPFL), Switzerland ; 2: MultiModal Remote Sensing, Department of Geography, Univ…		WILDLIFE monitoring;DRONE aircraft;HERBIVORES;SAVANNA ecology;MACHINE learning;WILDLIFE conservation;ACQUISITION of data;Active learning;Animal conservation;Crowd-sourcing data;Object detection;Unmanned aerial vehicles;Very high resolution;Wildlife monitoring;Animal Shells;Animals
rayyan-102243424	Flights of drones over sub-Antarctic seabirds show species- and status-specific behavioural and physiological responses.	2018	2		Polar Biology	7224060	41	2	259-266	Weimerskirch, Henri and Prudor, AurÃ©lien and Schull, Quentin	https://search.ebscohost.com/login.aspx?direct=true&db=fzh&AN=127817896&site=ehost-live&custid=magn1307	Accession Number: 127817896; Weimerskirch, Henri 1; Email Address: henri.weimerskirch@cebc.cnrs.fr; Prudor, AurÃ©lien 1; Schull, Quentin 2; Affiliations: 1: CEBC, CNRS - UniversitÃ© de La Rochelle, UMR 7273, 79360, Villiers en Bois, France ; 2: DEPE- IPHC, CNRS-UniversitÃ© de Strasbourg, 67000, Strasbourg, France ; Source Info: Feb2018, Vol. 41 Issue 2, p259; Subject Term: DRONE aircraft; Subject…		DRONE aircraft;SEA birds;ALBATROSSES;PETRELS;PENGUINS;Albatrosses;Altitude;Disturbance;Penguins;Petrels;UAV
rayyan-102243425	Detecting elusive aspects of wildlife ecology using drones: New insights on the mating dynamics and operational sex ratios of sea turtles.	2017	12		Functional Ecology	2698463	31	12	2310-2319	Schofield, Gail and Katselidis, Kostas A. and Lilley, Martin K. S. and Reina, Richard D. and Hays, Graeme C. and Gremillet, David	https://search.ebscohost.com/login.aspx?direct=true&db=fzh&AN=126484671&site=ehost-live&custid=magn1307	Accession Number: 126484671; Schofield, Gail 1; Email Address: g.schof@gmail.com; Katselidis, Kostas A. 2; Lilley, Martin K. S. 3; Reina, Richard D. 4; Hays, Graeme C. 1; Gremillet, David; Affiliations: 1: Deakin University, School of Life and Environmental Sciences, Centre for Integrative Ecology, Warrnambool Vic., Australia ; 2: National Marine Park of Zakynthos, Zakynthos Greece ; 3: School of…		ANIMAL ecology;SEA turtles;SEX ratio;DRONE aircraft;BIOLOGICAL extinction;ANIMAL courtship;conservation policy;demography;drone;extinction;mating system;polyandry;potential reproductive rates;Sex Ratio
rayyan-102243426	Habitat structure modifies microclimate: An approach for mapping fineâ€scale thermal refuge.	2018	6		Methods in Ecology & Evolution	2041210X	9	6	1648-1657	Rachlow, Janet L. and Milling, Charlotte R. and Olsoy, Peter J. and Shipley, Lisa A. and Thornton, Daniel H. and Chappell, Mark A. and Johnson, Timothy R. and Forbey, Jennifer S.	https://search.ebscohost.com/login.aspx?direct=true&db=fzh&AN=130105080&site=ehost-live&custid=magn1307	Accession Number: 130105080; Rachlow, Janet L. 1; Milling, Charlotte R. 1,2; Olsoy, Peter J. 3; Shipley, Lisa A. 3; Thornton, Daniel H. 3; Chappell, Mark A. 4; Johnson, Timothy R. 5; Forbey, Jennifer S. 6; Affiliations: 1: Department of Fish and Wildlife Sciences, University of Idaho, Moscow, Idaho ; 2: School of Environment and Natural Resources, The Ohio State University, Columbus, Ohio ; 3: Sc…		CLIMATE change;LANDSCAPES;STELLULA calliope;SELASPHORUS platycercus;ANOLIS cristatellus;Climate change;FRAGSTATS;operative temperature;predictive mapping;thermal map;thermal refuge;UAS;unmanned aerial systems;Ecosystem
rayyan-102243427	Unmanned aerial vehicles for surveying marine fauna: assessing detection probability.	2017	6		Ecological Applications	10510761	27	4	1253-1267	Hodgson, Amanda and Peel, David and Kelly, Natalie	https://search.ebscohost.com/login.aspx?direct=true&db=fzh&AN=123349333&site=ehost-live&custid=magn1307	Accession Number: 123349333; Hodgson, Amanda 1; Email Address: a.hodgson@murdoch.edu.au; Peel, David 2; Kelly, Natalie 2; Affiliations: 1: Murdoch University Cetacean Research Unit, School of Veterinary and Life Sciences, Murdoch University, South Street, Murdoch Western Australia, 6150, Australia ; 2: CSIRO Data61, Castray Esplanade, Hobart Tasmania, 7000, Australia ; Source Info: Jun2017, Vol. …		DRONE aircraft;AUTONOMOUS vehicles;MARINE animals;PROBABILITY theory;HYDROGRAPHIC surveying;abundance;aerial survey;availability;behavior;cetaceans;digital photography;drones;images;unmanned aerial systems;unmanned aircraft systems;Probability;Military Personnel
rayyan-102243428	Using two drones to simultaneously monitor visual and acoustic behaviour of gray whales (Eschrichtius robustus) in Baja California, Mexico.	2020	4		Journal of Experimental Marine Biology & Ecology	220981	525		N.PAG-N.PAG	Frouin-Mouy, HÃ©loÃ¯se and Tenorio-HallÃ©, Ludovic and Thode, Aaron and Swartz, Steven and UrbÃ¡n, Jorge	https://search.ebscohost.com/login.aspx?direct=true&db=fzh&AN=141808593&site=ehost-live&custid=magn1307	Accession Number: 141808593; Frouin-Mouy, HÃ©loÃ¯se 1,2; Email Address: heloise.frouin-mouy@jasco.com; Tenorio-HallÃ©, Ludovic 3; Thode, Aaron 3; Swartz, Steven 4; UrbÃ¡n, Jorge 5; Affiliations: 1: JASCO Applied Sciences, Victoria, BC, Canada ; 2: University of Victoria, Victoria, BC, Canada ; 3: Scripps Institution of Oceanography, University of California, San Diego, CA, USA ; 4: Laguna San Ign…		WHALES;UNDERWATER acoustics;SUBMERSIBLES;WHALE sounds;ANIMAL sounds;MARINE mammals;MEXICO;BAJA California (Mexico : State);Acoustic behavior;Baleen whales;Drones;Eschrichtius robustus;Gray whale;Underwater acoustics;Mexico;California;Acoustics
rayyan-102243429	Visible and thermal infrared remote sensing for the detection of white-tailed deer using an unmanned aerial system.	2016	3		Wildlife Society Bulletin	917648	40	1	181-191	ChrÃ©tien, Louis-Philippe and ThÃ©au, JÃ©rÃ´me and MÃ©nard, Patrick	https://search.ebscohost.com/login.aspx?direct=true&db=fzh&AN=114013445&site=ehost-live&custid=magn1307	Accession Number: 114013445; ChrÃ©tien, Louis-Philippe 1; ThÃ©au, JÃ©rÃ´me 1; MÃ©nard, Patrick 2; Affiliations: 1: Department of Applied Geomatics, Centre d'Applications et de Recherches en TÃ©lÃ©dÃ©tection, UniversitÃ© de Sherbrooke ; 2: Centre de GÃ©omatique du QuÃ©bec ; Source Info: Mar2016, Vol. 40 Issue 1, p181; Subject Term: WILDLIFE management; Subject Term: REMOTE-sensing images; Subject …		WILDLIFE management;REMOTE-sensing images;HABITATS;DRONE aircraft;SPECIES distribution;aerial survey;drone;image processing;object-based image analysis;Odocoileus virginianus;remote sensing;thermal infrared and visible imagery;unmanned aerial vehicle (UAV);wildlife survey;European Continental Ancestry Group
rayyan-102243430	Bird interactions with drones, from individuals to large colonies.	2018	1		Australian Field Ornithology	14480107	35		51-56	Lyons, Mitchell and Brandis, Kate and Callaghan, Corey and McCann, Justin and Mills, Charlotte and Ryall, Sharon and Kingsford, Richard	https://search.ebscohost.com/login.aspx?direct=true&db=fzh&AN=134462692&site=ehost-live&custid=magn1307	Accession Number: 134462692; Lyons, Mitchell 1; Email Address: mitchell.lyons@unsw.edu.au; Brandis, Kate 1; Callaghan, Corey 1; McCann, Justin 1; Mills, Charlotte 1; Ryall, Sharon 1; Kingsford, Richard 1; Affiliations: 1: Centre for Ecosystem Science, School of Biological, Earth and Environmental Sciences, University of New South Wales, Sydney NSW, Australia ; Source Info: 2018, Vol. 35, p51; Sub…		BIRD collisions;DRONE aircraft;BIRD breeding;NEST building;WILDLIFE management;AUSTRALIA
rayyan-102243431	Rapid condition monitoring of an endangered marine vertebrate using precise, non-invasive morphometrics.	2020	2		Biological Conservation	63207	242		N.PAG-N.PAG	Hodgson, Jarrod C. and Holman, Dirk and Terauds, Aleks and Koh, Lian Pin and Goldsworthy, Simon D.	https://search.ebscohost.com/login.aspx?direct=true&db=fzh&AN=141754651&site=ehost-live&custid=magn1307	Accession Number: 141754651; Hodgson, Jarrod C. 1; Email Address: jarrod.hodgson@adelaide.edu.au; Holman, Dirk 2; Terauds, Aleks 3; Koh, Lian Pin 1,4; Goldsworthy, Simon D. 1,5; Affiliations: 1: School of Biological Sciences, University of Adelaide, Adelaide, SA 5005, Australia ; 2: Department for Environment and Water, Port Lincoln, SA 5606, Australia ; 3: Antarctic Conservation and Management, …		VERTEBRATES;SEA lions;AREA measurement;BODY size;MARINE animals;CICONIIFORMES;MARINE mammals;Australian sea lion;Body condition;Drones;Photogrammetry;UAV;Unmanned aerial vehicle;Military Personnel
rayyan-102243432	Unmanned aircraft systems to unravel spatial and temporal factors affecting dynamics of colony formation and nesting success in birds.	2017	9		Journal of Avian Biology	9088857	48	9	1273-1280	SardÃ â€Palomera, Francesc and Bota, Gerard and Padilla, NÃºria and Brotons, Lluis and SardÃ , Francesc	https://search.ebscohost.com/login.aspx?direct=true&db=fzh&AN=125218757&site=ehost-live&custid=magn1307	Accession Number: 125218757; SardÃ â€Palomera, Francesc 1; Bota, Gerard 1; Padilla, NÃºria 2; Brotons, Lluis 3; SardÃ , Francesc 4,5; Email Address: francesc.sarda@ctfc.cat; Affiliations: 1: Biodiversity and Animal Conservation Lab, CTFC, Solsona Spain ; 2: Catalan Ornithological Inst., Natural History Museum of Barcelona, Barcelona Spain ; 3: CEMFORâ€“CTFC, InForest Joint Research Unit, CSICâ€…		BLACK-headed gull behavior;DRONE aircraft;COLONIAL birds;BIRD nests;BLACK-headed gull;REPRODUCTION;ANIMAL behavior
rayyan-102243433	Recombinase polymerase amplification (RPA) combined with lateral flow (LF) strip for detection of Toxoplasma gondii in the environment.	2017	8	30	Veterinary Parasitology	3044017	243		199-203	Wu, Y.D. and Xu, M.J. and Wang, Q.Q. and Zhou, C.X. and Wang, M. and Zhu, X.Q. and Zhou, D.H.	https://search.ebscohost.com/login.aspx?direct=true&db=fzh&AN=124608508&site=ehost-live&custid=magn1307	Accession Number: 124608508; Wu, Y.D. 1; Xu, M.J. 2; Wang, Q.Q. 1,3; Zhou, C.X. 1,4; Wang, M. 1; Zhu, X.Q. 1; Zhou, D.H. 1; Email Address: zhoudonghui@caas.cn; Affiliations: 1: State Key Laboratory of Veterinary Etiological Biology, Lanzhou Veterinary Research Institute, Chinese Academy of Agricultural Sciences, No. 1, Xujiaping, Chengguan District, Lanzhou 730046, Gansu Province, China ; 2: Coll…		RECOMBINASES;TOXOPLASMA gondii;WARM-blooded animals;DNA primers;ANIMAL industry;POLYMERASE chain reaction;Environment;Lateral flow (LF) strip;Oocysts;Recombinase polymerase amplification (RPA);Toxoplasma gondii;Recombinases
rayyan-102243434	RAPID POPULATION ESTIMATE OF A SURFACE-NESTING SEABIRD ON A REMOTE ISLAND USING A LOW-COST UNMANNED AERIAL VEHICLE.	2016	10		Marine Ornithology	10183337	44	2	215-220	McCLELLAND, GREGORY T. W. and BOND, ALEXANDER L. and SARDANA, ANIKET and GLASS, TREVOR	https://search.ebscohost.com/login.aspx?direct=true&db=fzh&AN=119962841&site=ehost-live&custid=magn1307	Accession Number: 119962841; McCLELLAND, GREGORY T. W. 1; Email Address: mcclellandgreg@gmail.com; BOND, ALEXANDER L. 2; SARDANA, ANIKET 2; GLASS, TREVOR 1; Affiliations: 1: Conservation Department, Government of Tristan da Cunha, Edinburgh of the Seven Seas, Tristan da Cunha, TDCU 1ZZ, South Atlantic Ocean ; 2: RSPB Centre for Conservation Science, Royal Society for the Protection of Birds, The …		SEA birds;DRONE aircraft;BIRD populations;WILDLIFE monitoring;ALBATROSSES;Inaccessible Island;Tristan Albatross;Tristan da Cunha;unmanned aerial vehicle
rayyan-102243435	Use of an Unmanned Aerial Vehicle âˆ’ Mounted Video Camera to Assess Feeding Behavior of Raramuri Criollo Cows.	2016	9		Rangeland Ecology & Management (Elsevier Science)	15507424	69	5	386-389	Nyamuryekungâ€™e, Shelemia and Cibils, AndrÃ©s F. and Estell, Richard E. and Gonzalez, Alfredo L.	https://search.ebscohost.com/login.aspx?direct=true&db=fzh&AN=117895463&site=ehost-live&custid=magn1307	Accession Number: 117895463; Nyamuryekungâ€™e, Shelemia 1; Cibils, AndrÃ©s F. 2; Email Address: acibils@nmsu.edu; Estell, Richard E. 3; Email Address: restell@nmsu.edu; Gonzalez, Alfredo L. 4; Affiliations: 1: Graduate Research Assistant, Department of Animal and Range Sciences, New Mexico State University, Las Cruces, NM 88003, USA ; 2: Professor, Department of Animal and Range Sciences, New Mex…		BEEF cattle feeding & feeds;DRONE aircraft;CAMCORDERS;FORAGING behavior;RANGE management;RANGE ecology;cattle;diet selection;drones;foraging behavior;Feeding Behavior
rayyan-102243436	WILL DRONES REDUCE INVESTIGATOR DISTURBANCE TO SURFACE-NESTING BIRDS?	2017	4		Marine Ornithology	10183337	45	1	89-94	BORRELLE, STEPHANIE B. and FLETCHER, ANDREW T.	https://search.ebscohost.com/login.aspx?direct=true&db=fzh&AN=122862176&site=ehost-live&custid=magn1307	Accession Number: 122862176; BORRELLE, STEPHANIE B. 1; Email Address: stephborrelle@gmail.com; FLETCHER, ANDREW T. 1; Affiliations: 1: Institute for Applied Ecology New Zealand, School of Science, Auckland University of Technology, Private Bag 92006, Auckland 1142, New Zealand ; Source Info: Apr2017, Vol. 45 Issue 1, p89; Subject Term: NEST building; Subject Term: BIRD ecology; Subject Term: BIRD…		NEST building;BIRD ecology;BIRD breeding;DRONE aircraft;PHYSIOLOGICAL stress;BIRDS;drones;ethics;investigator impact;monitoring;technology;unmanned aerial vehicle
rayyan-102243437	Contribution of Lightweight Revolving Laser Scanner, HiRes UAV LiDARs and Photogrammetry for Characterization of Coastal Aeolian Morphologies.	2020	3	3	Journal of Coastal Research	7490208	95		1094-1100	Garcin, Manuel and Desmazes, Franck and Lerma, Alexandre Nicolae and Gouguet, LoÃ¯c and MÃ©tÃ©reau, Valentin	https://search.ebscohost.com/login.aspx?direct=true&db=fzh&AN=143598127&site=ehost-live&custid=magn1307	Accession Number: 143598127; Garcin, Manuel 1; Email Address: m.garcin@brgm.fr; Desmazes, Franck 1; Lerma, Alexandre Nicolae 2; Gouguet, LoÃ¯c 3; MÃ©tÃ©reau, Valentin 3; Affiliations: 1: BRGM (French Geological Survey) Risks and Prevention Division OrlÃ©ans, France ; 2: BRGM French Geological Survey Regional Direction Nouvelle-Aquitaine Pessac- France ; 3: Office National des ForÃªts (French Nati…		BEACH erosion;PHOTOGRAMMETRY;OPTICAL scanners;SAND dunes;DIGITAL photogrammetry;EOLIAN processes;MORPHOLOGY;aeolian processes;Dune;Hand Laser;LiDAR;photogrammetry;UAV
rayyan-102243438	Acute Toxicity, Teratogenic, and Estrogenic Effects of Bisphenol A and Its Alternative Replacements Bisphenol S, Bisphenol F, and Bisphenol AF in Zebrafish Embryo-Larvae.	2017	11	7	Environmental Science & Technology	0013936X	51	21	12796-12805	Moreman, John and Lee, Okhyun and Trznadel, Maciej and David, Arthur and Kudoh, Tetsuhiro and Tyler, Charles R	https://search.ebscohost.com/login.aspx?direct=true&db=fzh&AN=128814775&site=ehost-live&custid=magn1307	Accession Number: 128814775; Moreman, John 1; Lee, Okhyun 1; Trznadel, Maciej 1; David, Arthur 2; Kudoh, Tetsuhiro 1; Tyler, Charles R 1; Affiliations: 1: Biosciences, College of Life and Environmental Sciences, University of Exeter, Stocker Road, Exeter, EX4 4QD, United Kingdom ; 2: University of Sussex, School of Life Sciences, Brighton BN I 9QG, United Kingdom ; Source Info: 11/7/2017, Vol. 51…		ZEBRA danio;ACUTE toxicity testing;BISPHENOL A & the environment;TERATOGENIC agents;FISH larvae;FISH embryology;Estrogens;Teratogens
rayyan-102243439	Mapping erosion and deposition in an agricultural landscape: Optimization of UAV image acquisition schemes for SfM-MVS.	2020	3	15	Remote Sensing of Environment	344257	239		N.PAG-N.PAG	Meinen, Benjamin U. and Robinson, Derek T.	https://search.ebscohost.com/login.aspx?direct=true&db=fzh&AN=141638762&site=ehost-live&custid=magn1307	Accession Number: 141638762; Meinen, Benjamin U. 1; Email Address: bumeinen@uwaterloo.ca; Robinson, Derek T. 1; Affiliations: 1: Department of Geography and Environmental Management, University of Waterloo, Waterloo, Ontario, Canada ; Source Info: Mar2020, Vol. 239, pN.PAG; Subject Term: OPTICAL scanners; Subject Term: EROSION; Subject Term: DRONE aircraft; Subject Term: SURFACE texture; Subject …		OPTICAL scanners;EROSION;DRONE aircraft;SURFACE texture;SURFACE reconstruction;CULTURAL landscapes;Agriculture;Change-detection;Erosion;Nadir;Oblique;SfM;Structure-from-motion;UAV;Unmanned aerial vehicle
rayyan-102243440	Ecological methods and indicators for recovering and monitoring ecosystems after mining: A global literature review.	2020	2	15	Ecological Engineering	9258574	145		N.PAG-N.PAG	Bruno Rocha Martins, Walmer and Douglas Roque Lima, Michael and de Oliveira Barros Junior, Udson and Sousa Villas-Boas Amorim, Larissa and de Assis Oliveira, Francisco and Schwartz, Gustavo	https://search.ebscohost.com/login.aspx?direct=true&db=fzh&AN=142318119&site=ehost-live&custid=magn1307	Accession Number: 142318119; Bruno Rocha Martins, Walmer 1; Email Address: walmerbruno@gmail.com; Douglas Roque Lima, Michael 1; Email Address: lima_florestal@outlook.com; de Oliveira Barros Junior, Udson 1; Email Address: udson_engflorestal@outlook.com; Sousa Villas-Boas Amorim, Larissa 2; Email Address: larissaamorim.engfl@gmail.com; de Assis Oliveira, Francisco 1; Email Address: francisco.oliv…		BIOINDICATORS;RESTORATION ecology;LITERATURE reviews;FOREST monitoring;ECOSYSTEMS;Bibliometric analysis;Degraded areas;Ecological indicators;Environmental restoration
rayyan-102243441	Wildlife monitoring with unmanned aerial vehicles: Quantifying distance to auditory detection.	2016	12		Wildlife Society Bulletin	917648	40	4	781-785	Scobie, Corey A. and Hugenholtz, Chris H.	https://search.ebscohost.com/login.aspx?direct=true&db=fzh&AN=120325796&site=ehost-live&custid=magn1307	Accession Number: 120325796; Scobie, Corey A. 1; Hugenholtz, Chris H. 2; Affiliations: 1: Department of Biological Sciences, University of Alberta ; 2: Department of Geography, University of Calgary ; Source Info: Dec2016, Vol. 40 Issue 4, p781; Subject Term: DRONE aircraft; Subject Term: WILDLIFE monitoring; Subject Term: HEARING levels; Subject Term: ACOUSTIC wave propagation; Subject Term: PRE…		DRONE aircraft;WILDLIFE monitoring;HEARING levels;ACOUSTIC wave propagation;PREDATORY animals;MALLARD;drone;hearing threshold;sound;UAV;unmanned aerial vehicle
rayyan-102243442	Drones for butterfly conservation: larval habitat assessment with an unmanned aerial vehicle.	2016	12		Landscape Ecology	9212973	31	10	2385-2395	Habel, Jan and Bauer, Markus and Teucher, Mike and Ulrich, Werner and RÃ¶dder, Dennis	https://search.ebscohost.com/login.aspx?direct=true&db=fzh&AN=119150866&site=ehost-live&custid=magn1307	Accession Number: 119150866; Habel, Jan 1; Bauer, Markus 1; Teucher, Mike 2; Ulrich, Werner 3; RÃ¶dder, Dennis 4; Affiliations: 1: Terrestrial Ecology Research Group, Department of Ecology and Ecosystem Management, School of Life Sciences Weihenstephan , Technische UniversitÃ¤t MÃ¼nchen , Hans-Carl-von-Carlowitz-Platz 2 85354 Freising Germany ; 2: Cartography, Department of Spatial and Environmen…		WILDLIFE conservation;LARVAL ecology;LYCAENIDAE;HABITAT suitability index models;AERIAL photography;DRONE aircraft;Aerial picture;Drone;Evidence based nature conservation;Habitat suitability model;Host plant;Imaginal stage;Larval ecology;Micro-habitat structures;Pre-imaginal stage
rayyan-102243443	Detectability and categorization of California sea lions using an unmanned aerial vehicle.	2017	7		Marine Mammal Science	8240469	33	3	913-925	Adame, Karen and Pardo, Mario A. and Salvadeo, Christian and Beier, Emilio and Elorriagaâ€Verplancken, Fernando R.	https://search.ebscohost.com/login.aspx?direct=true&db=fzh&AN=124256408&site=ehost-live&custid=magn1307	Accession Number: 124256408; Adame, Karen 1,2; Pardo, Mario A. 1,3; Email Address: mpardo@cicese.mx; Salvadeo, Christian 2,4; Beier, Emilio 1; Elorriagaâ€Verplancken, Fernando R. 5; Affiliations: 1: Unidad La Paz, Centro de InvestigaciÃ³n CientÃ­fica y de EducaciÃ³n Superior de Ensenada (CICESE), Miraflores 334, La Paz Baja California Sur, 23050, Mexico ; 2: Departamento AcadÃ©mico de Ciencias M…		SEA lions;DRONE aircraft;SPECIES diversity;AERIAL surveys;ANIMALS;Counting;California
rayyan-102243444	Misconception, misinformation, misdirection and misplaced aggression â€“ a case study of a murdered Macqueenâ€™s Bustard.	2017	4		International Journal of Environmental Studies	207233	74	2	183-191	Victor, Reginald and Bhatt, Kinnari	https://search.ebscohost.com/login.aspx?direct=true&db=fzh&AN=121746041&site=ehost-live&custid=magn1307	Accession Number: 121746041; Victor, Reginald 1; Bhatt, Kinnari 2; Affiliations: 1: Department of Biology, College of Science, Sultan Qaboos University, Muscat, Sultanate of Oman ; 2: Department of Cardiac Anesthesia, Salalah Heart Centre, Sultan Qaboos Hospital, Salalah, Sultanate of Oman ; Source Info: Apr2017, Vol. 74 Issue 2, p183; Subject Term: BUSTARDS; Subject Term: ANIMAL aggression; Subj…		BUSTARDS;ANIMAL aggression;ANIMAL behavior;AGONISTIC behavior in animals;SOCIAL hierarchy in animals;BEHAVIOR;Macqueenâ€™s Bustard;Macqueen's Bustard;misconceptions;monitoring;press;spying;Aggression
rayyan-102243445	Unmanned aerial vehicles mitigate humanâ€“elephant conflict on the borders of Tanzanian Parks: a case study.	2017	7		Oryx	306053	51	3	513-516	Hahn, Nathan and Konuche, Jonathan and de Souza, Nadia and Chang'a, Alex and Palminteri, Suzanne and Dinerstein, Eric and Olson, David and Mwakatobe, Angela and Keyyu, Julius and Goss, Marc	https://search.ebscohost.com/login.aspx?direct=true&db=fzh&AN=123587987&site=ehost-live&custid=magn1307	Accession Number: 123587987; Hahn, Nathan 1; Konuche, Jonathan 1; de Souza, Nadia 1; Chang'a, Alex 1; Palminteri, Suzanne 1; Dinerstein, Eric 1; Olson, David 1; Mwakatobe, Angela 2; Keyyu, Julius 2; Goss, Marc 3; Affiliations: 1: Biodiversity & Wildlife Solutions, RESOLVE, 1255 23rd St. NW, Washington, DC, 20037, USA. ; 2: Tanzania Wildlife Research Institute, Arusha, Tanzania ; 3: Mara Elephant …		DRONE aircraft;HUMAN-animal relationships;TANZANIA;Drones;elephants;humanâ€“elephant conflict;Tanzania;UAVs;unmanned aerial vehicles;Humanities;Humanism;Humans
rayyan-102243446	Drone-based hyperspectral remote sensing of cyanobacteria using vertical cumulative pigment concentration in a deep reservoir.	2020	1		Remote Sensing of Environment	344257	236		N.PAG-N.PAG	Kwon, Yong Sung and Pyo, JongCheol and Kwon, Yong-Hwan and Duan, Hongtao and Cho, Kyung Hwa and Park, Yongeun	https://search.ebscohost.com/login.aspx?direct=true&db=fzh&AN=141319758&site=ehost-live&custid=magn1307	Accession Number: 141319758; Kwon, Yong Sung 1; Pyo, JongCheol 1; Kwon, Yong-Hwan 2; Duan, Hongtao 3; Cho, Kyung Hwa 1; Email Address: khcho@unist.ac.kr; Park, Yongeun 1,4; Email Address: yepark@konkuk.ac.kr; Affiliations: 1: School of Urban and Environmental Engineering, Ulsan National Institute of Science and Technology, Ulsan, 44919, Republic of Korea ; 2: Electronics and Telecommunication Res…		REMOTE sensing;PIGMENTS;WATER depth;RESERVOIRS;WATER;MICROCYSTIS;Bio-optical algorithm;Drone-based hyperspectral imagery;Phycocyanin;Subsurface remote sensing reflectance;Vertical cumulative pigment concentration;Cyanobacteria
rayyan-102243447	Drones for research on sea turtles and other marine vertebrates â€“ A review.	2019	10		Biological Conservation	63207	238		N.PAG-N.PAG	Schofield, Gail and Esteban, Nicole and Katselidis, Kostas A. and Hays, Graeme C.	https://search.ebscohost.com/login.aspx?direct=true&db=fzh&AN=139326763&site=ehost-live&custid=magn1307	Accession Number: 139326763; Schofield, Gail 1; Email Address: gail.schofield@qmul.ac.uk; Esteban, Nicole 2; Katselidis, Kostas A. 3; Hays, Graeme C. 4; Affiliations: 1: School of Biological and Chemical Sciences, Queen Mary University of London, London E1 4NS, UK ; 2: Bioscience Department, Swansea University, Singleton Park, Swansea SA2 8PP, UK ; 3: National Marine Park of Zakynthos, 1 Elefteri…		MARINE mammals;SEA turtles;ANIMAL behavior;VERTEBRATES;MARINE animals;SEX ratio;DRONE aircraft;MARINE fishes;Aerial surveys;Automation;Drone;Ecological monitoring;UAS;Unmanned aircraft system;Military Personnel
rayyan-102243448	Unmanned aircraft systems in wildlife research: current and future applications of a transformative technology.	2016	6		Frontiers in Ecology & the Environment	15409295	14	5	241-251	Christie, Katherine S and Gilbert, Sophie L and Brown, Casey L and Hatfield, Michael and Hanson, Leanne	https://search.ebscohost.com/login.aspx?direct=true&db=fzh&AN=115813073&site=ehost-live&custid=magn1307	Accession Number: 115813073; Christie, Katherine S 1; Gilbert, Sophie L 1; Brown, Casey L 1; Hatfield, Michael 2; Hanson, Leanne 3; Affiliations: 1: The Institute of Arctic Biology, University of Alaska Fairbanks, Fairbanks AK ; 2: The Geophysical Institute, University of Alaska Fairbanks, Fairbanks AK ; 3: US Geological Survey, Fort Collins Science Center, Fort Collins CO ; Source Info: Jun2016,…		ANIMAL ecology;HABITATS;DRONE aircraft;TECHNOLOGICAL innovations;ECOSYSTEMS
rayyan-102243449	Development perspectives for the application of autonomous, unmanned aerial systems (UASs) in wildlife conservation.	2020	1		Biological Conservation	63207	241		N.PAG-N.PAG	Fust, Pascal and Loos, Jacqueline	https://search.ebscohost.com/login.aspx?direct=true&db=fzh&AN=141829422&site=ehost-live&custid=magn1307	Accession Number: 141829422; Fust, Pascal 1; Email Address: fust@leuphana.de; Loos, Jacqueline 1; Affiliations: 1: Leuphana University LÃ¼neburg, Institute of Ecology, UniversitÃ¤tsallee 1, 21335 LÃ¼neburg, Germany ; Source Info: Jan2020, Vol. 241, pN.PAG; Subject Term: WILDLIFE monitoring; Subject Term: WILDLIFE conservation; Subject Term: IDENTIFICATION of animals; Subject Term: ANIMAL populati…		WILDLIFE monitoring;WILDLIFE conservation;IDENTIFICATION of animals;ANIMAL populations;DRONE aircraft;AERIAL surveys;LAND use
rayyan-102243450	A small unmanned aerial system for estimating abundance and size of Antarctic predators.	2015	5		Polar Biology	7224060	38	5	619-630	Goebel, Michael and Perryman, Wayne and Hinke, Jefferson and Krause, Douglas and Hann, Nancy and Gardner, Steve and LeRoi, Donald	https://search.ebscohost.com/login.aspx?direct=true&db=fzh&AN=108394148&site=ehost-live&custid=magn1307	Accession Number: 108394148; Goebel, Michael 1; Email Address: mike.goebel@noaa.gov; Perryman, Wayne 2; Hinke, Jefferson 1; Krause, Douglas 1; Hann, Nancy 3; Gardner, Steve 4; LeRoi, Donald 5; Affiliations: 1: Antarctic Ecosystem Research Division, NOAA-NMFS-SWFSC, 8901 La Jolla Shores Dr. La Jolla 92037-1508 USA ; 2: Protected Resources Division, NOAA-NMFS-SWFSC, 8901 La Jolla Shores Dr. La Joll…		DRONE aircraft;PREDATORY animals;ZOOGEOGRAPHY;ANIMAL ecology;REMOTE sensing;ANIMAL populations;Antarctic fur seal;Leopard seal;Penguin;Photogrammetry;UAS;VTOL;Prednisolone
rayyan-102243451	Are unmanned aircraft systems ( UASs) the future of wildlife monitoring? A review of accomplishments and challenges.	2015	10		Mammal Review	3051838	45	4	239-252	Linchant, Julie and Lisein, Jonathan and Semeki, Jean and Lejeune, Philippe and Vermeulen, CÃ©dric	https://search.ebscohost.com/login.aspx?direct=true&db=fzh&AN=109474996&site=ehost-live&custid=magn1307	Accession Number: 109474996; Linchant, Julie 1; Lisein, Jonathan 2; Semeki, Jean 3; Lejeune, Philippe 2; Vermeulen, CÃ©dric 1; Affiliations: 1: University of Liege Gembloux Agro-Bio Tech., Forest Resources Management, Laboratory of Tropical & Subtropical Forestry, ; 2: University of Liege Gembloux Agro-Bio Tech., Forest Resources Management, ; 3: University of Kinshasa FacultÃ© des Sciences Agron…		WILDLIFE monitoring;WILDLIFE conservation;INDUSTRIAL costs;DRONE aircraft;INFRARED cameras;detection;drone;remotely piloted aerial vehicles;survey;wildlife
rayyan-102243452	Supporting the annual international black-faced spoonbill census with a low-cost unmanned aerial vehicle.	2015	11		Ecological Informatics	15749541	30		170-178	Liu, Cheng-Chien and Chen, Yi-Hsin and Wen, Hui-Lin	https://search.ebscohost.com/login.aspx?direct=true&db=fzh&AN=111301809&site=ehost-live&custid=magn1307	Accession Number: 111301809; Liu, Cheng-Chien 1,2; Email Address: ccliu88@mail.ncku.edu.tw; Chen, Yi-Hsin 1; Wen, Hui-Lin 2; Affiliations: 1: Department of Earth Sciences, National Cheng Kung University, Tainan, Taiwan ; 2: Global Earth Observation and Data Analysis Centre, National Cheng Kung University, Tainan, Taiwan ; Source Info: Nov2015, Vol. 30, p170; Subject Term: PLATALEA minor; Subject …		PLATALEA minor;ENDANGERED species;BIRD conservation;BIRD populations;DRONE aircraft;IMAGE processing;Black-faced spoonbill;Census;Image processing;Mission planning;Taijiang National Park;Unmanned aerial vehicle;African Continental Ancestry Group
rayyan-102243453	Determining position, velocity and acceleration of free-ranging animals with a low-cost unmanned aerial system.	2016	9		Journal of Experimental Biology	220949	219	17	2687-2692	Harvey, Richard J. and Roskilly, Kyle and Buse, Chris and Evans, Hannah K. and Hubel, Tatjana Y. and Wilson, Alan M.	https://search.ebscohost.com/login.aspx?direct=true&db=fzh&AN=117900324&site=ehost-live&custid=magn1307	Accession Number: 117900324; Harvey, Richard J. 1; Roskilly, Kyle 1; Buse, Chris 1; Evans, Hannah K. 1; Hubel, Tatjana Y. 1; Wilson, Alan M. 1; Email Address: awilson@rvc.ac.uk; Affiliations: 1: Structure & Motion Laboratory, The Royal Veterinary College, University of London, Hatfield AL9 7TA, UK ; Source Info: 9/1/2016, Vol. 219 Issue 17, p2687; Subject Term: ABSOLUTE velocity; Subject Term: AC…		ABSOLUTE velocity;ACQUISITION of data;ANIMAL locomotion;ANIMAL mechanics;Drones;Locomotion;Tracking;Wildlife;Animal Shells;Animals
rayyan-102243454	Measuring the influence of unmanned aerial vehicles on AdÃ©lie penguins.	2016	7		Polar Biology	7224060	39	7	1329-1334	RÃ¼mmler, Marie-Charlott and Mustafa, Osama and Maercker, Jakob and Peter, Hans-Ulrich and Esefeld, Jan	https://search.ebscohost.com/login.aspx?direct=true&db=fzh&AN=116709896&site=ehost-live&custid=magn1307	Accession Number: 116709896; RÃ¼mmler, Marie-Charlott 1; Mustafa, Osama 2; Maercker, Jakob 2; Peter, Hans-Ulrich 1; Esefeld, Jan 1; Email Address: jan.esefeld@uni-jena.de; Affiliations: 1: Institute of Ecology, Friedrich Schiller University Jena, Dornburger StraÃŸe 159 07743 Jena Germany ; 2: Thuringian Institute of Sustainability and Climate Protection (ThINK), Leutragraben 1 07743 Jena Germany …		ADELIE penguin;DRONE aircraft;AERONAUTICAL flights;PENGUIN behavior;ECOLOGICAL disturbances;AdÃ©lie penguin;Behaviour analysis;Disturbance;Drone;Microcopter;Unmanned aerial vehicle
rayyan-102243455	Mapping out bare-nosed wombat (Vombatus ursinus) burrows with the use of a drone.	2019	9	18	BMC Ecology	14726785	19	1	N.PAG-N.PAG	Old, Julie M. and Lin, Simon H. and Franklin, Michael J. M.	https://search.ebscohost.com/login.aspx?direct=true&db=fzh&AN=138688590&site=ehost-live&custid=magn1307	Accession Number: 138688590; Old, Julie M. 1; Email Address: j.old@westernsydney.edu.au; Lin, Simon H. 1; Email Address: simon.h.lin@hotmail.com; Franklin, Michael J. M. 1; Email Address: m.franklin@westernsydney.edu.au; Affiliations: 1: School of Science and Health, Western Sydney University, Hawkesbury Campus, Locked Bag 1797, 2751, Penrith, NSW, Australia ; Source Info: 9/18/2019, Vol. 19 Issu…		WOMBATS;ANIMAL habitations;DRONE aircraft;ANIMAL populations;IMAGE analysis;Aerial survey;Unmanned aerial vehicle;Wildlife monitoring;Wombat burrow survey;Nose;Electronic Nose
rayyan-102243456	Natural forest regeneration and ecological restoration in human-modified tropical landscapes.	2016	11		Biotropica	63606	48	6	745-757	MartÃ­nezâ€Ramos, Miguel and Pingarroni, Aline and RodrÃ­guezâ€VelÃ¡zquez, Jorge and Toledoâ€Chelala, Lilibeth and ZermeÃ±oâ€HernÃ¡ndez, Isela and Bongers, Frans	https://search.ebscohost.com/login.aspx?direct=true&db=fzh&AN=119575215&site=ehost-live&custid=magn1307	Accession Number: 119575215; MartÃ­nezâ€Ramos, Miguel 1; Email Address: mmartinez@cieco.unam.mx; Pingarroni, Aline 1; RodrÃ­guezâ€VelÃ¡zquez, Jorge 1; Toledoâ€Chelala, Lilibeth 1; ZermeÃ±oâ€HernÃ¡ndez, Isela 1; Bongers, Frans 2; Affiliations: 1: Instituto de Investigaciones en Ecosistemas y Sustentabilidad, Universidad Nacional AutÃ³noma de MÃ©xico, Campus Morelia, Antigua Carretera a PÃ¡tzcu…		FOREST regeneration;RESTORATION ecology;TROPICAL forests;BIODIVERSITY;LANDSCAPES;agricultural land uses;dispersal limitation;establishment limitation;Mexico;second growth forests;secondary succession;tree demography;tropical rain forest;Humanities;Humanism;Humans;Regeneration;Trees
rayyan-102243457	Studying cetacean behaviour: new technological approaches and conservation applications.	2016	10		Animal Behaviour	33472	120		235-244	Nowacek, Douglas P. and Christiansen, Fredrik and Bejder, Lars and Goldbogen, Jeremy A. and Friedlaender, Ari S.	https://search.ebscohost.com/login.aspx?direct=true&db=fzh&AN=118497891&site=ehost-live&custid=magn1307	Accession Number: 118497891; Nowacek, Douglas P. 1,2; Email Address: dpn3@duke.edu; Christiansen, Fredrik 3; Bejder, Lars 3; Goldbogen, Jeremy A. 4; Friedlaender, Ari S. 5; Affiliations: 1: Nicholas School of the Environment, Duke University Marine Laboratory, Beaufort, NC, U.S.A. ; 2: Pratt School of Engineering, Duke University, Durham, NC, U.S.A. ; 3: Cetacean Research Unit, Murdoch University…		CETACEAN behavior;WILDLIFE management;ANTHROPOGENIC effects on nature;TECHNOLOGICAL innovations;ACQUISITION of data;behaviour;biologging;passive acoustics;population consequences;technology
rayyan-102243458	Apis mellifera (Hymenoptera: Apidae) drone sperm quality in relation to age, genetic line, and time of breeding.	2015	12		Canadian Entomologist	0008347X	147	6	702-711	Rousseau, AndrÃ©e and Fournier, ValÃ©rie and Giovenazzo, Pierre	https://search.ebscohost.com/login.aspx?direct=true&db=fzh&AN=110439774&site=ehost-live&custid=magn1307	Accession Number: 110439774; Rousseau, AndrÃ©e 1,2; Fournier, ValÃ©rie 1,3; Giovenazzo, Pierre 1,2; Affiliations: 1: UniversitÃ© Laval, 2480 boulevard Hochelaga, Ville de QuÃ©bec, QuÃ©bec, Canada G1V 0A6 ; 2: Centre de recherche en sciences animales de Deschambault, 120-A, chemin du Roy, Deschambault, QuÃ©bec, Canada G0A 1S0 ; 3: Centre de recherche en horticulture, 2480 boulevard Hochelaga, Vill…		HONEYBEE genetics;QUEEN honeybees;ANIMAL sexual behavior;SPERMATOZOA;COLONIAL animals (Marine invertebrates);SPERMATHECA;Breeding;Bees
rayyan-102243459	Tear gas: an epidemiological and mechanistic reassessment.	2016	8	15	Annals of the New York Academy of Sciences	778923	1378	1	96-107	Rothenberg, Craig and Achanta, Satyanarayana and Svendsen, Erik R. and Jordt, Svenâ€Eric	https://search.ebscohost.com/login.aspx?direct=true&db=fzh&AN=118764674&site=ehost-live&custid=magn1307	Accession Number: 118764674; Rothenberg, Craig 1; Achanta, Satyanarayana 2; Svendsen, Erik R. 3; Jordt, Svenâ€Eric 2; Email Address: sven.jordt@duke.edu; Affiliations: 1: Department of Global Environmental Health Sciences, Tulane University School of Public Health and Tropical Medicine, New Orleans Louisiana ; 2: Department of Anesthesiology, Duke University School of Medicine, Durham North Caro…		TEAR gas;EPIDEMIOLOGY;POPULATION density;DRONE aircraft;LAW enforcement;SENSORY neurons;capsaicin;chlorobenzalmalononitrile;CN;CR;CS;pepper spray;tear gas;TRPA1;TRPV1;Tears
rayyan-102243460	Locating chimpanzee nests and identifying fruiting trees with an unmanned aerial vehicle.	2015	10		American Journal of Primatology	2752565	77	10	1122-1134	van Andel, Alexander C. and Wich, Serge A. and Boesch, Christophe and Koh, Lian Pin and Robbins, Martha M. and Kelly, Joseph and Kuehl, Hjalmar S.	https://search.ebscohost.com/login.aspx?direct=true&db=fzh&AN=109556139&site=ehost-live&custid=magn1307	Accession Number: 109556139; van Andel, Alexander C. 1; Wich, Serge A. 2,3; Boesch, Christophe 4; Koh, Lian Pin 5; Robbins, Martha M. 4; Kelly, Joseph 6; Kuehl, Hjalmar S. 4,7; Affiliations: 1: IUCN National Committee of The Netherlands, Amsterdam, the Netherlands ; 2: School of Natural Sciences and Psychology, Research Centre for Evolutionary Anthropology and Palaeoecology, Liverpool John Moores…		WILDLIFE management;CHIMPANZEES;FRUIT trees;DRONE aircraft;AERIAL surveys;NESTS;chimpanzee;nest;presence;survey;tree;UAV;Fruit;Trees
rayyan-102243461	Rapid evolution of elaborate male coloration is driven by visual system in Australian fairy-wrens ( Maluridae).	2015	12		Journal of Evolutionary Biology	1010061X	28	12	2125-2135	Friedman, N. R. and RemeÅ¡, V.	https://search.ebscohost.com/login.aspx?direct=true&db=fzh&AN=111869913&site=ehost-live&custid=magn1307	Accession Number: 111869913; Friedman, N. R. 1; RemeÅ¡, V. 1; Affiliations: 1: Department of Zoology and Laboratory of Ornithology, Faculty of Science, PalackÃ½ University, Olomouc Czech Republic ; Source Info: Dec2015, Vol. 28 Issue 12, p2125; Subject Term: BIRD evolution; Subject Term: MALURIDAE; Subject Term: COLOR of birds; Subject Term: BIRD behavior; Subject Term: BIRD classification; Subje…		BIRD evolution;MALURIDAE;COLOR of birds;BIRD behavior;BIRD classification;COMPARATIVE studies;colour vision;evolutionary rate;plumage coloration;sexual dichromatism;Color
rayyan-102243462	Rapid detection of Porcine circovirus 2 by recombinase polymerase amplification.	2016	9		Journal of Veterinary Diagnostic Investigation	10406387	28	5	574-578	Wang, Jianchang and Wang, Jinfeng and Liu, Libing and Li, Ruiwen and Yuan, Wanzhe	https://search.ebscohost.com/login.aspx?direct=true&db=fzh&AN=117794186&site=ehost-live&custid=magn1307	Accession Number: 117794186; Wang, Jianchang 1,2; Wang, Jinfeng 1,2; Liu, Libing 1,2; Li, Ruiwen 1,2; Yuan, Wanzhe 1,2; Email Address: yuanwanzhe2015@126.com; Affiliations: 1: Inspection and Quarantine Technical Center of Hebei Entry-Exit Inspection and Quarantine Bureau, Shijiazhuang, Hebei, China (Jianchang Wang, Jinfeng Wang, Liu) ; 2: College of Veterinary Medicine, Agricultural University of…		CIRCOVIRUS diseases;SWINE disease diagnosis;SWINE diseases;POLYMERASE chain reaction;DNA-binding proteins;ECONOMICS;DIAGNOSIS;Porcine circovirus-2;recombinase polymerase amplification
rayyan-102243463	Using lightweight unmanned aerial vehicles to monitor tropical forest recovery.	2015	6		Biological Conservation	63207	186		287-295	Zahawi, Rakan A. and Dandois, Jonathan P. and Holl, Karen D. and Nadwodny, Dana and Reid, J. Leighton and Ellis, Erle C.	https://search.ebscohost.com/login.aspx?direct=true&db=fzh&AN=102462262&site=ehost-live&custid=magn1307	Accession Number: 102462262; Zahawi, Rakan A. 1; Email Address: zahawi@ots.ac.cr; Dandois, Jonathan P. 2; Holl, Karen D. 3; Nadwodny, Dana 2; Reid, J. Leighton 3,4; Ellis, Erle C. 2; Affiliations: 1: Las Cruces Biological Station, Organization for Tropical Studies, Apartado 73-8257, San Vito de Coto Brus, Costa Rica ; 2: Department of Geography and Environmental Systems, University of Maryland, 2…		DRONE aircraft;TROPICAL forests;REMOTE sensing;FRUGIVORES;COSTA Rica;Canopy structure;Costa Rica;Drone;Ecosynth;Hexacopter;LiDAR;Point cloud model;Trees
rayyan-102243464	The use of drones for conservation: A methodological tool to survey caimans nests density.	2019	10		Biological Conservation	63207	238		N.PAG-N.PAG	Scarpa, Leonardo J. and PiÃ±a, Carlos I.	https://search.ebscohost.com/login.aspx?direct=true&db=fzh&AN=139326792&site=ehost-live&custid=magn1307	Accession Number: 139326792; Scarpa, Leonardo J. 1; PiÃ±a, Carlos I. 1,2; Email Address: cidcarlos@infoaire.com.ar; Affiliations: 1: Centro de InvestigaciÃ³n CientÃ­fica y de Transferencia TecnolÃ³gica a la ProducciÃ³n (Consejo Nacional de Investigaciones CientÃ­ficas y TÃ©cnicas, Provincia de Entre RÃ­os, Universidad AutÃ³noma de Entre RÃ­os), Calle EspaÃ±a 149, 3105 Diamante, Argentina ; 2: Fac…		BIRD nests;NESTS;HABITATS;CONSERVATION biology;DENSITY;COMMERCIAL drones;CORRIENTES (Argentina : Province);Aerial photo;Nest estimation;Population;Sustainable harvest
rayyan-102243465	The importance of ultraviolet and near-infrared sensitivity for visual discrimination in two species of lacertid lizards.	2015	2		Journal of Experimental Biology	220949	218	3	458-465	Martin, MÃ©lissa and Le Galliard, Jean-FranÃ§ois and Meylan, Sandrine and Loew, Ellis R.	https://search.ebscohost.com/login.aspx?direct=true&db=fzh&AN=101154565&site=ehost-live&custid=magn1307	Accession Number: 101154565; Martin, MÃ©lissa 1,2; Email Address: melissa.martin@snv.jussieu.fr; Le Galliard, Jean-FranÃ§ois 1,3; Meylan, Sandrine 1,4; Loew, Ellis R. 5; Affiliations: 1: CNRS UMR 7618, Â¡EES Paris, UniversitÃ© Pierre et Marie Curie, 75005 Paris, France ; 2: CNRS UMR 7179, DÃ©partement d'Ecologie et de Gestion de la BiodiversitÃ©, MusÃ©um National d'Histoire Naturelle, 91800 Bruno…		LIZARD behavior;LACERTIDAE;VIVIPAROUS lizard;PHOTOSYNTHETIC pigments;VISUAL perception;SPECTRAL sensitivity;COLOR vision;Chromatic resolution;Colour vision;Cone abundance;Podareis muralis;UV sensitivity;Vitamin A1/A2-based pigments;Zootoca vivipara;Lizards;Discrimination (Psychology)
rayyan-102243466	Spectral sensitivity of cone photoreceptors and opsin expression in two colour-divergent lineages of the lizard Ctenophorus decresii.	2015	5	15	Journal of Experimental Biology	220949	218	10	1556-1563	Yewers, Madeleine S. and McLean, Claire A. and Moussalli, Adnan and Stuart-Fox, Devi and Bennett, Andrew T. D. and Knott, Ben	https://search.ebscohost.com/login.aspx?direct=true&db=fzh&AN=108547909&site=ehost-live&custid=magn1307	Accession Number: 108547909; Yewers, Madeleine S. 1; Email Address: m.yewers@gmail.com; McLean, Claire A. 1,2; Moussalli, Adnan 2; Stuart-Fox, Devi 1; Bennett, Andrew T. D. 3; Knott, Ben 3; Affiliations: 1: School of BioSciences, University of Melbourne, Victoria 3010, Australia ; 2: Sciences Department, Museum Victoria, Carlton Gardens 3053, Australia ; 3: Centre for Integrative Ecology, School …		LIZARDS;OPSINS;RETINAL cone photoreceptor cells;GENE expression;SPECTRAL sensitivity;MICROSPECTROPHOTOMETRY;VISUAL pigments;Agamidae;Ctenophorus decresii;Microspectrophotometry;Opsin;Visual pigment;Lizards
rayyan-102243467	Low-budget ready-to-fly unmanned aerial vehicles: an effective tool for evaluating the nesting status of canopy-breeding bird species.	2015	7		Journal of Avian Biology	9088857	46	4	425-430	Weissensteiner, M. H. and Poelstra, J. W. and Wolf, J. B. W.	https://search.ebscohost.com/login.aspx?direct=true&db=fzh&AN=108351119&site=ehost-live&custid=magn1307	Accession Number: 108351119; Weissensteiner, M. H. 1; Email Address: matthias.weissensteiner@ebc.uu.se; Poelstra, J. W. 1; Wolf, J. B. W. 1; Affiliations: 1: Dept of Ecology and Genetics, Evolutionary Biology Centre, Uppsala Univ., NorbyvÃ¤gen 18D, SEâ€752 36, Uppsala, Sweden ; Source Info: Jul2015, Vol. 46 Issue 4, p425; Subject Term: NEST building; Subject Term: DRONE aircraft; Subject Term: B…		NEST building;DRONE aircraft;BIRD breeding;BIRD behavior;ECOLOGICAL disturbances;Breeding
rayyan-102243468	Bears Show a Physiological but Limited Behavioral Response to Unmanned Aerial Vehicles.	2015	8	31	Current Biology	9609822	25	17	2278-2283	Ditmer, Mark A. and Vincent, John B. and Werden, Leland K. and Tanner, Jessie C. and Laske, Timothy G. and Iaizzo, Paul A. and Garshelis, David L. and Fieberg, John R.	https://search.ebscohost.com/login.aspx?direct=true&db=fzh&AN=109161295&site=ehost-live&custid=magn1307	Accession Number: 109161295; Ditmer, Mark A. 1; Email Address: mark.ditmer@gmail.com; Vincent, John B. 2; Werden, Leland K. 2; Tanner, Jessie C. 3; Laske, Timothy G. 4,5; Iaizzo, Paul A. 5; Garshelis, David L. 6; Fieberg, John R. 1; Affiliations: 1: Department of Fisheries, Wildlife & Conservation Biology, University of Minnesota, St. Paul, MN 55108, USA ; 2: Plant Biological Sciences Graduate Pr…		BEAR behavior;POACHING;POPULATION biology;DRONE aircraft;BIODIVERSITY
rayyan-102243469	Unmanned Aerial Vehicles (UAVs) for Monitoring Sea Turtles in Near-Shore Waters.	2015	4		Marine Turtle Newsletter	8397708	145		19-22	Bevan, Elizabeth and Wibbels, Thane and Najera, Blanca M. Z. and Martinez, Marco A. C. and Martinez, Laura A. S. and Martinez, Francisco I. and Cuevas, Javier M. and Anderson, Tiffany and Bonka, Amy and Hernandez, Mauricio H. and Pena, Luis Jaime and Burchield, Patrick M.	https://search.ebscohost.com/login.aspx?direct=true&db=fzh&AN=108530574&site=ehost-live&custid=magn1307	Accession Number: 108530574; Bevan, Elizabeth 1; Email Address: bevan.em@gmail.com; Wibbels, Thane 1; Email Address: twibbels@uab.edu; Najera, Blanca M. Z. 2; Email Address: bzapata@conanp.gob.mx; Martinez, Marco A. C. 2; Email Address: marco.castro@conanp.gob.mx; Martinez, Laura A. S. 2; Email Address: lsarti@conanp.gob.mx; Martinez, Francisco I. 3,4; Email Address: cden.sc@gmail.com; Cuevas, Ja…		DRONE aircraft;SEA turtles;NEST building;BEACHES;SURVEYS
rayyan-102243470	Biodiversity News.	2015	3		Biodiversity	14888386	16	1	44627	Reid, Vanessa	https://search.ebscohost.com/login.aspx?direct=true&db=fzh&AN=101190143&site=ehost-live&custid=magn1307	Accession Number: 101190143; Reid, Vanessa; Source Info: Mar2015, Vol. 16 Issue 1, p3; Subject Term: BIODIVERSITY; Subject Term: MONARCH butterfly; Subject Term: DRONE aircraft; Subject Term: WILDLIFE monitoring; Subject Term: CLIMATE change; Number of Pages: 5p; Document Type: Article | RAYYAN-INCLUSION: {"Jared"=>"Excluded", "mfc143"=>"Excluded"} | RAYYAN-LABELS: UAV,Drones | RAYYAN-EXCLUSION-R…		BIODIVERSITY;MONARCH butterfly;DRONE aircraft;WILDLIFE monitoring;CLIMATE change;WORLD Wildlife Fund (U.S.);UNITED Nations;PAN, Ki-mun, 1944-;Biodiversity
rayyan-102243471	Steller's Sea Eagle Monitoring at the Northern Part of the Sea of Okhotsk: Birds, People, Technologies.	2013	6		Raptors Conservation	18140076		27	46-57	Potapov, E. R. and Utekhina, I. G. and McGrady, M. J. and Rimlinger, D.	https://search.ebscohost.com/login.aspx?direct=true&db=fzh&AN=95705373&site=ehost-live&custid=magn1307	Accession Number: 95705373; Potapov, E. R. 1; Email Address: eugenepotapov@gmail.com; Utekhina, I. G. 2; Email Address: irinautekhina@gmail.com; McGrady, M. J. 3; Email Address: MikeJMcGrady@aol.com; Rimlinger, D. 4; Email Address: DRimlinger@sandiegozoo.org; Affiliations: 1: Bryn Athyn College, Bryn Athyn, Pennsylvania, USA ; 2: Magadan State Reserve, Magadan, Russia ; 3: Natural Research, Scotl…		HALIAEETUS;DRONE aircraft;BINOCULARS;BALD eagle;WHITE-bellied fish eagle;birds of prey;Haliaeetus pelagicus;Okhotsk Sea;raptors;Steller's Sea Eagle
rayyan-102243472	Usage of UAV for Surveying Steller's Sea Eagle Nests.	2013	6		Raptors Conservation	18140076		27	253-260	Potapov, E. R. and Utekhina, I. G. and McGrady, M. J. and Rimlinger, D.	https://search.ebscohost.com/login.aspx?direct=true&db=fzh&AN=95705393&site=ehost-live&custid=magn1307	Accession Number: 95705393; Potapov, E. R. 1; Email Address: eugenepotapov@gmail.com; Utekhina, I. G. 2; Email Address: irinautekhina@gmail.com; McGrady, M. J. 3; Email Address: MikeJMcGrady@aol.com; Rimlinger, D. 4; Email Address: DRimlinger@sandiegozoo.org; Affiliations: 1: Bryn Athyn College, Bryn Athyn, Pennsylvania, USA ; 2: Magadan State Reserve, Magadan, Russia ; 3: Natural Research, Scotl…		DRONE aircraft;HALIAEETUS pelagicus;HALIAEETUS;BIRDS of prey;PREDATORY animals;RUSSIA;birds of prey;Haliaeetus pelagicus;raptors;Steller's Sea Eagle;UAV
rayyan-102243473	Methods to estimate breeding values in honey bees.	2014	9		Genetics Selection Evolution	0999193X	46		44576	Brascamp, Evert W. and Bijma, Piter	https://search.ebscohost.com/login.aspx?direct=true&db=fzh&AN=98692718&site=ehost-live&custid=magn1307	Accession Number: 98692718; Brascamp, Evert W. 1; Email Address: pim.brascamp@wur.nl; Bijma, Piter 1; Affiliations: 1: Animal Breeding and Genomics Centre, Wageningen University, P. O. Box 338, 6700 AH Wageningen, The Netherlands ; Source Info: Sep2014, Vol. 46, p1; Subject Term: BREEDING; Subject Term: HONEYBEES; Subject Term: ANIMAL models in research; Subject Term: DOMESTIC animals; Subject Te…		BREEDING;HONEYBEES;ANIMAL models in research;DOMESTIC animals;MENDEL'S law;Breeding
rayyan-102243474	Unmanned Aerial Survey of Elephants.	2013	2		PLoS ONE	19326203	8	2	44568	Vermeulen, CÃ©dric and Lejeune, Philippe and Lisein, Jonathan and Sawadogo, Prosper and BouchÃ©, Philippe	https://search.ebscohost.com/login.aspx?direct=true&db=fzh&AN=87623511&site=ehost-live&custid=magn1307	Accession Number: 87623511; Vermeulen, CÃ©dric 1; Email Address: cvermeulen@ulg.ac.be; Lejeune, Philippe 1; Lisein, Jonathan 1; Sawadogo, Prosper 2; BouchÃ©, Philippe 1; Affiliations: 1: 1 UnitÃ© de Gestion des Ressources ForestiÃ¨res et des Milieux Naturels, UniversitÃ© de LiÃ¨ge Gembloux Agro-Bio Tech, Gembloux, Belgium ; 2: 2 Office National des Aires ProtÃ©gÃ©es, Ouagadougou, Burkina Faso ; S…		AERIAL surveys in wildlife management;BODY size;ELEPHANT behavior;ENVIRONMENTAL protection;POPULATION ecology;CARTOGRAPHY;BIOTIC communities;ANIMAL ecology;Agriculture;Animal behavior;Animal management;Biology;Cartography;Computer Science;Earth sciences;Ecology;Ecosystems;Environmental protection;Geography;Geoinformatics;Neuroscience;Population ecology;Research Article;Social and behavioral scien…
rayyan-102243475	Evaluation of an Off-the-shelf Unmanned Aircraft System for Surveying Flocks of Geese.	2012	3		Waterbirds	15244695	35	1	170-174	Chabot, Dominique and Bird, David M.	https://search.ebscohost.com/login.aspx?direct=true&db=fzh&AN=75246339&site=ehost-live&custid=magn1307	Accession Number: 75246339; Chabot, Dominique 1; Email Address: dominique.chabot@mail.mcgill.ca; Bird, David M. 1; Affiliations: 1: Avian Science and Conservation Centre, McGill University, Macdonald Campus, 21,111 Lakeshore Rd, QC, H9X 3V9, Canada ; Source Info: Mar2012, Vol. 35 Issue 1, p170; Subject Term: DRONE aircraft; Subject Term: ZOOLOGICAL surveys; Subject Term: GEESE; Subject Term: PHOT…		DRONE aircraft;ZOOLOGICAL surveys;GEESE;PHOTOGRAPHS;IMAGING systems;CANADA;aerial survey;bird survey;Branta canadensis;Chen caerulescens;remote sensing;UAS;unmanned aircraft
rayyan-102243476	Carotenoid content estimation in a heterogeneous conifer forest using narrow-band indices and PROSPECT+DART simulations.	2012	12		Remote Sensing of Environment	344257	127		298-315	HernÃ¡ndez-Clemente, RocÃ­o and Navarro-Cerrillo, Rafael M. and Zarco-Tejada, Pablo J.	https://search.ebscohost.com/login.aspx?direct=true&db=fzh&AN=82905093&site=ehost-live&custid=magn1307	Accession Number: 82905093; HernÃ¡ndez-Clemente, RocÃ­o 1; Navarro-Cerrillo, Rafael M. 1; Zarco-Tejada, Pablo J. 2; Affiliations: 1: E.T.S.I.A.M.-Dpto. de IngenierÃ­a Forestal, Universidad de CÃ³rdoba, Campus de Rabanales, 14071 CÃ³rdoba, Spain ; 2: Instituto de Agricultura Sostenible (IAS), Consejo Superior de Investigaciones CientÃ­ficas (CSIC), Alameda del Obispo, s/n, 14004 CÃ³rdoba, Spain ; …		CAROTENOIDS;CHLOROPHYLL;XANTHOPHYLLS;PLANT pigments;PLANT canopies;HIGH resolution imaging;SPECTRAL reflectance;DRONE aircraft;Airborne remote sensing;Carotenoids;Heterogeneous conifer forest;Narrow-band indices;R<sub>515</sub>/R<sub>570</sub>;Radiative transfer;UAV;Trees
rayyan-102243477	Shift in Phenotypic Variation Coupled with Rapid Loss of Genetic Diversity in Captive Populations of Eristalis tenax (Diptera: Syrphidae): Consequences for Rearing and Potential Commercial use.	2014	4		Journal of Economic Entomology	220493	107	2	821-832	Francuski, Ljubinka and Djurakic, Marko and LudoÅ¡ki, Jasmina and Hurtado, Pilar and PÃ©rez-BaÃ±Ã³n, Celeste and StÃ¥hls, Gunilla and Rojo, Santos and Milankov, Vesna	https://search.ebscohost.com/login.aspx?direct=true&db=fzh&AN=95320438&site=ehost-live&custid=magn1307	Accession Number: 95320438; Francuski, Ljubinka 1; Djurakic, Marko 1; LudoÅ¡ki, Jasmina 1; Hurtado, Pilar 2; PÃ©rez-BaÃ±Ã³n, Celeste 2; StÃ¥hls, Gunilla 3; Rojo, Santos 2; Milankov, Vesna 1; Affiliations: 1: Department of Biology and Ecology, Faculty of Sciences, University of Novi Sad, Trg Dositeja ObradoviÄ‡a 2,21000 Novi Sad, Serbia. ; 2: Instituto CIBIO (Centro Iberoamericano de la Biodiversi…		ERISTALIS;SYRPHIDAE;POLLINATORS;ORGANIC wastes;MITOCHONDRIAL DNA;CYTOCHROME oxidase;biodegradation of organic waste;inbreeding and stochastic process;molecular diversity;phenotypic variance;pollinator quality;Phenotype;Genetic Variation
rayyan-102243478	A PRI-based water stress index combining structural and chlorophyll effects: Assessment using diurnal narrow-band airborne imagery and the CWSI thermal index.	2013	11		Remote Sensing of Environment	344257	138		38-50	Zarco-Tejada, P.J. and GonzÃ¡lez-Dugo, V. and Williams, L.E. and SuÃ¡rez, L. and Berni, J.A.J. and Goldhamer, D. and Fereres, E.	https://search.ebscohost.com/login.aspx?direct=true&db=fzh&AN=90312724&site=ehost-live&custid=magn1307	Accession Number: 90312724; Zarco-Tejada, P.J. 1; Email Address: pablo.zarco@csic.es; GonzÃ¡lez-Dugo, V. 1; Williams, L.E. 2; SuÃ¡rez, L. 1; Berni, J.A.J. 1; Goldhamer, D. 3; Fereres, E. 1,4; Affiliations: 1: Instituto de Agricultura Sostenible (IAS), Consejo Superior de Investigaciones CientÃ­ficas (CSIC), Alameda del Obispo s/n, 14004 Cordoba, Spain ; 2: Department of Viticulture and Enology, U…		CAROTENOID analysis;REFLECTANCE;REMOTE-sensing images;CHLOROPHYLL analysis;PLANT water requirements;WATER shortages;MULTISPECTRAL imaging;Airborne;CWSI;Grapevines;Narrow-band;PRI;Stress detection;Thermal;UAV;Imagery (Psychotherapy);Dehydration
rayyan-102243479	Estimating production in ducks: a comparison between ground surveys and unmanned aircraft surveys.	2018	12		European Journal of Wildlife Research	16124642	64	6	44562	PÃ¶ysÃ¤, Hannu and Kotilainen, Juho and VÃ¤Ã¤nÃ¤nen, Veli-Matti and Kunnasranta, Mervi	https://search.ebscohost.com/login.aspx?direct=true&db=fzh&AN=133225721&site=ehost-live&custid=magn1307	Accession Number: 133225721; PÃ¶ysÃ¤, Hannu 1; Email Address: hannu.poysa@luke.fi; Kotilainen, Juho 2; VÃ¤Ã¤nÃ¤nen, Veli-Matti 2; Kunnasranta, Mervi 1,3; Affiliations: 1: Natural Resources, Natural Resources Institute Finland (Luke), Yliopistokatu 6, FI-80100, Joensuu, Finland ; 2: Department of Forest Sciences, University of Helsinki, P.O. Box 27, FI-00014, Helsinki, Finland ; 3: Department of E…		DUCK population estimates;GOLDENEYE;DUCKLINGS;DRONE aircraft;SURVEILLANCE detection;Brood size;Drone;Multicopter;Species detection;Waterbird census
rayyan-102243480	Genetic odyssey to generate marked clones in Drosophila mosaics.	2014	4		Proceedings of the National Academy of Sciences of the United States of America	278424	111	13	4756-4763	Griffin, Ruth and Binari, Richard and Perrimon, Norbert	https://search.ebscohost.com/login.aspx?direct=true&db=fzh&AN=95394797&site=ehost-live&custid=magn1307	Accession Number: 95394797; Griffin, Ruth 1,2,3; Binari, Richard 4,5; Perrimon, Norbert 4,5; Email Address: perrimon@receptor.med.harvard.edu; Affiliations: 1: Commissariat Ã l'Energie Atomique, Laboratoire de Biologie Ã Grande Echelle, F-38054 Grenoble, France ; 2: Centre National de la Recherche Scientifique, UnitÃ© FR3425, UniversitÃ© Grenoble-Alpes, F-38000 Grenoble, France ; 3: Institut Nati…		DROSOPHILA;MOSAICISM;ZYGOTES;PHENOTYPIC plasticity;CHIMERA (Greek mythology);clonal analysis;Flp-FRT;Gal4-UAS;twin spot
rayyan-102243481	It 's All There in Black and White.	2015	5		Canadian Wildlife	1201673X	21	2	26-29		https://search.ebscohost.com/login.aspx?direct=true&db=fzh&AN=102122511&site=ehost-live&custid=magn1307	Accession Number: 102122511; Source Info: May/Jun2015, Vol. 21 Issue 2, p26; Subject Term: KILLER whale; Subject Term: CAPTIVE marine animals; Subject Term: WHALE populations; Subject Term: KILLER whale behavior; Subject Term: DRONE aircraft; Subject Term: HEALTH; Subject Term: LAW; Subject Term: ONTARIO; Subject Term: BRITISH Columbia; Number of Pages: 4p; Illustrations: 6 Color Photographs; Doc…		KILLER whale;CAPTIVE marine animals;WHALE populations;KILLER whale behavior;DRONE aircraft;HEALTH;LAW;ONTARIO;BRITISH Columbia;European Continental Ancestry Group;African Continental Ancestry Group
rayyan-102243482	Fine-scale bird monitoring from light unmanned aircraft systems.	2012	1		Ibis	191019	154	1	177-183	SARDÃ€-PALOMERA, FRANCESC and BOTA, GERARD and VIÃ‘OLO, CARLOS and PALLARÃ‰S, ORIOL and SAZATORNIL, VÃCTOR and BROTONS, LLUÃS and GOMÃRIZ, SPARTACUS and SARDÃ€, FRANCESC	https://search.ebscohost.com/login.aspx?direct=true&db=fzh&AN=69662149&site=ehost-live&custid=magn1307	Accession Number: 69662149; SARDÃ€-PALOMERA, FRANCESC 1,2; BOTA, GERARD 1; VIÃ‘OLO, CARLOS 3; PALLARÃ‰S, ORIOL 3; SAZATORNIL, VÃCTOR 2; BROTONS, LLUÃS 1; GOMÃRIZ, SPARTACUS 3; SARDÃ€, FRANCESC 2,4; Affiliations: 1: Ã€rea de Biodiversitat, Centre TecnolÃ²gic Forestal de Catalunya, Ctra. St LlorenÃ§ de Morunys, Km 2, 25280 Solsona, Catalonia, Spain ; 2: SIBOC, C/RossellÃ³ 90 Esc. B 6Âº1Âº, 08029…		AERIAL surveys in wildlife management;WILDLIFE research;BLACK-headed gull;COLONIAL birds;REMOTE sensing;WATER birds
rayyan-102243483	A Comparison of Methods for Estimating Forage Mass.	2018	3	2	Journal of Animal Science	218812	96		44624	Hudspeth, T and Ahrens, C A and Hubbell, D S and Gadberry, S	https://search.ebscohost.com/login.aspx?direct=true&db=fzh&AN=128341764&site=ehost-live&custid=magn1307	Accession Number: 128341764; Hudspeth, T 1; Ahrens, C A 2; Hubbell, D S 3; Gadberry, S 4; Affiliations: 1: Arkansas State University, Jonesboro, AR ; 2: University of Arkansas, Little Rock, AR ; 3: University of Arkansas Division of Agriculture Livestock and Forestry Research Station, Batesville, AR ; 4: University of Arkansas System Division of Agriculture, Little Rock, AR ; Source Info: 2018 Su…		FORAGE;LIDAR (Optics);DRONE aircraft;Drone;Forage mass;LIDAR
rayyan-102243484	Relationships between net photosynthesis and steady-state chlorophyll fluorescence retrieved from airborne hyperspectral imagery.	2013	9		Remote Sensing of Environment	344257	136		247-258	Zarco-Tejada, P.J. and Catalina, A. and GonzÃ¡lez, M.R. and MartÃ­n, P.	https://search.ebscohost.com/login.aspx?direct=true&db=fzh&AN=89310643&site=ehost-live&custid=magn1307	Accession Number: 89310643; Zarco-Tejada, P.J. 1; Email Address: pablo.zarco@csic.es; Catalina, A. 2; GonzÃ¡lez, M.R. 2; MartÃ­n, P. 2; Affiliations: 1: Instituto de Agricultura Sostenible (IAS), Consejo Superior de Investigaciones CientÃ­ficas (CSIC), CÃ³rdoba, Spain ; 2: Departamento de ProducciÃ³n Vegetal y Recursos Forestales, ETS de IngenierÃ­as Agrarias, Universidad de Valladolid, Palencia,…		AIRBORNE-based remote sensing;PHOTOSYNTHESIS;STEADY state conduction;CHLOROPHYLL;HYPERSPECTRAL imaging systems;BIOCHEMISTRY;PLANT water requirements;Airborne;FLD;Fluorescence;Hyperspectral;In-filling;Photosynthesis;Stress detection;UAV;Unmanned aerial vehicle;Imagery (Psychotherapy)
rayyan-102243485	Live and Carcass Trends, Houston Livestock Show, Junior Steers, 1974-2017.	2018	3	2	Journal of Animal Science	218812	96		44687	Hammack, S P and Griffin, D B	https://search.ebscohost.com/login.aspx?direct=true&db=fzh&AN=128341768&site=ehost-live&custid=magn1307	Accession Number: 128341768; Hammack, S P 1; Griffin, D B 2; Affiliations: 1: Texas A&M, Stephenville, TX ; 2: Texas A&M, College Station, TX ; Source Info: 2018 Supplement, Vol. 96, p5; Subject Term: BEEF carcasses; Subject Term: BEEF cattle weight; Subject Term: TRENDS; Author-Supplied Keyword: carcass; Author-Supplied Keyword: Drone; Author-Supplied Keyword: Forage mass; Author-Supplied Keywor…		BEEF carcasses;BEEF cattle weight;TRENDS;carcass;Drone;Forage mass;LIDAR;steers;trends
rayyan-102243486	An inventory and evaluation of unmanned aerial systems for offshore surveys of marine mammals.	2010			Journal of Cetacean Research & Management	15610713	11	3	239-247	KOSKI, W. R. and ABGRALL, P. and YAZVENKO, S. B.	https://search.ebscohost.com/login.aspx?direct=true&db=fzh&AN=64500579&site=ehost-live&custid=magn1307	Accession Number: 64500579; KOSKI, W. R. 1; Email Address: bkoski@lgl.com; ABGRALL, P. 1; YAZVENKO, S. B. 2; Affiliations: 1: LGL Limited, environmental research associates, 22 Fisher St., P.O. Box 280, King City, Ontario, L7B 1A6, ; 2: LGL Limited, envingnmental research associates, 9768 Second Street. Sidnev, British Columbia, V8L 3Y8, Canada ; Source Info: Winter2010, Vol. 11 Issue 3, p239; Su…		DRONE aircraft;AERIAL surveys in wildlife management;MARINE mammals;AQUATIC mammals;ZOOLOGICAL surveys;DIGITAL video;INDEX OF ABUNDANCE;MONITORING;NOISE;SHORT-TERM CHANGE;SURVEY-AERIAL;UNMANNED AERIAL SYSTEM;VIDEO;Military Personnel
rayyan-102243487	Biosensor Zebrafish Provide New Insights into Potential Health Effects of Environmental Estrogens.	2012	7		Environmental Health Perspectives	916765	120	7	990-996	Lee, Okhyun and Takesono, Aya and Tada, Masazumi and Tyler, Charles R. and Kudoh, Tetsuhiro	https://search.ebscohost.com/login.aspx?direct=true&db=fzh&AN=77656399&site=ehost-live&custid=magn1307	Accession Number: 77656399; Lee, Okhyun 1; Takesono, Aya 1; Tada, Masazumi 2; Tyler, Charles R. 1; Email Address: c.r.tyler@exeter.ac.uk; Kudoh, Tetsuhiro 1; Affiliations: 1: Biosciences, College of Life and Environmental Sciences, University of Exeter, Exeter, United Kingdom ; 2: Dept. of Cell and Developmental Biology, University College London, London, United Kingdom ; Source Info: Jul2012, Vo…		ANIMAL experimentation;BIOSENSORS;ESTROGEN;ESTROGEN antagonists;FISHES;HETEROCYCLIC compounds;POLLUTANTS;T-test (Statistics);TRANSGENIC organisms;ENDOCRINE system;DESCRIPTIVE statistics;biosensor;EDCs;endocrine-disrupting chemicals;ER;estrogen receptor;Gal4;UAS;Upstream activation sequence;Biosensing Techniques;Estrogens
rayyan-102243488	Comparison of Unmanned Aerial Vehicle Platforms for Assessing Vegetation Cover in Sagebrush Steppe Ecosystems.	2011	9		Rangeland Ecology & Management	15507424	64	5	521-532	Breckenridge, Robert P. and Dakins, Maxine and Bunting, Stephen and Harbour, Jerry L. and White, Sera	https://search.ebscohost.com/login.aspx?direct=true&db=fzh&AN=66937964&site=ehost-live&custid=magn1307	Accession Number: 66937964; Breckenridge, Robert P. 1; Email Address: Robert.Breckenridge@inl.gov; Dakins, Maxine 2; Bunting, Stephen 3; Harbour, Jerry L. 4; White, Sera 5; Affiliations: 1: Environmental Scientist, University of Idaho, Moscow, ID 83844, USA ; 2: Associate Professor, Environmental Science Program, University of Idaho, Moscow, ID 83844, USA ; 3: Professor, Department of Rangeland E…		DRONE aircraft;GROUND vegetation cover;SAGEBRUSH steppe ecology;BIOTIC communities;STEPPE ecology;COMPARATIVE studies;bare ground;fixed-wing;helicopter;landscape;monitoring;remote sensing;IDAHO National Laboratory
rayyan-102243489	Ultraviolet-sensitive vision in long-lived birds.	2011	1	7	Proceedings of the Royal Society B: Biological Sciences	9628452	278	1702	107-114	Livia S. Carvalho	https://search.ebscohost.com/login.aspx?direct=true&db=fzh&AN=55411761&site=ehost-live&custid=magn1307	Accession Number: 55411761; Livia S. Carvalho 1; Affiliations: 1: UCL Institute of Ophthalmology, 11-43 Bath Street, London EC1V 9EL, UK. School of Biological Sciences, University of Bristol, , Woodland Road, Bristol BS8 1UG, UK. Centre for Integrative Ecology, School of Life and Environmental Sciences, Deakin University, , Geelong, Victoria 3217, Australia. School of Earth and Environmental Scie…		ULTRAVIOLET radiation;ANIMAL longevity;MARSUPIALS;VISUAL perception;VISUAL pigments;ANIMAL species;SENSITIVITY Analysis (Book)
rayyan-102243490	Small Unmanned Aircraft Systems for Low-Altitude Aerial Surveys.	2010	9		Journal of Wildlife Management	0022541X	74	7	1614-1619	Watts, Adam C. and Perry, John H. and Smith, Scot E. and Burgess, Matthew A. and Wilkinson, Benjamin E. and Szantoi, Zoltan and Ifju, Peter G. and Percival, H. Franklin	https://search.ebscohost.com/login.aspx?direct=true&db=fzh&AN=53383821&site=ehost-live&custid=magn1307	Accession Number: 53383821; Watts, Adam C. 1; Email Address: acwatts@ufl.edu; Perry, John H. 2; Smith, Scot E. 3; Burgess, Matthew A. 4; Wilkinson, Benjamin E. 2; Szantoi, Zoltan 2; Ifju, Peter G. 5; Percival, H. Franklin 4; Affiliations: 1: Florida Cooperative Fish and Wildlife Research Unit and School of Natural Resources and Environment, University of Florida, Gainesville, FL 32611, USA ; 2: S…		AERIAL surveys;REMOTE sensing;DRONE aircraft;ZOOLOGICAL surveys;ECOLOGICAL surveys;GOVERNMENT regulation;WILDLIFE conservation;WILDLIFE management;HABITATS;AERIAL zoological surveys;aerial survey;imagery;remote sensing;technology;unmanned aircraft systems;Altitude
rayyan-102243491	Associations of Plasma Selenium with Arsenic and Genomic Methylation of Leukocyte DNA in Bangladesh.	2011	1		Environmental Health Perspectives	916765	119	1	113-118	Pilsner, J. Richard and Hall, Megan N. and Liu, Xinhua and Ahsan, Habibul and Ilievski, Vesna and Slavkovich, Vesna and Levy, Diane and Factor-Litvak, Pam and Graziano, Joseph H. and Gamble, Mary V.	https://search.ebscohost.com/login.aspx?direct=true&db=fzh&AN=60689429&site=ehost-live&custid=magn1307	Accession Number: 60689429; Pilsner, J. Richard 1; Hall, Megan N. 2; Liu, Xinhua 3; Ahsan, Habibul 4,5,6; Ilievski, Vesna 1; Slavkovich, Vesna 1; Levy, Diane 3; Factor-Litvak, Pam 2; Graziano, Joseph H. 1,7; Gamble, Mary V. 1; Email Address: mvg7@columbia.edu; Affiliations: 1: Department of Environmental Health Sciences, Mailman School of Public Health, Columbia University, New York, New York, US…		ANALYSIS of variance;ARSENIC;COMPUTER software;CONFIDENCE intervals;DNA;FOLIC acid;FOLIC acid deficiency;LEUCOCYTES;METHYLATION;REGRESSION analysis;STATISTICAL sampling;SELENIUM;STATISTICS;T-test (Statistics);WATER supply;DATA analysis;ENVIRONMENTAL exposure;CROSS-sectional method;BANGLADESH;arsenic;Bangladesh;DNA methylation;epigenetics;folate;folic acid;selenite;selenium;thioredoxin reductase;w…
rayyan-102243492	SPATIAL DISTRIBUTION AND NUMBERS OF BREEDING CHINSTRAP PENGUINS AT REMOTE ISLETS OF KING GEORGE AND NELSON ISLAND BY FIXED WING UAV.	2018	3		Berichte zur Polar- und Meeresforschung	16183193		716	145-145	Pfeifer, Christian and Peter, Hans-Ulrich and RÃ¼mmler, Marie-Charlott and Mustafa, Osama	https://search.ebscohost.com/login.aspx?direct=true&db=fzh&AN=128927562&site=ehost-live&custid=magn1307	Accession Number: 128927562; Pfeifer, Christian 1; Peter, Hans-Ulrich 1; RÃ¼mmler, Marie-Charlott 1; Mustafa, Osama 1; Affiliations: 1: ThINK - Thuringian Institute of Sustainability and Climate Protection ; Source Info: 2018, Issue 716, p145; Subject Term: CHINSTRAP penguin; Subject Term: PENGUINS; Subject Term: OUTCROPS (Geology); Subject Term: DRONE aircraft in meteorology; Subject Term: REPRO…		CHINSTRAP penguin;PENGUINS;OUTCROPS (Geology);DRONE aircraft in meteorology;REPRODUCTION;NELSON Island (Antarctica);Breeding
rayyan-102243493	Temporal variation in the genetic structure of a drone congregation area: an insight into the population dynamics of wild African honeybees ( Apis mellifera scutellata).	2009	4		Molecular Ecology	9621083	18	7	1511-1522	JAFF, R. and DIETEMANN, V. and CREWE, R. M. and MORITZ, R. F. A.	https://search.ebscohost.com/login.aspx?direct=true&db=fzh&AN=36998393&site=ehost-live&custid=magn1307	Accession Number: 36998393; JAFF, R. 1; DIETEMANN, V.; CREWE, R. M. 2; MORITZ, R. F. A.; Affiliations: 1: *Molecular Ecology Research Group, Institute of Biology, Martin Luther University, Halle-Wittenberg, Hoher Weg 4, 06120 Halle (Saale), Germany, ; 2: â€ Social Insect Research Group, Department of Zoology and Entomology, University of Pretoria, Pretoria 0002, South Africa, ; Source Info: Apr20…		AFRICANIZED honeybee;MICROSATELLITES (Genetics);GENETIC markers;HONEYBEES;BEEKEEPING;GENETIC polymorphisms;TEMPERATURE;RAINFALL;BIODIVERSITY;Genetic Variation
rayyan-102243494	An Assessment of Small Unmanned Aerial Vehicles for Wildlife Research.	2006	10		Wildlife Society Bulletin	917648	34	3	750-758	Jones IV, George Pierce and Pearlstine, Leonard G. and Percival, H. Franklin	https://search.ebscohost.com/login.aspx?direct=true&db=fzh&AN=23266375&site=ehost-live&custid=magn1307	Accession Number: 23266375; Jones IV, George Pierce 1; Pearlstine, Leonard G. 2; Percival, H. Franklin 3; Email Address: percivalf@wec.ufl.edu; Affiliations: 1: Florida Cooperative Fish and Wildlife Research Unit, School of Natural Resources and Environment, University of Florida, Gainesville, FL 32611-0485, USA ; 2: Lauderdale Research and Education Center, University of Florida, Fort Lauderdale…		WILDLIFE research;WILDLIFE management;ZOOLOGICAL surveys;REMOTELY piloted vehicles;WHITE ibis;AERIAL zoological surveys;aerial land cover survey;aerial vertebrate survey;image processing;unmanned aerial vehicle;videography
rayyan-102243495	MAPPING ANTARCTIC WILDLIFE BY USE OF UNMANNED AERIAL VEHICLES.	2018	3		Berichte zur Polar- und Meeresforschung	16183193		716	136-136	Mustafa, Osama and Peter, Hans-Ulrich and RÃ¼mmler, Marie-Charlott and Pfeifer, Christian and Maercke, Jakob	https://search.ebscohost.com/login.aspx?direct=true&db=fzh&AN=128927553&site=ehost-live&custid=magn1307	Accession Number: 128927553; Mustafa, Osama 1; Peter, Hans-Ulrich 1; RÃ¼mmler, Marie-Charlott 1; Pfeifer, Christian 1; Maercke, Jakob 1; Affiliations: 1: ThINK - Thuringian Institut of Sustainability and Climate Protection ; Source Info: 2018, Issue 716, p136; Subject Term: ANIMAL ecology; Subject Term: SPECIES distribution; Subject Term: ANIMAL behavior; Subject Term: ECOLOGICAL mapping; Subject…		ANIMAL ecology;SPECIES distribution;ANIMAL behavior;ECOLOGICAL mapping;DRONE aircraft in meteorology
rayyan-102243497	SEROLOGICAL MONITORING OF EASTERN WILD TURKEYS FOR ANTIBODIES TO MYCOPLASMA SPP. AND AVIAN INFLUENZA VIRUSES	1988	4		Journal of Wildlife Diseases	903558	24	2	348-351	Davidson, William R. and Harry W. Yoder and Max Brugh and Victor F. Nettles	https://search.ebscohost.com/login.aspx?direct=true&db=fzh&AN=FZH2596085306&site=ehost-live&custid=magn1307	Accession Number: FZH2596085306; Davidson, William R.; Harry W. Yoder; Max Brugh; Victor F. Nettles; Source Info: 24(2): 348-351. 1988. WR 210; Note: Address: University of Georgia, Athens 30602; Note: URL: Meleagris gallopavo [Wild Turkey]: http://www.mbr-pwrc.usgs.gov/id/framlst/i3100id.html; Note: URL: Meleagris gallopavo [Wild Turkey]: http://www.mbr-pwrc.usgs.gov/id/framlst/i3100id.html; Sub…		ANIMALS;IMMUNOLOGY;IMMUNOGLOBULINS;BACTERIAL immunoglobulin-binding proteins;Evaluation;VIRAL antibodies;BIRDS;BACTERIA;INFLUENZA A virus;INFLUENZA viruses;Vaccination;MYCOPLASMA;DISEASES;PARASITES;VIRUS diseases;GALLIFORMES;PHASIANIDAE;WILD turkey;Anticuerpos;Aves;Enfermedades virales;Gripe;Influenza;Monitoreo;ParÃ¡sitos/enfermedades;PrecipitaciÃ³n;TrÃ¡quea;Turkeys [immunology];Turkeys [microbio…
rayyan-102243498	Nestling colouration is adjusted to parent visual performance in altricial birds.	2009	2		Journal of Evolutionary Biology	1010061X	22	2	376-386	AVILÃ‰S, J. M. and SOLER, J. J.	https://search.ebscohost.com/login.aspx?direct=true&db=fzh&AN=36142343&site=ehost-live&custid=magn1307	Accession Number: 36142343; AVILÃ‰S, J. M. 1; Email Address: javiles@eeza.csic.es; SOLER, J. J. 2; Affiliations: 1: Departamento de BiologÃ­a Animal y EcologÃ­a, Universidad de Granada, Granada, Spain ; 2: Departamento de EcologÃ­a Funcional y Evolutiva, EstaciÃ³n Experimental de Zonas Ãridas (C.S.I.C.), Almeria, Spain ; Source Info: Feb2009, Vol. 22 Issue 2, p376; Subject Term: NESTS; Subject T…		NESTS;ANIMAL habitations;VISUAL perception;COLOR vision;EYE;animal communication;begging displays;colour evolution;signal efficacy;visual performance
rayyan-102243499	Modelling oil droplet absorption spectra and spectral sensitivities of bird cone photoreceptors	2005	4		Journal of Comparative Physiology A: Neuroethology, Sensory, Neural & Behavioral Physiology	3407594	191	4	381-392	Hart, Nathan S and Vorobyev, Misha	https://search.ebscohost.com/login.aspx?direct=true&db=fzh&AN=MFS-16580633&site=ehost-live&custid=magn1307	Accession Number: MFS-16580633; Hart, Nathan S 1; Email Address: n.hart@uq.edu.au; Vorobyev, Misha 1; Affiliations: 1: Vision, Touch and Hearing Research Centre, School of Biomedical Sciences, University of Queensland, QLD, 4072, Brisbane, Australia ; Source Info: April, 2005, Vol. 191 Issue 4, p381; Note: DOI: http://dx.doi.org/10.1007/s00359-004-0595-3; Note: Publisher Information: Springer Sci…		ABSORPTION;BIRDS;Physiology;PHOTORECEPTORS;VISUAL perception;Aves;Biomathematics;Bird vision;Cone photoreceptors;Microspectrophotometry;Oil droplets;Spectral sensitivity;Absorption
rayyan-102243500	PiggyBac-based insertional mutagenesis in the presence of stably integrated P elements in Drosophila.	2003	6	24	Proceedings of the National Academy of Sciences of the United States of America	278424	100	13	7720	HÃ¤cker, Udo and Nystedt, Sverker and Barmchi, Mojgan Padash and Horn, Carsten and Wimmer, Ernst A.	https://search.ebscohost.com/login.aspx?direct=true&db=fzh&AN=10207306&site=ehost-live&custid=magn1307	Accession Number: 10207306; HÃ¤cker, Udo; Nystedt, Sverker; Barmchi, Mojgan Padash; Horn, Carsten; Wimmer, Ernst A.; Source Info: 6/24/2003, Vol. 100 Issue 13, p7720; Subject Term: BIOLOGICAL mutation; Subject Term: DROSOPHILA; Number of Pages: 6p; Illustrations: 13 Color Photographs, 4 Black and White Photographs, 4 Diagrams, 1 Chart; Document Type: Article | RAYYAN-INCLUSION: {"Jared"=>"Exclude…		BIOLOGICAL mutation;DROSOPHILA;Mutagenesis, Insertional
rayyan-102243501	Predator-prey interaction between drones of Apis mellifera carnica and insectivorous birds	2008	5		Apidologie	448435	39	3	302-309	Martin K?rcher and Peter Biedermann and Norbert Hrassnigg and Karl Crailsheim	https://search.ebscohost.com/login.aspx?direct=true&db=fzh&AN=MFS-33053451&site=ehost-live&custid=magn1307	Accession Number: MFS-33053451; Martin K?rcher 1; Peter Biedermann 2; Norbert Hrassnigg 3; Karl Crailsheim 3; Affiliations: 1: Institut f?r Zoologie, Karl-Franzens Universit?t Graz, Universit?tsplatz 2, 8010 Graz, Austria - Laboratory of Apiculture & Social Insects, Department of Animal and Plant Sciences, University of Sheffield, S10 2TN, Sheffield, England ; 2: Institut f?r Zoologie, Karl-Franz…		BARN swallow;BIRDS;HOUSE martin;SWALLOWS;PASSERIFORMES;Aves;DepredaciÃ³n;EvoluciÃ³n;Honeybee;APIS MELLIFERA;Prednisolone
rayyan-102243502	Design of a bio-inspired controller for dynamic soaring in a simulated unmanned aerial vehicle	2006	9		Bioinspiration & biomimetics		1	3	76-88	Barate, Renaud and Doncieux, S.t.Ã©Phane and Meyer, Jean-arcady	https://search.ebscohost.com/login.aspx?direct=true&db=fzh&AN=MED-17671309&site=ehost-live&custid=magn1307	Accession Number: MED-17671309; Barate, Renaud 1; Email Address: Renaud.Barate@ensta.fr; Doncieux, S.t.Ã©Phane; Meyer, Jean-arcady; Affiliations: 1: UniversitÃ© Pierre et Marie Curie-Paris 6, UMR 7606, AnimatLab/LIP6, Paris, France ; Source Info: September, 2006, Vol. 1 Issue 3, p76; Subject Term: ALGORITHMS; Subject Term: ARTIFICIAL intelligence; Subject Term: COMPUTER simulation; Subject Term: …		ALGORITHMS;ARTIFICIAL intelligence;COMPUTER simulation;FEEDBACK (Psychology);ANIMAL flight;Physiological aspects;FUZZY logic;Aves;Inteligencia artificial;Viento;Aircraft [instrumentation];Biomimetic materials;Computer-aided design;Equipment design;Equipment failure analysis;Models, theoretical;Tocopherols
rayyan-102243503	Ticks and Associated Pathogens Collected from Domestic Animals in the Netherlands.	2007	12		Vector Borne & Zoonotic Diseases	15303667	7	4	585-596	Ard M. Nijhof and Christa Bodaan and Milagros Postigo and Hans Nieuwenhuijs and Marieke Opsteegh and Linda Franssen and Florian Jebbink and Frans Jongejan	https://search.ebscohost.com/login.aspx?direct=true&db=fzh&AN=28228948&site=ehost-live&custid=magn1307	Accession Number: 28228948; Ard M. Nijhof 1; Christa Bodaan 1; Milagros Postigo 1; Hans Nieuwenhuijs 1; Marieke Opsteegh 1; Linda Franssen 1; Florian Jebbink 1; Frans Jongejan 1,2; Affiliations: 1: Utrecht Centre for Tick-borne Diseases (UCTD), Department of Immunology and Infectious Diseases, Faculty of Veterinary Medicine, Utrecht University, Utrecht, The Netherlands. ; 2: Department of Veterin…		PATHOGENIC microorganisms;PROTOZOAN diseases;TICKS;BABESIOSIS;Netherlands;Animals;Animals, Domestic;Ticks;Animal Shells
rayyan-102243504	Specific subgroups of Fru<sup>M</sup> neurons control sexually dimorphic patterns of aggression in Drosophila melanogaster.	2007	12	4	Proceedings of the National Academy of Sciences of the United States of America	278424	104	49	19577-19582	Chan, Yick-Bun and Kravitz, Edward A.	https://search.ebscohost.com/login.aspx?direct=true&db=fzh&AN=27977791&site=ehost-live&custid=magn1307	Accession Number: 27977791; Chan, Yick-Bun 1; Kravitz, Edward A. 1; Email Address: edward_kravitz@hms.harvard.edu; Affiliations: 1: Department of Neurobiology, Harvard Medical School, 220 Longwood Avenue, Boston, MA 02115 ; Source Info: 12/4/2007, Vol. 104 Issue 49, p19577; Subject Term: NEUROSCIENCES; Subject Term: DROSOPHILA melanogaster; Subject Term: CENTRAL nervous system; Subject Term: FRUI…		NEUROSCIENCES;DROSOPHILA melanogaster;CENTRAL nervous system;FRUIT flies;GENE expression;ANIMAL courtship;ANIMAL behavior;behavior;courtship;fruitless;transformer;Aggression
rayyan-102243505	Mycoplasmas in wild turkeys living in association with domestic fowl	1997	7		Journal of Wildlife Diseases	903558	33	3	526-535	Hoffman, R W and Luttrell, M P and Davidson, W R and Ley, D H and Page, M.	https://search.ebscohost.com/login.aspx?direct=true&db=fzh&AN=FZH3951012695&site=ehost-live&custid=magn1307	Accession Number: FZH3951012695; Hoffman, R W; Luttrell, M P; Davidson, W R; Ley, D H; Page, M.; Source Info: 33(3): 526-35; Jul 1997, pp. 526-535; Note: Publisher Information: Wildlife Disease Association Inc, Lawrence, Kan, United States.; Note: Includes references; Note: Address: Colorado Div. of Wildlife, Wildlife Research Center, 317 West Prospect Road, Fort Collins, Colorado 80526, USA; Not…		AGGLUTINATION tests;VETERINARY medicine;PESTS;VETERINARY bacteriology;ANIMALS;DOMESTIC animals;BACTERIAL immunoglobulin-binding proteins;BLOOD proteins;BIRDS;Diseases;VETERINARY epidemiology;IMMUNOGLOBULINS;BACTERIA;CHICKENS;POULTRY;ENZYME-linked immunosorbent assay;VETERINARY immunology;HEMAGGLUTINATION tests;VETERINARY hematology;IMMUNOBLOTTING;INFECTION;MYCOPLASMA;MYCOPLASMA diseases;MYCOPLASM…
rayyan-102243506	Perceived Effectiveness of Livestock-Guarding Dogs Placed on Namibian Farms. (English)	2005	7		Rangeland Ecology & Management	15507424	58	4	329-336	Marker, Laurie L. and Dickman, Amy J. and MacDonald, David W.	https://search.ebscohost.com/login.aspx?direct=true&db=fzh&AN=17994324&site=ehost-live&custid=magn1307	Accession Number: 17994324; Marker, Laurie L. 1; Email Address: cheetah@iway.na; Dickman, Amy J. 2; MacDonald, David W. 3; Affiliations: 1: Director, Cheetah Conservation Fund, PO Box 1755, Otjiwarongo, Namibia ; 2: Senior Research Assistant, Cheetah Conservation Fund, PO Box 1755, Otjiwarongo, Namibia ; 3: Professor and Director, Wildlife Conservation Research Unit, 30 South Parks Road, Oxford, …		LIVESTOCK;DOGS;AGRICULTURAL scientists;FARM management;FARMS;ANIMAL behavior;Anatolian Shepherd;guardian animal;livestock depredation;Dogs
rayyan-102243507	SEROLOGICAL AND MICROBIAL SURVEY OF MYCOPLASMA GALLISEPTICUM IN WILD TURKEYS (MELEAGRISGALLOPAVO) FROM SIX WESTERN STATES	1992	1		Journal of Wildlife Diseases	903558	28	1	44854	Fritz, B. A. and Thomas, C.B. and Yuill, T.M.	https://search.ebscohost.com/login.aspx?direct=true&db=fzh&AN=FZH1382941969&site=ehost-live&custid=magn1307	Accession Number: FZH1382941969; Fritz, B. A.; Thomas, C.B.; Yuill, T.M.; Source Info: 28(1): 10-20. 1992. WR 228; Note: Publisher Information: Wildlife Disease Association, Ames, Iowa, United States.; Note: Includes references; Note: Geographic Code: n-usw; Note: Address: Department of Veterinary Science, University of Wisconsin, Madison 53706; Note: URL: Meleagris gallopavo [Wild Turkey]: http:…		AGING;AGGLUTINATION tests;PESTS;VETERINARY bacteriology;ANIMALS;BACTERIAL immunoglobulin-binding proteins;BLOOD proteins;BIRDS;Diseases;VETERINARY epidemiology;IMMUNOGLOBULINS;BACTERIA;DISEASES;SURVEYS;MYCOSES;HEMAGGLUTINATION tests;MYCOPLASMA gallisepticum;MYCOPLASMA diseases;MYCOPLASMA diseases in animals;IMMUNOLOGY;MYCOPLASMA;MYCOPLASMA diseases in plants;PARASITES;SEROLOGY;TURKEYS;GALLIFORMES…
rayyan-102243508	Drones - and the need for a code of conduct.	2015	5		British Birds	70335	108	5	246-247	Aspinall, Richard	https://search.ebscohost.com/login.aspx?direct=true&db=fzh&AN=102477074&site=ehost-live&custid=magn1307	Accession Number: 102477074; Aspinall, Richard; Source Info: May2015, Vol. 108 Issue 5, p246; Subject Term: DRONE aircraft; Subject Term: BIRD watching; Subject Term: SANDHILL crane; Subject Term: ETHICS; Subject Term: EQUIPMENT & supplies; Subject Term: LAW; Number of Pages: 2p; Document Type: Article | RAYYAN-INCLUSION: {"Jared"=>"Maybe"} | RAYYAN-LABELS: UAV,Birds,Drones		DRONE aircraft;BIRD watching;SANDHILL crane;ETHICS;EQUIPMENT & supplies;LAW
rayyan-102243509	Best practice for minimising unmanned aerial vehicle disturbance to wildlife in biological field research.	2016	5	23	Current Biology	9609822	26	10	R404-R405	Hodgson, Jarrod C. and Koh, Lian Pin	https://search.ebscohost.com/login.aspx?direct=true&db=fzh&AN=115437579&site=ehost-live&custid=magn1307	Accession Number: 115437579; Hodgson, Jarrod C. 1; Email Address: jarrod.hodgson@adelaide.edu.au; Koh, Lian Pin 1; Affiliations: 1: School of Biological Sciences, The University of Adelaide, SA 5005, Australia ; Source Info: May2016, Vol. 26 Issue 10, pR404; Subject Term: DRONE aircraft; Subject Term: ANIMAL welfare; Subject Term: BEST practices; Subject Term: TECHNOLOGICAL innovations; Subject T…		DRONE aircraft;ANIMAL welfare;BEST practices;TECHNOLOGICAL innovations;ENVIRONMENTAL management
rayyan-102243510	Valuing habitat regime models for rare, threatened, and endangered species in Mississippi	2006			Masters Abstracts International	8989095	44	1	221-221	Drier, Rebecca Oak and Grado, Stephen C.	https://search.ebscohost.com/login.aspx?direct=true&db=fzh&AN=212323-16-10-15-14999999969&site=ehost-live&custid=magn1307	Accession Number: 212323-16-10-15-14999999969; Drier, Rebecca Oak; Grado, Stephen C.; Source Info: 2006, Vol. 44 Issue 01, p221; Note: Publisher Information: Mississippi State University.; Note: Degree: MS; Mississippi State University, February 2006; 93 p; Note: Record contributed by: http://proquest.umi.com/login; Subject Term: ANIMALS; Subject Term: AGRICULTURE; Subject Term: FORESTS & forestr…		ANIMALS;AGRICULTURE;FORESTS & forestry;ECOLOGY;ENVIRONMENTAL sciences;AdministraciÃ³n;DirecciÃ³n;Fauna silvestre;Manejo;Planeamiento;PlanificaciÃ³n;Sistema de InformaciÃ³n GeogrÃ¡fica;Mississippi
rayyan-102243511	Unmanned Aircraft Systems (UASs) for Ecological Research and Natural-Resource Monitoring (Florida).	2008	3		Ecological Restoration	15434060	26	1	13-14	Watts, Adam C. and Bowman, W. Scott and Abd-Elrahman, Amr H. and Mohamed, Ahmed and Wilkinson, Benjamin E. and Perry, John and Kaddoura, Youssef O. and Kyuho Lee	https://search.ebscohost.com/login.aspx?direct=true&db=fzh&AN=31317221&site=ehost-live&custid=magn1307	Accession Number: 31317221; Watts, Adam C. 1; Email Address: acwatts@ufl.edu; Bowman, W. Scott 2; Abd-Elrahman, Amr H. 3; Mohamed, Ahmed 3; Wilkinson, Benjamin E. 3; Perry, John 3; Kaddoura, Youssef O.; Kyuho Lee 2; Affiliations: 1: Florida Cooperative Fish and Wildlife Research Unit, PO Box 110485, University of Florida, Gainesville, FL 32611,352/846-0638 ; 2: Dept. of Mechanical and Aerospace E…		REMOTELY piloted vehicles;ECOLOGICAL research;WILDLIFE research;ENVIRONMENTAL monitoring;GLOBAL Positioning System;ELECTRIC motors;ARTIFICIAL satellites in navigation;ELECTRONIC surveillance;FLORIDA;Florida;Health Resources
rayyan-102243512	Drone Ecology.	2013	9		BioScience	63568	63	9	776-776	OGDEN, LESLEY EVANS	https://search.ebscohost.com/login.aspx?direct=true&db=fzh&AN=90206965&site=ehost-live&custid=magn1307	Accession Number: 90206965; OGDEN, LESLEY EVANS; Source Info: Sep2013, Vol. 63 Issue 9, p776; Subject Term: DRONE aircraft; Subject Term: ECOLOGICAL research; Subject Term: WILDLIFE monitoring; Subject Term: SAFETY; Number of Pages: 1p; Document Type: Article; Full Text Word Count: 879 | RAYYAN-INCLUSION: {"Jared"=>"Maybe"} | RAYYAN-LABELS: UAS,Drones		DRONE aircraft;ECOLOGICAL research;WILDLIFE monitoring;SAFETY;CANADA. Transport Canada;UNITED States. Federal Aviation Administration
rayyan-102243513	Complex distribution of avian color vision systems revealed by sequencing the Sws1 opsin from total Dna	2003	6		Molecular Biology and Evolution	7374038	20	6	855-861	Odeen, Anders and Hastad, Olle	https://search.ebscohost.com/login.aspx?direct=true&db=fzh&AN=MED-12716987&site=ehost-live&custid=magn1307	Accession Number: MED-12716987; Odeen, Anders; Hastad, Olle 1; Email Address: olle.hastad@ebc.uu.se; Affiliations: 1: Department of Animal Ecology, Evolutionary Biology Centre, Uppsala University, Uppsala, Sweden ; Source Info: June, 2003, Vol. 20 Issue 6, p855; Subject Term: AMINO acid sequence; Subject Term: ANIMALS; Subject Term: BIRDS -- Physiology; Subject Term: DNA; Subject Term: GENETICS; …		AMINO acid sequence;ANIMALS;BIRDS;Physiology;DNA;GENETICS;SEQUENCE alignment (Bioinformatics);SPECIES specificity;Aves;Depredadores;DistribuciÃ³n;EvoluciÃ³n;SeÃ±ales;CAS Reg. No.: 0 (Opsin);Color perception [genetics];Opsin [chemistry];Opsin [genetics];DNA (Cytosine-5-)-Methyltransferase;DNA-(Apurinic or Apyrimidinic Site) Lyase;DNA, B-Form;DNA, A-Form;Color
rayyan-102243515	Ecologists get a bird's-eye view.	2012	10		Frontiers in Ecology & the Environment	15409295	10	8	400-400	Gewin, Virginia	https://search.ebscohost.com/login.aspx?direct=true&db=fzh&AN=82586595&site=ehost-live&custid=magn1307	Accession Number: 82586595; Gewin, Virginia; Source Info: Oct2012, Vol. 10 Issue 8, p400; Subject Term: DRONE aircraft; Subject Term: ENVIRONMENTAL monitoring; Number of Pages: 1/2p; Document Type: Article | RAYYAN-INCLUSION: {"Jared"=>"Maybe"} | RAYYAN-LABELS: UAS		DRONE aircraft;ENVIRONMENTAL monitoring;GEOLOGICAL Survey (U.S.)
rayyan-102243516	Estimating predation impact on honeybees Apis mellifera L. by European bee-eaters Merops apiaster L	2001			Revue d'Ecologie: La Terre et la Vie	2497395	56	4	373-388	Galeotti, Paolo and Inglisa, Maria	https://search.ebscohost.com/login.aspx?direct=true&db=fzh&AN=A012606&site=ehost-live&custid=magn1307	Accession Number: A012606; Galeotti, Paolo; Inglisa, Maria; Source Info: 2001, Vol. 56 Issue 4, p373; Note: 9 figs.; 4 tables; Note: Geographic Code: e-it; Note: Address: Laboratorio di Eco-Etologia, Dipartimento di Biologia Animale, UniversitÃ di Pavia. P.zza Botta 9, I-27100 Pavia, Italy. tel:+39 382 506301; fax:+39 382 506290 ; e-mail: galeozot@ipv36.unipv.it; Subject Term: AGRICULTURE; Subjec…		AGRICULTURE;BEHAVIOR;BIRDS;BUSINESS enterprises;FOOD supply;ANIMALS;Food;MEROPS apiaster;EUROPE;ITALY;Abasto de alimentos;Abejas;Alimentarse;Alimentos;Aves;Comportamiento;Densidad;DepredaciÃ³n;Empresas comerciales;Mortalidad;PrÃ¡cticas agrÃ­colas;European bee-eater;Predator/prey;Prednisolone
rayyan-102243517	Testing Recommendations for wild Turkeys	2003			Testing Recommendations for wild Turkeys					Cook, Walter and Charlton, Kristin and Ley, David	https://search.ebscohost.com/login.aspx?direct=true&db=fzh&AN=A027810&site=ehost-live&custid=magn1307	Accession Number: A027810; Cook, Walter; Charlton, Kristin; Ley, David; Source Info: 2003 ; Note: Abstract of Paper and Poster Presented at the 52nd Annual Wildlife Disease Association Conference, Western College of Veterinary Medicine, University of Saskatchewan, Saskatoon, August 11 - 14, 2003; Note: This citation is in progress and will be enhanced by additional descriptors currently used by W…		Aves;Aves de corral;Bandadas;Empleados;Enfermedad de Newcastle;Estado numÃ©rico;Fauna silvestre;Gripe;Influenza;Personal;Salmonella spp;SerologÃ­a;TrÃ¡quea;Turkey;Turkeys
rayyan-102243518	Population survey pilots an unmanned aircraft	2007	1		Ecos			140	17-17	Pyper, Wendy	https://search.ebscohost.com/login.aspx?direct=true&db=fzh&AN=MFS-28558394&site=ehost-live&custid=magn1307	Accession Number: MFS-28558394; Pyper, Wendy; Source Info: January, 2008; 2007 Issue 140, p17; Note: Publisher Information: CSIRO Publishing.; Subject Term: AQUATIC mammals; Subject Term: DUGONG; Subject Term: HUMPBACK whale; Subject Term: MARINE mammals; Subject Term: WILDLIFE conservation; Subject Term: AUSTRALIA; Author-Supplied Keyword: Aviones; Author-Supplied Keyword: MamÃ­feros; Language o…		AQUATIC mammals;DUGONG;HUMPBACK whale;MARINE mammals;WILDLIFE conservation;AUSTRALIA;Aviones;MamÃ­feros;Dugongidae;Manned undersea research stations;Vehicles, remotely piloted
rayyan-102243519	Ventilation is metabolically expensive in resting and running guinea fowl	2007			Journal of Morphology	3622525	268	12	1103-1103	Markley, J S and Carrier, D R	https://search.ebscohost.com/login.aspx?direct=true&db=fzh&AN=FZH3042721005&site=ehost-live&custid=magn1307	Accession Number: FZH3042721005; Markley, J S; Carrier, D R; Source Info: 268(12): p. 1103; 2007; Note: www3.interscience.wiley.com/cgi-bin/jhome/35280; Note: Library Location: Rhodes University, PO Box 94, Grahamstown, 6140, South Africa; Note: Publisher Address: John Wiley & Sons, Ltd: Wiley-Liss, Inc, c/o 111 River Street, Hoboken, NJ 07030, USA; Note: Availability: John Wiley & Sons, Ltd: Wil…		ANATOMY;MORPHOLOGY;BIRDS;GUINEAFOWL;ZOOLOGY;Classification;LOCOMOTION;NUMIDA meleagris;INCERTAE sedis;VENTILATION;Aves;Boca;Cavidad bucal;Descansando;Descansar;DiÃ³xido de carbono;LocomociÃ³n;MamÃ­feros;Metabolismo;Movimientos;MÃºsculos;OxÃ­geno;Pulmones;Vuelo;Bird physiology;Running speeds;+Insertae;Ventilators, Mechanical
rayyan-102243520	HSP90/ENOS interactions contribute to maturational and chronic hypoxia-induced changes in pulmonary vascular reactivity in newborn pigs.	2007	4	30	FASEB Journal	8926638	21	6	A1437-A1437	Fike, Candice D. and Kaplowitz, Mark and Yongmei Zhang and Heng Zeng and Aschner, Judy	https://search.ebscohost.com/login.aspx?direct=true&db=fzh&AN=25600294&site=ehost-live&custid=magn1307	Accession Number: 25600294; Fike, Candice D. 1; Kaplowitz, Mark 1; Yongmei Zhang 1; Heng Zeng 1; Aschner, Judy 1; Affiliations: 1: Pediatrics, Vanderbilt Univ. Med. Center, 2215 B Garland Ave., 1125 MRB IV, Nashville, TN, 37232 ; Source Info: Apr2007, Vol. 21 Issue 6, pA1437; Subject Term: HYPOXEMIA; Subject Term: PULMONARY blood vessels; Subject Term: NITRIC oxide; Subject Term: ACETYLCHOLINE; S…		HYPOXEMIA;PULMONARY blood vessels;NITRIC oxide;ACETYLCHOLINE;PULMONARY hypertension;Infant, Newborn;Swine;Anoxia
rayyan-102243521	Results of the analysis of the nests protection of marine turtle Lepidochelys olivacea in Ceuta beach, Sinaloa, Mexico (1994-2004)	2006			Results of the analysis of the nests protection of marine turtle Lepidochelys olivacea in Ceuta beach, Sinaloa, Mexico (1994-2004)				127-127	Cornejo, Ingmar Sosa and Saracho, Fernando Enciso and Pacheco, Marcos Bucio and SaldaÃ±a, Aline Mejia and Ortega, Marco Antonio Barraza and Yahuaca, Jose Luis Alvarado	https://search.ebscohost.com/login.aspx?direct=true&db=fzh&AN=A028037&site=ehost-live&custid=magn1307	Accession Number: A028037; Cornejo, Ingmar Sosa; Saracho, Fernando Enciso; Pacheco, Marcos Bucio; SaldaÃ±a, Aline Mejia; Ortega, Marco Antonio Barraza; Yahuaca, Jose Luis Alvarado; Source Info: p. 127.; 2006; Special Issue: 26th Annual symposium on sea turtle biology and conservation, Island of Crete, Greece, April 3-8, 2006. Editors: Frick, Mike [comp.]; Panagopoulou, Aliki [comp.]; Rees, Alan F…		ConservaciÃ³n;ProtecciÃ³n;Military Personnel;Mexico
rayyan-102243522	Wildlife resource trends in the United States: A technical document supporting the 2000 RPA Assessment	1999			Wildlife resource trends in the United States: A technical document supporting the 2000 RPA Assessment					Flather C H and Brady S J and Knowles M S	https://search.ebscohost.com/login.aspx?direct=true&db=fzh&AN=19230919979987629&site=ehost-live&custid=magn1307	Accession Number: 19230919979987629; Flather C H; Brady S J; Knowles M S; Source Info: USDA Forest Service, Rocky Mountain Research Station, General Technical Report RMRS-GTR; 33, 79p, 1999 ; Note: SWISS Accession No.: 20012370Z; Subject Term: AGRICULTURE; Subject Term: BIRDS; Subject Term: ENDANGERED species; Subject Term: HABITAT (Ecology) -- Modification; Subject Term: HUNTING; Subject Term: M…		AGRICULTURE;BIRDS;ENDANGERED species;HABITAT (Ecology);Modification;HUNTING;MAMMALS;MANAGEMENT;POPULATION dynamics;UNITED States;SÃ¤ugetiere;VÃ¶gel;Populationsdynamik;Management;Jagd;Ausrottung/Bedrohung;LebensraumverÃ¤nderung;Landwirtschaft;AdministraciÃ³n;Aves;DirecciÃ³n;EvaluaciÃ³n;Fauna silvestre;MamÃ­feros;Manejo;ValoraciÃ³n;United States
rayyan-102243523	AN ANALYSIS OF THE WILDLIFE AND FISH SITUATION IN THE UNITED STATES: 1989-2040. A TECHNICAL DOCUMENT SUPPORTING THE 1989 USDA FOREST SERVICE RPA ASSESSMENT	1989			AN ANALYSIS OF THE WILDLIFE AND FISH SITUATION IN THE UNITED STATES: 1989-2040. A TECHNICAL DOCUMENT SUPPORTING THE 1989 USDA FOREST SERVICE RPA ASSESSMENT					Flather, Curtis H. and Thomas W. Hoekstra	https://search.ebscohost.com/login.aspx?direct=true&db=fzh&AN=0230259496&site=ehost-live&custid=magn1307	Accession Number: 0230259496; Flather, Curtis H.; Thomas W. Hoekstra; Source Info: U.S. For. Serv. Gen. Tech. Rep. RM-178. 147p. 1989. WR 218 ; Note: Geographic Code: n-us; Subject Term: HABITAT (Ecology) -- Management; Subject Term: LAW enforcement; Subject Term: MANAGEMENT; Subject Term: ASSOCIATIONS, institutions, etc.; Subject Term: PLANNING; Subject Term: ANIMALS; Subject Term: NORTH America…		HABITAT (Ecology);Management;LAW enforcement;MANAGEMENT;ASSOCIATIONS, institutions, etc.;PLANNING;ANIMALS;NORTH America;UNITED States;AdministraciÃ³n;AplicaciÃ³n de leyes/reglamentos;DirecciÃ³n;EvaluaciÃ³n;Fauna silvestre;Manejo;Manejo de hÃ¡bitat;Organizaciones;Planeamiento;PlanificaciÃ³n;ValoraciÃ³n;UNITED States. Forest Service;United States;Trees
rayyan-102243525	Isothermal amplification-based methods for assessment of microbiological safety and authenticity of meat and meat products	2021			Food Control		121			Kumar, Y.	https://www.scopus.com/inward/record.uri?eid=2-s2.0-85092136714&doi=10.1016%2fj.foodcont.2020.107679&partnerID=40&md5=5617a3b7093bd8ffb689ca768c75cf50	Export Date: 20 October 2020 | RAYYAN-INCLUSION: {"Jared"=>"Excluded"} | RAYYAN-LABELS: RPA | RAYYAN-EXCLUSION-REASONS: Not UAS		Meat
rayyan-102243526	Drone-Based Cattle Detection Using Deep Neural Networks	2021			Advances in Intelligent Systems and Computing		1250		598-611	Aburasain, R.Y. and Edirisinghe, E.A. and Albatay, A.	https://www.scopus.com/inward/record.uri?eid=2-s2.0-85090178320&doi=10.1007%2f978-3-030-55180-3_44&partnerID=40&md5=dd186002ee0a1465ffe1d2926efc82a3	Export Date: 20 October 2020 | RAYYAN-INCLUSION: {"Jared"=>"Maybe"} | RAYYAN-LABELS: Drones,livestock,machine learning		Cattle;Nerve Net;Neural Networks (Computer)
rayyan-102243527	Monitoring long-term gully erosion and topographic thresholds in the marginal zone of the Chinese Loess Plateau	2021			Soil and Tillage Research		205			Guan, Y. and Yang, S. and Zhao, C. and Lou, H. and Chen, K. and Zhang, C. and Wu, B.	https://www.scopus.com/inward/record.uri?eid=2-s2.0-85090726329&doi=10.1016%2fj.still.2020.104800&partnerID=40&md5=2c927cc2bfb807e940c1c0ead89f2fd7	Export Date: 20 October 2020 | RAYYAN-INCLUSION: {"Jared"=>"Excluded"} | RAYYAN-LABELS: UAV | RAYYAN-EXCLUSION-REASONS: Not animal		Asian Continental Ancestry Group
rayyan-102243528	International Conference on Recent Trends and Innovations in Civil Engineering, ICRTICE 2019	2021			Lecture Notes in Civil Engineering		77				https://www.scopus.com/inward/record.uri?eid=2-s2.0-85092146866&partnerID=40&md5=0987bcaf0f78838e3d130cdf57443ba1	Export Date: 20 October 2020 | RAYYAN-INCLUSION: {"Jared"=>"Excluded"} | RAYYAN-LABELS: RPUAV | RAYYAN-EXCLUSION-REASONS: Not count,Not animal
rayyan-102243529	High-resolution orthophoto map and digital surface models of the largest Argentine Islands (the Antarctic) from unmanned aerial vehicle photogrammetry	2020			Journal of Maps		16	2	335-347	Lamsters, K. and KaruÅ¡s, J. and KrievÄns, M. and JeÅ¡kins, J.	https://www.scopus.com/inward/record.uri?eid=2-s2.0-85083504970&doi=10.1080%2f17445647.2020.1748130&partnerID=40&md5=5d13917ad6566254d062a9c21782b894	Cited By :2 Export Date: 20 October 2020 | RAYYAN-INCLUSION: {"Jared"=>"Excluded", "mfc143"=>"Excluded"} | RAYYAN-LABELS: UAV | RAYYAN-EXCLUSION-REASONS: Not count,Not animal
rayyan-102243533	A novel concept of VTOL bi-rotor UAV based on moving mass control	2020			Aerospace Science and Technology		107			Darvishpoor, S. and Roshanian, J. and Tayefi, M.	https://www.scopus.com/inward/record.uri?eid=2-s2.0-85091998166&doi=10.1016%2fj.ast.2020.106238&partnerID=40&md5=31b984bd3e08c78caaa8dac4a847855b	Export Date: 20 October 2020 | RAYYAN-INCLUSION: {"Jared"=>"Excluded", "mfc143"=>"Excluded"} | RAYYAN-LABELS: UAV | RAYYAN-EXCLUSION-REASONS: Not count,Not animal
rayyan-102243534	Target tracking algorithm combined part-based and redetection for UAV	2020			Eurasip Journal on Wireless Communications and Networking		2020	1		He, Q. and Zhang, W. and Chen, W. and Xie, G. and Yao, Y.	https://www.scopus.com/inward/record.uri?eid=2-s2.0-85084159335&doi=10.1186%2fs13638-020-01696-3&partnerID=40&md5=df05e0ee6afd2df4df9eaf41f43361ae	Export Date: 20 October 2020 | RAYYAN-INCLUSION: {"Jared"=>"Excluded", "mfc143"=>"Excluded"} | RAYYAN-LABELS: UAV | RAYYAN-EXCLUSION-REASONS: Not count,Not animal		Algorithms
rayyan-102243535	Immunogenicity and protective efficacy of a non-living anthrax vaccine versus a live spore vaccine with simultaneous penicillin-g treatment in Cattle	2020			Vaccines		8	4	44579	Jauro, S. and Ndumnego, O.C. and Ellis, C. and Buys, A. and Beyer, W. and van Heerden, H.	https://www.scopus.com/inward/record.uri?eid=2-s2.0-85092365275&doi=10.3390%2fvaccines8040595&partnerID=40&md5=313506b8fbae3ce81a544d7fc8e8afc9	Export Date: 20 October 2020 | RAYYAN-INCLUSION: {"Jared"=>"Excluded"} | RAYYAN-LABELS: RPA | RAYYAN-EXCLUSION-REASONS: Not UAS		Vaccination;Anthrax;Penicillins;Penicillin V;Penicillin G
rayyan-102243537	Survey on the types of nesting of Africanized honeybees in urban areas of semiarid regions and rationalization of swarm capture for the benefit of the community	2020			Semina:Ciencias Agrarias		41	6	2779-2791	Santos, R.G. and Castilhos, D. and da Silva, L.A. and da Silva Sombra, D. and Domingos, H.G.T. and Gramacho, K.P. and GonÃ§alves, L.S.	https://www.scopus.com/inward/record.uri?eid=2-s2.0-85091483492&doi=10.5433%2f1679-0359.2020v41n6p2779&partnerID=40&md5=f2375f2bd37256366e711d8ef1e43ce7	Export Date: 20 October 2020 | RAYYAN-INCLUSION: {"Jared"=>"Excluded"} | RAYYAN-LABELS: Drones | RAYYAN-EXCLUSION-REASONS: Bees,Not UAS
rayyan-102243538	Single-cell transcriptomic analysis identifies the conversion of zebrafish Etv2-deficient vascular progenitors into skeletal muscle	2020			Nature Communications		11	1		Chestnut, B. and Casie Chetty, S. and Koenig, A.L. and Sumanas, S.	https://www.scopus.com/inward/record.uri?eid=2-s2.0-85085975340&doi=10.1038%2fs41467-020-16515-y&partnerID=40&md5=fa3564026e790d61fa687183e6d37ff6	Export Date: 20 October 2020 | RAYYAN-INCLUSION: {"Jared"=>"Excluded"} | RAYYAN-LABELS: UAS | RAYYAN-EXCLUSION-REASONS: Not UAS		Transcriptome;Muscle, Skeletal;Gene Expression Profiling
rayyan-102243540	Autonomous drone race: A computationally efficient vision-based navigation and control strategy	2020			Robotics and Autonomous Systems		133			Li, S. and Ozo, M.M.O.I. and De Wagter, C. and de Croon, G.C.H.E.	https://www.scopus.com/inward/record.uri?eid=2-s2.0-85089818472&doi=10.1016%2fj.robot.2020.103621&partnerID=40&md5=ed4b0daaa9e337e6e0e62303a3232101	Export Date: 20 October 2020 | RAYYAN-INCLUSION: {"Jared"=>"Excluded"} | RAYYAN-LABELS: MAV,Drones | RAYYAN-EXCLUSION-REASONS: Not count,Not animal		Continental Population Groups
rayyan-102243541	Ventromedial medullary pathway mediating cardiac responses evoked from periaqueductal gray	2020			Autonomic Neuroscience: Basic and Clinical		228			Moraes, G.C.A. and MendonÃ§a, M.M. and MourÃ£o, A.A. and Graziani, D. and Pinto, M.C.X. and Ferreira, P.M. and Pedrino, G.R. and Fontes, M.A.P. and Oliveira-Lima, O.C. and Xavier, C.H.	https://www.scopus.com/inward/record.uri?eid=2-s2.0-85090004959&doi=10.1016%2fj.autneu.2020.102716&partnerID=40&md5=398789d9ad9b2de3eb2d837bae23b4fb	Export Date: 20 October 2020 | RAYYAN-INCLUSION: {"Jared"=>"Excluded"} | RAYYAN-LABELS: RPA | RAYYAN-EXCLUSION-REASONS: Not UAS		Periaqueductal Gray
rayyan-102243542	A framework for multiscale intertidal sandflat mapping: A case study in the Whangateau estuary	2020			ISPRS Journal of Photogrammetry and Remote Sensing		169		242-252	Azhar, M. and Schenone, S. and Anderson, A. and Gee, T. and Cooper, J. and van der Mark, W. and Hillman, J.R. and Yang, K. and Thrush, S.F. and Delmas, P.	https://www.scopus.com/inward/record.uri?eid=2-s2.0-85092097350&doi=10.1016%2fj.isprsjprs.2020.09.013&partnerID=40&md5=9a4eb4ad9932f128a01a5e3cfec84059	Export Date: 20 October 2020 | RAYYAN-INCLUSION: {"Jared"=>"Excluded"} | RAYYAN-LABELS: UAV | RAYYAN-EXCLUSION-REASONS: Not animal
rayyan-102243543	Beach-user perceptions and attitudes towards drone surveillance as a shark-bite mitigation tool	2020			Marine Policy		120			Stokes, D. and Apps, K. and Butcher, P.A. and Weiler, B. and Luke, H. and Colefax, A.P.	https://www.scopus.com/inward/record.uri?eid=2-s2.0-85087930280&doi=10.1016%2fj.marpol.2020.104127&partnerID=40&md5=46899401f36bdf9448880cdbe54ab1a2	Export Date: 20 October 2020 | RAYYAN-INCLUSION: {"Jared"=>"Excluded"} | RAYYAN-LABELS: Drones | RAYYAN-EXCLUSION-REASONS: Not count,Not animal		Bites and Stings
rayyan-102243545	Intensity assessment of erosion-accumulative processes in the selenga middle mountains (Case study of the gully network of the nizhnyaya bulanka depression, western transbaikalia)	2020			Geosciences (Switzerland)		10	10	44576	Tsydypov, B.Z. and Sodnomov, B.V. and Chernykh, V.N. and Ilyin, Y.M. and Gurzhapov, B.O. and Ayurzhanaev, A.A. and Semenova, M.V. and Zharnikova, M.A. and Alymbaeva, Z.B. and Batotsyrenov, E.A. and Li, F. and Cheng, H. and Bazarzhapov, T. and Boldanov, T. and Dong, S. and Garmaev, E.Z.	https://www.scopus.com/inward/record.uri?eid=2-s2.0-85091717463&doi=10.3390%2fgeosciences10100387&partnerID=40&md5=8728d458a5fc95d41d79e5aa29dc831d	Export Date: 20 October 2020 | RAYYAN-INCLUSION: {"Jared"=>"Excluded"} | RAYYAN-LABELS: UAV | RAYYAN-EXCLUSION-REASONS: Not count,Not animal		Mountaineering
rayyan-102243547	High-resolution monitoring of diffuse (sheet or interrill) erosion using structure-from-motion	2020			Geoderma		375			CÃ¢ndido, B.M. and Quinton, J.N. and James, M.R. and Silva, M.L.N. and de Carvalho, T.S. and de Lima, W. and Beniaich, A. and Eltner, A.	https://www.scopus.com/inward/record.uri?eid=2-s2.0-85085737647&doi=10.1016%2fj.geoderma.2020.114477&partnerID=40&md5=68296de92c43df9167acc86f61c84cc5	Export Date: 20 October 2020 | RAYYAN-INCLUSION: {"Jared"=>"Excluded"} | RAYYAN-LABELS: UAV | RAYYAN-EXCLUSION-REASONS: Not count,Not animal
rayyan-102243549	Monitoring daily variation of leaf layer photosynthesis in rice using UAV-based multi-spectral imagery and a light response curve model	2020			Agricultural and Forest Meteorology		291			Zhang, N. and Su, X. and Zhang, X. and Yao, X. and Cheng, T. and Zhu, Y. and Cao, W. and Tian, Y.	https://www.scopus.com/inward/record.uri?eid=2-s2.0-85087415121&doi=10.1016%2fj.agrformet.2020.108098&partnerID=40&md5=d7c66e00142602fce31a8baf730a112f	Export Date: 20 October 2020 | RAYYAN-INCLUSION: {"Jared"=>"Excluded"} | RAYYAN-LABELS: UAV | RAYYAN-EXCLUSION-REASONS: Not count,Not animal		Imagery (Psychotherapy);Oryza sativa
rayyan-102243550	Restraint stress increases the expression of phoenixin immunoreactivity in rat brain nuclei	2020			Brain Research		1743			Friedrich, T. and Schalla, M.A. and Lommel, R. and Goebel-Stengel, M. and Kobelt, P. and Rose, M. and Stengel, A.	https://www.scopus.com/inward/record.uri?eid=2-s2.0-85086376235&doi=10.1016%2fj.brainres.2020.146904&partnerID=40&md5=1da37ffc75c4d22edcdd6355ee0f275f	Export Date: 20 October 2020 | RAYYAN-INCLUSION: {"Jared"=>"Excluded"} | RAYYAN-LABELS: RPA | RAYYAN-EXCLUSION-REASONS: Not UAS		Brain;Rats
rayyan-102243551	Deep learning applied to phenotyping of biomass in forages with uav-based rgb imagery	2020			Sensors (Switzerland)		20	17	44579	Castro, W. and Junior, J.M. and Polidoro, C. and Osco, L.P. and GonÃ§alves, W. and Rodrigues, L. and Santos, M. and Jank, L. and Barrios, S. and Valle, C. and SimeÃ£o, R. and Carromeu, C. and Silveira, E. and Jorge, L.A.C. and Matsubara, E.	https://www.scopus.com/inward/record.uri?eid=2-s2.0-85089832181&doi=10.3390%2fs20174802&partnerID=40&md5=8cfa81bf6ac431ecb83f4015ad894e11	Export Date: 20 October 2020 | RAYYAN-INCLUSION: {"Jared"=>"Excluded"} | RAYYAN-LABELS: UAV,machine learning | RAYYAN-EXCLUSION-REASONS: Not animal		Imagery (Psychotherapy);Phenotype
rayyan-102243552	Breeding colony dynamics of southern elephant seals at Patelnia Point, King George Island, Antarctica	2020			Remote Sensing		12	18		Fudala, K. and Bialik, R.J.	https://www.scopus.com/inward/record.uri?eid=2-s2.0-85092111957&doi=10.3390%2fRS12182964&partnerID=40&md5=6aac002dab66c78ddc0fcbeacff444c9	Export Date: 20 October 2020 | RAYYAN-INCLUSION: {"Jared"=>"Included"} | RAYYAN-LABELS: UAV,Drones,mammal		Breeding
rayyan-102243553	The Blackbird UAV dataset	2020			International Journal of Robotics Research		39	10	1346-1364	Antonini, A. and Guerra, W. and Murali, V. and Sayre-McCord, T. and Karaman, S.	https://www.scopus.com/inward/record.uri?eid=2-s2.0-85082138726&doi=10.1177%2f0278364920908331&partnerID=40&md5=60cd34c2e2faa79ab7c14c6cb59e2e11	Export Date: 20 October 2020 | RAYYAN-INCLUSION: {"Jared"=>"Excluded"} | RAYYAN-LABELS: UAV,machine learning | RAYYAN-EXCLUSION-REASONS: Not animal
rayyan-102243555	Farmland abandonment and its determinants in the different ecological villages of the Koshi river basin, central Himalayas: Synergy of high-resolution remote sensing and social surveys	2020			Environmental Research		188			Paudel, B. and Wu, X. and Zhang, Y. and Rai, R. and Liu, L. and Zhang, B. and Khanal, N.R. and Koirala, H.L. and Nepal, P.	https://www.scopus.com/inward/record.uri?eid=2-s2.0-85085895165&doi=10.1016%2fj.envres.2020.109711&partnerID=40&md5=bea8875c176be36c86d1cfa005d81aab	Export Date: 20 October 2020 | RAYYAN-INCLUSION: {"Jared"=>"Excluded"} | RAYYAN-LABELS: UAV | RAYYAN-EXCLUSION-REASONS: Not animal
rayyan-102243556	Outcomes with ureteral access sheath in retrograde intrarenal surgery: A retrospective comparative analysis	2020			Annals of Saudi Medicine		40	5	382-388	Sari, S. and Cakici, M.C. and Aykac, A. and Baran, O. and Selmi, V. and Karakoyunlu, A.N.	https://www.scopus.com/inward/record.uri?eid=2-s2.0-85092316196&doi=10.5144%2f0256-4947.2020.382&partnerID=40&md5=a67407949c40a03e4d77cca8e629de61	Export Date: 20 October 2020 | RAYYAN-INCLUSION: {"Jared"=>"Excluded"} | RAYYAN-LABELS: UAS | RAYYAN-EXCLUSION-REASONS: Not UAS
rayyan-102243557	Drone imaging of elasmobranchs: Whale sharks and golden cownose rays co-occurrence in a zooplankton hot-spot in southwestern Sea of Cortez	2020			Food Webs		24			Frixione, M.G. and GÃ³mez GarcÃ­a, M.D.J. and Gauger, M.F.W.	https://www.scopus.com/inward/record.uri?eid=2-s2.0-85088214526&doi=10.1016%2fj.fooweb.2020.e00155&partnerID=40&md5=2bca23173d4d4d2cb6c15f38ca6143cc	Export Date: 20 October 2020 | RAYYAN-INCLUSION: {"Jared"=>"Excluded"} | RAYYAN-LABELS: Drones | RAYYAN-EXCLUSION-REASONS: Not terrestrial
rayyan-102243558	Risk factors of radiation pneumonitis in patients with NSCLC treated with concomitant chemoradiotherapyâ€“â€“Are we underestimating diabetes?â€“â€“Turkish oncology group (TOG)/Lung cancer study group	2020			Clinical Respiratory Journal		14	9	871-879	Ergen, S.A. and Dincbas, F.O. and YÃ¼cel, B. and AltÄ±nok, P. and Akyurek, S. and Korkmaz KÄ±raklÄ±, E. and Ulger, S. and Etiz, D. and Yilmaz, U. and KÄ±lÄ±c, D. and Bozcuk, H.	https://www.scopus.com/inward/record.uri?eid=2-s2.0-85087212052&doi=10.1111%2fcrj.13220&partnerID=40&md5=54353de219a6c2178240dbda08916ba2	Export Date: 20 October 2020 | RAYYAN-INCLUSION: {"Jared"=>"Excluded"} | RAYYAN-LABELS: RPA | RAYYAN-EXCLUSION-REASONS: Not UAS		Risk Factors;Lung Neoplasms;Lung
rayyan-102243559	Physically based model for gully simulation: Application to the Brazilian semiarid region	2020			Hydrology and Earth System Sciences		24	8	4239-4255	Henrique Lima Alencar, P. and De Araujo, J.C. and Dos Santos Teixeira, A.	https://www.scopus.com/inward/record.uri?eid=2-s2.0-85092191275&doi=10.5194%2fhess-24-4239-2020&partnerID=40&md5=4213a6d9a039142479b438a07c8243e6	Export Date: 20 October 2020 | RAYYAN-INCLUSION: {"Jared"=>"Excluded"} | RAYYAN-LABELS: UAV | RAYYAN-EXCLUSION-REASONS: Not animal
rayyan-102243561	Advances in the Diagnosis of Foot-and-Mouth Disease	2020			Frontiers in Veterinary Science		7			Wong, C.L. and Yong, C.Y. and Ong, H.K. and Ho, K.L. and Tan, W.S.	https://www.scopus.com/inward/record.uri?eid=2-s2.0-85090384019&doi=10.3389%2ffvets.2020.00477&partnerID=40&md5=28df6bc0f5b19527e67ff3ba38fb3660	Export Date: 20 October 2020 | RAYYAN-INCLUSION: {"Jared"=>"Excluded"} | RAYYAN-LABELS: RPA | RAYYAN-EXCLUSION-REASONS: Not UAS		Mouth Diseases
rayyan-102243562	DSS1 and ssDNA regulate oligomerization of BRCA2	2020			Nucleic acids research		48	14	7818-7833	Le, H.P. and Ma, X. and Vaquero, J. and Brinkmeyer, M. and Guo, F. and Heyer, W.-D. and Liu, J.	https://www.scopus.com/inward/record.uri?eid=2-s2.0-85089711331&doi=10.1093%2fnar%2fgkaa555&partnerID=40&md5=041d119d5bd6c80bf76446826c22c022	Export Date: 20 October 2020 | RAYYAN-INCLUSION: {"Jared"=>"Excluded"} | RAYYAN-LABELS: RPA | RAYYAN-EXCLUSION-REASONS: Not UAS
rayyan-102243563	Exploring new methods of estimating deposition using atmospheric concentration measurements: A modeling case study of ammonia downwind of a feedlot	2020			Agricultural and Forest Meteorology		290			Lassman, W. and Collett, J.L. and Ham, J.M. and Yalin, A.P. and Shonkwiler, K.B. and Pierce, J.R.	https://www.scopus.com/inward/record.uri?eid=2-s2.0-85084670429&doi=10.1016%2fj.agrformet.2020.107989&partnerID=40&md5=fcba86524f6546239ce4271153619e26	Export Date: 20 October 2020 | RAYYAN-INCLUSION: {"Jared"=>"Excluded"} | RAYYAN-LABELS: UAV | RAYYAN-EXCLUSION-REASONS: Not animal		Ammonia
rayyan-102243564	TERRAIN MODELLING BASED on ARCHAEOLOGICAL REMAINS in the LOESS PLATEAU of CHINA	2020			International Archives of the Photogrammetry, Remote Sensing and Spatial Information Sciences - ISPRS Archives		43		1485-1490	Na, J. and Tang, G. and Wang, K. and Pfeifer, N.	https://www.scopus.com/inward/record.uri?eid=2-s2.0-85091122153&doi=10.5194%2fisprs-archives-XLIII-B2-2020-1485-2020&partnerID=40&md5=93705e5118311a4cfe4abca92377dacc	Export Date: 20 October 2020 | RAYYAN-INCLUSION: {"Jared"=>"Excluded"} | RAYYAN-LABELS: UAV | RAYYAN-EXCLUSION-REASONS: Not animal		China
rayyan-102243565	A TOOL to ENHANCE the CAPACITY for DEEP LEARNING BASED OBJECT DETECTION and TRACKING with UAV DATA	2020			International Archives of the Photogrammetry, Remote Sensing and Spatial Information Sciences - ISPRS Archives		43		221-226	Micheal, A.A. and Vani, K. and Sanjeevi, S. and Lin, C.-H.	https://www.scopus.com/inward/record.uri?eid=2-s2.0-85091960424&doi=10.5194%2fisprs-archives-XLIII-B5-2020-221-2020&partnerID=40&md5=b1f19b21b643273d89c9e75f7365e906	Export Date: 20 October 2020 | RAYYAN-INCLUSION: {"Jared"=>"Maybe"} | RAYYAN-LABELS: UAV,computer vision,machine learning		Learning
rayyan-102243566	Hierarchical classification for assessment of horticultural crops in mixed cropping pattern using uav-borne multi-spectral sensor	2020			International Archives of the Photogrammetry, Remote Sensing and Spatial Information Sciences - ISPRS Archives		43		67-74	Handique, B.K. and Goswami, C. and Gupta, C. and Pandit, S. and Gogoi, S. and Jadi, R. and Jena, P. and Borah, G. and Raju, P.L.N.	https://www.scopus.com/inward/record.uri?eid=2-s2.0-85091137922&doi=10.5194%2fisprs-archives-XLIII-B3-2020-67-2020&partnerID=40&md5=bdf2f53a2e9d22d133bb343b31ba7526	Export Date: 20 October 2020 | RAYYAN-INCLUSION: {"Jared"=>"Excluded"} | RAYYAN-LABELS: UAV | RAYYAN-EXCLUSION-REASONS: Not animal
rayyan-102243567	Assessing the micro-scale temperature-humidity index (thi) estimated from unmanned aerial systems and satellite data	2020			ISPRS Annals of the Photogrammetry, Remote Sensing and Spatial Information Sciences		5	3	745-750	Iizuka, K. and Akiyama, Y.	https://www.scopus.com/inward/record.uri?eid=2-s2.0-85090351976&doi=10.5194%2fisprs-Annals-V-3-2020-745-2020&partnerID=40&md5=da969a9be6c687ec05292bf60d5823b1	Export Date: 20 October 2020 | RAYYAN-INCLUSION: {"Jared"=>"Excluded"} | RAYYAN-LABELS: UAS | RAYYAN-EXCLUSION-REASONS: Not animal
rayyan-102243568	Automotive radar in a uav to assess earth surface processes and land responses	2020			Sensors (Switzerland)		20	16	44580	Weber, C. and Eichel-Streiber, J.V. and Rodrigo-Comino, J. and Altenburg, J. and Udelhoven, T.	https://www.scopus.com/inward/record.uri?eid=2-s2.0-85089344130&doi=10.3390%2fs20164463&partnerID=40&md5=1d2ef177890f7adf50bd23b67de7ead8	Export Date: 20 October 2020 | RAYYAN-INCLUSION: {"Jared"=>"Excluded"} | RAYYAN-LABELS: UAV | RAYYAN-EXCLUSION-REASONS: Not animal
rayyan-102243569	New technologies in the mix: Assessing N-mixture models for abundance estimation using automated detection data from drone surveys	2020			Ecology and Evolution		10	15	8176-8185	Corcoran, E. and Denman, S. and Hamilton, G.	https://www.scopus.com/inward/record.uri?eid=2-s2.0-85087143551&doi=10.1002%2fece3.6522&partnerID=40&md5=eab69e674810bc6a12121fc2e651a708	Export Date: 20 October 2020 | RAYYAN-INCLUSION: {"Jared"=>"Included"} | RAYYAN-LABELS: RPA,bias,Drones,computer vision,machine learning
rayyan-102243570	A pilot study to estimate forage mass from unmanned aerial vehicles in a semi-arid rangeland	2020			Remote Sensing		12	15		DiMaggio, A.M. and Perotto-Baldivieso, H.L. and Ortega-S., J.A. and Walther, C. and Labrador-Rodriguez, K.N. and Page, M.T. and Martinez, J.L. and Rideout-Hanzak, S. and Hedquist, B.C. and Wester, D.B.	https://www.scopus.com/inward/record.uri?eid=2-s2.0-85089496340&doi=10.3390%2fRS12152431&partnerID=40&md5=8e806922256360b7da651a7d1b87b769	Export Date: 20 October 2020 | RAYYAN-INCLUSION: {"Jared"=>"Excluded"} | RAYYAN-LABELS: UAV | RAYYAN-EXCLUSION-REASONS: Not animal		Pilot Projects
rayyan-102243571	Eagle-Vision-Based Object Detection Method for UAV Formation in Hazy Weather	2020			Transactions of Nanjing University of Aeronautics and Astronautics		37	4	517-527	Li, H. and Deng, Y. and Xu, X. and Sun, Y. and Wei, C.	https://www.scopus.com/inward/record.uri?eid=2-s2.0-85092148687&doi=10.16356%2fj.1005-1120.2020.04.003&partnerID=40&md5=48e765f79939d5e423198e041a74715a	Export Date: 20 October 2020 | RAYYAN-INCLUSION: {"Jared"=>"Excluded"} | RAYYAN-LABELS: UAV | RAYYAN-EXCLUSION-REASONS: Not animal
rayyan-102243572	Methods for monitoring large terrestrial animals in the wild	2020			Forests		11	8		Prosekov, A. and Kuznetsov, A. and Rada, A. and Ivanova, S.	https://www.scopus.com/inward/record.uri?eid=2-s2.0-85089539532&doi=10.3390%2fF11080808&partnerID=40&md5=a6ec8542fad4e0da1ae1c359d9bf5551	Export Date: 20 October 2020 | RAYYAN-INCLUSION: {"Jared"=>"Maybe"} | RAYYAN-LABELS: UAV,mammal,review		Animal Shells;Animals
rayyan-102243573	Efficient transgenesis in caenorhabditis elegans using flp recombinase-mediated cassette exchange	2020			Genetics		215	4	903-921	Nonet, M.L.	https://www.scopus.com/inward/record.uri?eid=2-s2.0-85089204003&doi=10.1534%2fgenetics.120.303388&partnerID=40&md5=6521588777864db7cc7de42664fe3cbf	Export Date: 20 October 2020 | RAYYAN-INCLUSION: {"Jared"=>"Excluded"} | RAYYAN-LABELS: UAS | RAYYAN-EXCLUSION-REASONS: Not UAS		Gene Transfer Techniques
rayyan-102243574	A robust spectral angle index for remotely assessing soybean canopy chlorophyll content in different growing stages	2020			Plant Methods		16	1		Yue, J. and Feng, H. and Tian, Q. and Zhou, C.	https://www.scopus.com/inward/record.uri?eid=2-s2.0-85091736812&doi=10.1186%2fs13007-020-00643-z&partnerID=40&md5=007844edad210236b438b22db2c91a29	Export Date: 20 October 2020 | RAYYAN-INCLUSION: {"Jared"=>"Excluded"} | RAYYAN-LABELS: UAV | RAYYAN-EXCLUSION-REASONS: Not animal		Soybeans
rayyan-102243575	Effectiveness analysis of UCAV used in modern military conflicts	2020			Aviation		24	2	66-71	Adamski, M.	https://www.scopus.com/inward/record.uri?eid=2-s2.0-85088941094&doi=10.3846%2faviation.2020.12144&partnerID=40&md5=1cd8a5e93149fb9d32951d496e32ecab	Export Date: 20 October 2020 | RAYYAN-INCLUSION: {"Jared"=>"Excluded"} | RAYYAN-LABELS: UAV,UCAV | RAYYAN-EXCLUSION-REASONS: Not animal		Military Personnel
rayyan-102243576	Chasing Lions: Co-designing human-drone interaction in sub-saharan Africa	2020			DIS 2020 - Proceedings of the 2020 ACM Designing Interactive Systems Conference				141-152	Wojciechowska, A. and Hamidi, F. and Lucero, A. and Cauchard, J.R.	https://www.scopus.com/inward/record.uri?eid=2-s2.0-85090500340&doi=10.1145%2f3357236.3395481&partnerID=40&md5=e7b0b5ad5abc4c7974f61c74dd052693	Export Date: 20 October 2020 | RAYYAN-INCLUSION: {"Jared"=>"Excluded"} | RAYYAN-LABELS: Drones,mammal | RAYYAN-EXCLUSION-REASONS: Not count		Humanities;Humanism;Humans;Africa South of the Sahara
rayyan-102243578	Malicious uav detection using integrated audio and visual features for public safety applications	2020			Sensors (Switzerland)		20	14	44577	Jamil, S. and Fawad and Rahman, M. and Ullah, A. and Badnava, S. and Forsat, M. and Mirjavadi, S.S.	https://www.scopus.com/inward/record.uri?eid=2-s2.0-85087861573&doi=10.3390%2fs20143923&partnerID=40&md5=ad6243a445fac6470830eb5ed4844c49	Export Date: 20 October 2020 | RAYYAN-INCLUSION: {"Jared"=>"Excluded"} | RAYYAN-LABELS: UAV,Drones | RAYYAN-EXCLUSION-REASONS: Not count,Not animal
rayyan-102243581	Development and utilization of hexacopter unmanned aerial vehicle platform to characterize vertical distribution of boundary layer ozone in wintertime	2020			Atmospheric Pollution Research		11	7	1073-1083	Chen, Q. and Li, X.-B. and Song, R. and Wang, H.-W. and Li, B. and He, H.-D. and Peng, Z.-R.	https://www.scopus.com/inward/record.uri?eid=2-s2.0-85083450982&doi=10.1016%2fj.apr.2020.04.002&partnerID=40&md5=6a66c51c0577274134ec28d6db4b68e8	Export Date: 20 October 2020 | RAYYAN-INCLUSION: {"Jared"=>"Excluded"} | RAYYAN-LABELS: UAV | RAYYAN-EXCLUSION-REASONS: Not animal		Ozone
rayyan-102243582	Connectivity considerations for mission planning of a search and rescue drone team	2020			Turkish Journal of Electrical Engineering and Computer Sciences		28	4	2228-2243	ADAM, E.Y.	https://www.scopus.com/inward/record.uri?eid=2-s2.0-85090153831&doi=10.3906%2fELK-1912-46&partnerID=40&md5=27654ec76b7ea45ed7830e96f442e5b2	Export Date: 20 October 2020 | RAYYAN-INCLUSION: {"Jared"=>"Excluded"} | RAYYAN-LABELS: Drones | RAYYAN-EXCLUSION-REASONS: Not animal
rayyan-102243583	Method Applied to Animal MonitoringThrough VANT Images	2020			IEEE Latin America Transactions		18	7	1280-1287	Campos De Vasconcellos, B. and Pereira Trindade, J.P. and Bochi Da Silva Volk, L. and Bidese De Pinho, L.	https://www.scopus.com/inward/record.uri?eid=2-s2.0-85086263579&doi=10.1109%2fTLA.2020.9099770&partnerID=40&md5=594a665eb735473aa983a6e340d126f6	Export Date: 20 October 2020 | RAYYAN-INCLUSION: {"Jared"=>"Included", "Emma"=>"Excluded"} | RAYYAN-LABELS: UAV,livestock,machine learning | RAYYAN-EXCLUSION-REASONS: foreign language		Animal Shells;Animals
rayyan-102243584	The use of Unmanned Aerial Vehicles (UAVs) to sample the blow microbiome of small cetaceans	2020			PLoS ONE		15	7		Centelleghe, C. and Carraro, L. and Gonzalvo, J. and Rosso, M. and Esposti, E. and Gili, C. and Bonato, M. and Pedrotti, D. and Cardazzo, B. and Povinelli, M. and Mazzario, S.	https://www.scopus.com/inward/record.uri?eid=2-s2.0-85087647239&doi=10.1371%2fjournal.pone.0235537&partnerID=40&md5=5d2e5158663c940023c595f8cf952127	Export Date: 20 October 2020 | RAYYAN-INCLUSION: {"Jared"=>"Excluded"} | RAYYAN-LABELS: UAV,mammal | RAYYAN-EXCLUSION-REASONS: Not count,Not terrestrial
rayyan-102243585	Development of in-house indirect enzyme linked immunosorbent assay (Ielisa) for detection of salmonella enteritidis dpecific antibodies in poultry	2020			Current Trends in Biotechnology and Pharmacy		14	3	256-262	Navaneetha, P. and Anil, M. and Vijay Kumar, A. and Manasa, M. and Janardhan Reddy, P. and Sudhakar, P. and Rathnagiri, P.	https://www.scopus.com/inward/record.uri?eid=2-s2.0-85090085758&doi=10.5530%2fctbp.2020.3.26&partnerID=40&md5=98df1b648615515d67183c2a72bc9809	Export Date: 20 October 2020 | RAYYAN-INCLUSION: {"Jared"=>"Excluded"} | RAYYAN-LABELS: RPA | RAYYAN-EXCLUSION-REASONS: Not UAS		Enzyme-Linked Immunosorbent Assay;Poultry
rayyan-102243586	Immunogenicity of non-living anthrax vaccine candidates in cattle and protective efficacy of immune sera in A/J mouse model compared to the sterne live spore vaccine	2020			Pathogens		9	7	44581	Jauro, S. and Ndumnego, O.C. and Ellis, C. and Buys, A. and Beyer, W. and van Heerden, H.	https://www.scopus.com/inward/record.uri?eid=2-s2.0-85087801024&doi=10.3390%2fpathogens9070557&partnerID=40&md5=0d27c85b7ed9d9591869bcfe105dd323	Cited By :1 Export Date: 20 October 2020 | RAYYAN-INCLUSION: {"Jared"=>"Excluded"} | RAYYAN-LABELS: RPA | RAYYAN-EXCLUSION-REASONS: Not UAS		Immune Sera;Anthrax;Vaccination
rayyan-102243588	Rapid differentiation of PEDV wild-type strains and classical attenuated vaccine strains by fluorescent probe-based reverse transcription recombinase polymerase amplification assay	2020			BMC veterinary research		16	1	208	Wang, Z. and Li, X. and Shang, Y. and Wu, J. and Dong, Z. and Cao, X. and Liu, Y. and Lan, X.	https://www.scopus.com/inward/record.uri?eid=2-s2.0-85086928118&doi=10.1186%2fs12917-020-02424-1&partnerID=40&md5=2fdf7e865b818b1b00805471a6642928	Export Date: 20 October 2020 | RAYYAN-INCLUSION: {"Jared"=>"Excluded"} | RAYYAN-LABELS: RPA | RAYYAN-EXCLUSION-REASONS: Not UAS		Vaccination;Fluorescent Dyes
rayyan-102243589	PENGUIN: Aquatic plastic pollution sensing using AUVs	2020			Proceedings of the 6th ACM Workshop on Micro Aerial Vehicle Networks, Systems, and Applications, DroNet 2020					Flores, H. and Zuniga, A. and Motlagh, N.H. and Liyanage, M. and Passananti, M. and Tarkoma, S. and Youssef, M. and Nurmi, P.	https://www.scopus.com/inward/record.uri?eid=2-s2.0-85087489393&doi=10.1145%2f3396864.3399704&partnerID=40&md5=4a5a2c97e47f81ec139ca4dd1c3e7230	Export Date: 20 October 2020 | RAYYAN-INCLUSION: {"Jared"=>"Excluded"} | RAYYAN-LABELS: AUV | RAYYAN-EXCLUSION-REASONS: Not count,Not animal		Spheniscidae
rayyan-102243590	Benggang recognition on semantic fusion of high-resolution digital orthophoto map and digital surface model data from unmanned aerial vehicle	2020			Nongye Gongcheng Xuebao/Transactions of the Chinese Society of Agricultural Engineering		36	12	69-79	Shen, S. and Zhang, T. and Cheng, D. and Wang, Z. and Zhao, Y. and Deng, Y. and Qian, F.	https://www.scopus.com/inward/record.uri?eid=2-s2.0-85088887711&doi=10.11975%2fj.issn.1002-6819.2020.12.009&partnerID=40&md5=3df7ff47c462449f2f975fd50d138678	Export Date: 20 October 2020 | RAYYAN-INCLUSION: {"Jared"=>"Excluded"} | RAYYAN-LABELS: UAV | RAYYAN-EXCLUSION-REASONS: Not animal		Semantics
rayyan-102243591	Rill erosion of long and steep cropland on the Loess Plateau under heavy rainstorm	2020			Nongye Gongcheng Xuebao/Transactions of the Chinese Society of Agricultural Engineering		36	12	129-135	Wang, Z. and Yang, M. and Zhang, Y. and Zhang, S.	https://www.scopus.com/inward/record.uri?eid=2-s2.0-85088897567&doi=10.11975%2fj.issn.1002-6819.2020.12.016&partnerID=40&md5=337600093d69d5a1669a05971af37356	Export Date: 20 October 2020 | RAYYAN-INCLUSION: {"Jared"=>"Excluded"} | RAYYAN-LABELS: Drones | RAYYAN-EXCLUSION-REASONS: Not animal
rayyan-102243592	Multi-scale Dilated Convolutional Neural Network for Object Detection in UAV Images	2020			Wuhan Daxue Xuebao (Xinxi Kexue Ban)/Geomatics and Information Science of Wuhan University		45	6	895-903	Zhang, R. and Shao, Z. and Aleksei, P. and Wang, J.	https://www.scopus.com/inward/record.uri?eid=2-s2.0-85087774967&doi=10.13203%2fj.whugis20200253&partnerID=40&md5=929f5d9c08aa7bf58f8435dbec7b178d	Export Date: 20 October 2020 | RAYYAN-INCLUSION: {"Jared"=>"Maybe"} | RAYYAN-LABELS: UAV,machine learning		Nerve Net;Neural Networks (Computer)
rayyan-102243593	De novo mutations in TOMM70, a receptor of the mitochondrial import translocase, cause neurological impairment	2020			Human Molecular Genetics		29	9	1568-1579	Dutta, D. and Briere, L.C. and Kanca, O. and Marcogliese, P.C. and Walker, M.A. and High, F.A. and Vanderver, A. and Krier, J. and Carmichael, N. and Callahan, C. and Taft, R.J. and Simons, C. and Helman, G. and Network, U.D. and Wangler, M.F. and Yamamoto, S. and Sweetser, D.A. and Bellen, H.J.	https://www.scopus.com/inward/record.uri?eid=2-s2.0-85086481387&doi=10.1093%2fhmg%2fddaa081&partnerID=40&md5=fea7e5312bf8fbcea535a835617283bd	Cited By :1 Export Date: 20 October 2020 | RAYYAN-INCLUSION: {"Jared"=>"Excluded"} | RAYYAN-LABELS: UAS | RAYYAN-EXCLUSION-REASONS: Not UAS		Mutation
rayyan-102243595	Flying outfit for control of unsafe seagulls	2020			2020 IEEE International Workshop on Metrology for AeroSpace, MetroAeroSpace 2020 - Proceedings				463-468	Accardo, D. and Angrisani, L. and Borrelli, L. and D'Arco, M. and Di Benedetto, E. and Di Pineto, L. and Fasano, G. and Fioretti, A. and Rufino, G. and Russo, T. and Tirri, A.E.	https://www.scopus.com/inward/record.uri?eid=2-s2.0-85091695775&doi=10.1109%2fMetroAeroSpace48742.2020.9160149&partnerID=40&md5=78dd855c08510b37e02b77431cb6d692	Export Date: 20 October 2020 | RAYYAN-INCLUSION: {"Jared"=>"Maybe"} | RAYYAN-LABELS: UA,RPA,Birds
rayyan-102243596	A multi-plot assessment of vegetation structure using a micro-unmanned aerial system (UAS) in a semi-arid savanna environment	2020			ISPRS Journal of Photogrammetry and Remote Sensing		164		84-96	Kolarik, N.E. and Gaughan, A.E. and Stevens, F.R. and Pricope, N.G. and Woodward, K. and Cassidy, L. and Salerno, J. and Hartter, J.	https://www.scopus.com/inward/record.uri?eid=2-s2.0-85083566188&doi=10.1016%2fj.isprsjprs.2020.04.011&partnerID=40&md5=bee68551e38beeb96227d7f449ea861d	Cited By :1 Export Date: 20 October 2020 | RAYYAN-INCLUSION: {"Jared"=>"Excluded"} | RAYYAN-LABELS: UAS | RAYYAN-EXCLUSION-REASONS: Not animal
rayyan-102243597	Drones for Sheep Livestock Monitoring	2020			20th IEEE Mediterranean Electrotechnical Conference, MELECON 2020 - Proceedings				672-676	Al-Thani, N. and Albuainain, A. and Alnaimi, F. and Zorba, N.	https://www.scopus.com/inward/record.uri?eid=2-s2.0-85089262329&doi=10.1109%2fMELECON48756.2020.9140588&partnerID=40&md5=b926a163a4a8c20abc5d8420a178cefb	Export Date: 20 October 2020 | RAYYAN-INCLUSION: {"Jared"=>"Maybe", "mfc143"=>"Maybe"} | RAYYAN-LABELS: UAV,Drones,mammal,livestock,machine learning		Sheep
rayyan-102243598	Evaluating the efficacy and optimal deployment of thermal infrared and true-colour imaging when using drones for monitoring kangaroos	2020			Drones		4	2	44573	Brunton, E.A. and Leon, J.X. and Burnett, S.E.	https://www.scopus.com/inward/record.uri?eid=2-s2.0-85090697820&doi=10.3390%2fdrones4020020&partnerID=40&md5=eab0aa32075e81151b2d03b98bed258e	Export Date: 20 October 2020 | RAYYAN-INCLUSION: {"Jared"=>"Included"} | RAYYAN-LABELS: Drones
rayyan-102243599	Thermal imaging of beach-nesting bird habitat with unmanned aerial vehicles: Considerations for reducing disturbance and enhanced image accuracy	2020			Drones		4	2	44579	Mapes, K.L. and Pricope, N.G. and Baxley, J.B. and Schaale, L.E. and Danner, R.M.	https://www.scopus.com/inward/record.uri?eid=2-s2.0-85090723610&doi=10.3390%2fdrones4020012&partnerID=40&md5=439acf54576275369753536dd34d6bf5	Export Date: 20 October 2020 | RAYYAN-INCLUSION: {"Jared"=>"Excluded"} | RAYYAN-LABELS: UAV,Birds,thermal | RAYYAN-EXCLUSION-REASONS: Not animal		Image Enhancement
rayyan-102243601	Ground-level unmanned aerial system imagery coupled with spatially balanced sampling and route optimization to monitor rangeland vegetation	2020			Journal of Visualized Experiments		2020	160	44577	Curran, M.F. and Hodza, P. and Cox, S.E. and Lanning, S.G. and Robertson, B.L. and Robinson, T.J. and Stahl, P.D.	https://www.scopus.com/inward/record.uri?eid=2-s2.0-85087435165&doi=10.3791%2f61052&partnerID=40&md5=5dfcef702cf030aab2265ac65760fd0e	Export Date: 20 October 2020 | RAYYAN-INCLUSION: {"Jared"=>"Excluded"} | RAYYAN-LABELS: UAS | RAYYAN-EXCLUSION-REASONS: Not animal		Imagery (Psychotherapy);Vegetables
rayyan-102243604	Estimating reed loss caused by Locusta migratoria manilensis using UAV-based hyperspectral data	2020			Science of the Total Environment		719			Song, P. and Zheng, X. and Li, Y. and Zhang, K. and Huang, J. and Li, H. and Zhang, H. and Liu, L. and Wei, C. and Mansaray, L.R. and Wang, D. and Wang, X.	https://www.scopus.com/inward/record.uri?eid=2-s2.0-85080026396&doi=10.1016%2fj.scitotenv.2020.137519&partnerID=40&md5=79b5ad00c1a5905aee7abac4aa042dc6	Export Date: 20 October 2020 | RAYYAN-INCLUSION: {"Jared"=>"Excluded"} | RAYYAN-LABELS: UAV | RAYYAN-EXCLUSION-REASONS: Not animal
rayyan-102243605	High-throughput drone-based remote sensing reliably tracks phenology in thousands of conifer seedlings	2020			New Phytologist		226	6	1667-1681	D'Odorico, P. and Besik, A. and Wong, C.Y.S. and Isabel, N. and Ensminger, I.	https://www.scopus.com/inward/record.uri?eid=2-s2.0-85082004935&doi=10.1111%2fnph.16488&partnerID=40&md5=40e958a712fc4143d207a5b4b31de677	Cited By :3 Export Date: 20 October 2020 | RAYYAN-INCLUSION: {"Jared"=>"Excluded"} | RAYYAN-LABELS: Drones | RAYYAN-EXCLUSION-REASONS: Not animal
rayyan-102243606	Impact of flight altitude and cover orientation on Digital Surface Model (DSM) accuracy for flood damage assessment in Murcia (Spain) using a fixed-wing UAV	2020			Earth Science Informatics		13	2	391-404	Anders, N. and Smith, M. and Suomalainen, J. and Cammeraat, E. and Valente, J. and Keesstra, S.	https://www.scopus.com/inward/record.uri?eid=2-s2.0-85078587686&doi=10.1007%2fs12145-019-00427-7&partnerID=40&md5=86d0967da8b5424384ab8f530b927f50	Cited By :1 Export Date: 20 October 2020 | RAYYAN-INCLUSION: {"Jared"=>"Excluded"} | RAYYAN-LABELS: UAV | RAYYAN-EXCLUSION-REASONS: Not UAS		Altitude
rayyan-102243607	Characteristics and causes of the landslide on July 23, 2019 in Shuicheng, Guizhou Province, China	2020			Landslides		17	6	1441-1452	Ma, S. and Xu, C. and Xu, X. and He, X. and Qian, H. and Jiao, Q. and Gao, W. and Yang, H. and Cui, Y. and Zhang, P. and Li, K. and Mo, H. and Liu, J. and Liu, X.	https://www.scopus.com/inward/record.uri?eid=2-s2.0-85082771521&doi=10.1007%2fs10346-020-01374-x&partnerID=40&md5=da94c36f1f48f29330dd949c8168e0cd	Export Date: 20 October 2020 | RAYYAN-INCLUSION: {"Jared"=>"Excluded"} | RAYYAN-LABELS: UAV | RAYYAN-EXCLUSION-REASONS: Not animal		China
rayyan-102243608	Gis-based approach to determine suitable settlement areas compatible with the natural environment	2020			Journal of Environmental Science and Management		23	1	71-82	ArdahanlioÄŸlu, Z.R. and Selim, S. and KarakuÅŸ, N. and Ã‡inar, Ä°.	https://www.scopus.com/inward/record.uri?eid=2-s2.0-85090698811&partnerID=40&md5=0629999fcd219f85d09fd167448e51a1	Export Date: 20 October 2020 | RAYYAN-INCLUSION: {"Jared"=>"Excluded"} | RAYYAN-LABELS: UAV | RAYYAN-EXCLUSION-REASONS: Not animal
rayyan-102243610	Invasive grasses in South Texas rangelands: Historical perspectives and future directions	2020			Invasive Plant Science and Management		13	2	41-58	Wied, J.P. and Perotto-Baldivieso, H.L. and Conkey, A.A.T. and Brennan, L.A. and Mata, J.M.	https://www.scopus.com/inward/record.uri?eid=2-s2.0-85086815855&doi=10.1017%2finp.2020.11&partnerID=40&md5=db0a32c29788ecf4c125820500e37dca	Export Date: 20 October 2020 | RAYYAN-INCLUSION: {"Jared"=>"Excluded"} | RAYYAN-LABELS: UAV | RAYYAN-EXCLUSION-REASONS: Not animal		Texas;Poaceae
rayyan-102243611	Using the GNSS method assisted with UAV photogrammetry to monitor and determine deformations of a dump site of three open-pit marble mines in Eliktekke region, Amasya province, Turkey	2020			Environmental Earth Sciences		79	11		GÃ¼l, Y. and HastaoÄŸlu, K.Ã–. and Poyraz, F.	https://www.scopus.com/inward/record.uri?eid=2-s2.0-85085679589&doi=10.1007%2fs12665-020-08959-8&partnerID=40&md5=bf04902a3b64285ed7c8c2880c9c85f9	Cited By :1 Export Date: 20 October 2020 | RAYYAN-INCLUSION: {"Jared"=>"Excluded"} | RAYYAN-LABELS: UAV | RAYYAN-EXCLUSION-REASONS: Not animal		Congenital Abnormalities;Turkey;Turkeys;Calcium Carbonate
rayyan-102243612	As the drone flies: Configuring a vertical politics of contestation within forest conservation	2020			Political Geography		80			Millner, N.	https://www.scopus.com/inward/record.uri?eid=2-s2.0-85079898960&doi=10.1016%2fj.polgeo.2020.102163&partnerID=40&md5=f88701b328373db946faefef75556ff4	Cited By :1 Export Date: 20 October 2020 | RAYYAN-INCLUSION: {"Jared"=>"Excluded"} | RAYYAN-LABELS: Drones | RAYYAN-EXCLUSION-REASONS: Not count,Not animal		Trees
rayyan-102243615	Rapid and visual detection of porcine deltacoronavirus by recombinase polymerase amplification combined with a lateral flow dipstick	2020			BMC Veterinary Research		16	1		Gao, X. and Liu, X. and Zhang, Y. and Wei, Y. and Wang, Y.	https://www.scopus.com/inward/record.uri?eid=2-s2.0-85084393650&doi=10.1186%2fs12917-020-02341-3&partnerID=40&md5=fd88ddb3f716a8fe3ed83b2fe3369bd9	Export Date: 20 October 2020 | RAYYAN-INCLUSION: {"Jared"=>"Excluded"} | RAYYAN-LABELS: RPA | RAYYAN-EXCLUSION-REASONS: Not UAS
rayyan-102243616	Can low-cost unmanned aerial systems describe the forage quality heterogeneity? Insight from a timothy pasture case study in southern Belgium	2020			Remote Sensing		12	10		Michez, A. and Philippe, L. and David, K. and SÃ©bastien, C. and Christian, D. and Bindelle, J.	https://www.scopus.com/inward/record.uri?eid=2-s2.0-85085555273&doi=10.3390%2frs12101650&partnerID=40&md5=606ba3f1ea595ef6db614be388e4a576	Export Date: 20 October 2020 | RAYYAN-INCLUSION: {"Jared"=>"Excluded"} | RAYYAN-LABELS: UAS | RAYYAN-EXCLUSION-REASONS: Not animal		Belgium
rayyan-102243617	The Quantitative estimation of grazing intensity on the Zoige plateau based on the space-air-ground integrated monitoring technology	2020			Remote Sensing		12	9		Lei, G. and Li, A. and Zhang, Z. and Bian, J. and Hu, G. and Wang, C. and Nan, X. and Wang, J. and Tan, J. and Liao, X.	https://www.scopus.com/inward/record.uri?eid=2-s2.0-85085242049&doi=10.3390%2fRS12091399&partnerID=40&md5=3df77a7f82dd23f063414c06837094d3	Export Date: 20 October 2020 | RAYYAN-INCLUSION: {"Jared"=>"Maybe"} | RAYYAN-LABELS: UAV,mammal,livestock
rayyan-102243618	An UAV and satellite multispectral data approach to monitor water quality in small reservoirs	2020			Remote Sensing		12	9		Castro, C.C. and GÃ³mez, J.A.D. and MartÃ­n, J.D. and SÃ¡nchez, B.A.H. and Arango, J.L.C. and Tuya, F.A.C. and DÃ­az-Varela, R.	https://www.scopus.com/inward/record.uri?eid=2-s2.0-85085700558&doi=10.3390%2fRS12091514&partnerID=40&md5=dd50a28fc1299fed555733f647613f7d	Cited By :1 Export Date: 20 October 2020 | RAYYAN-INCLUSION: {"Jared"=>"Excluded"} | RAYYAN-LABELS: UAV | RAYYAN-EXCLUSION-REASONS: Not animal
rayyan-102243619	Suspicious activity detection and tracking through unmanned aerial vehicle using deep learning techniques	2020			International Journal of Advanced Trends in Computer Science and Engineering		9	3	2812-2816	Gayathri, M. and Meghana, M. and Trivedh, M. and Manju, D.	https://www.scopus.com/inward/record.uri?eid=2-s2.0-85087318640&doi=10.30534%2fijatcse%2f2020%2f51932020&partnerID=40&md5=fc1d8c68a584cea83f36f1921636005a	Cited By :2 Export Date: 20 October 2020 | RAYYAN-INCLUSION: {"Jared"=>"Excluded"} | RAYYAN-LABELS: UAV,machine learning | RAYYAN-EXCLUSION-REASONS: Not animal		Learning
rayyan-102243620	Agricultural landscape composition linked with acoustic measures of avian diversity	2020			Land		9	5		Dixon, A.P. and Baker, M.E. and Ellis, E.C.	https://www.scopus.com/inward/record.uri?eid=2-s2.0-85085637971&doi=10.3390%2fLAND9050145&partnerID=40&md5=afa8a79348d13ca5796b929fe15873e9	Export Date: 20 October 2020 | RAYYAN-INCLUSION: {"Jared"=>"Maybe"} | RAYYAN-LABELS: UAS,Birds		Acoustics;Agriculture
rayyan-102243621	Multi-temporal UAV data for assessing rapid rill erosion in typical gully heads on the largest tableland of the Loess Plateau, China	2020			Bulletin of Engineering Geology and the Environment		79	4	1861-1877	Kou, P. and Xu, Q. and Yunus, A.P. and Ju, Y. and Guo, C. and Wang, C. and Zhao, K.	https://www.scopus.com/inward/record.uri?eid=2-s2.0-85076199701&doi=10.1007%2fs10064-019-01631-x&partnerID=40&md5=d44938df5a5c0ace86289dd535abb14a	Cited By :1 Export Date: 20 October 2020 | RAYYAN-INCLUSION: {"Jared"=>"Excluded"} | RAYYAN-LABELS: UAV | RAYYAN-EXCLUSION-REASONS: Not animal		China
rayyan-102243623	Common and Emerging Infectious Diseases of Honeybees (Apis mellifera)	2020			Veterinary Clinics of North America - Exotic Animal Practice		23	2	285-297	Applegate, J.R. and Petritz, O.A.	https://www.scopus.com/inward/record.uri?eid=2-s2.0-85083343111&doi=10.1016%2fj.cvex.2020.01.001&partnerID=40&md5=65a4000a9f090d13b639d3ecd7c8a956	Export Date: 20 October 2020 | RAYYAN-INCLUSION: {"Jared"=>"Excluded"} | RAYYAN-LABELS: Drones | RAYYAN-EXCLUSION-REASONS: Bees,Not UAS		Communicable Diseases
rayyan-102243625	Generation and evaluation of a transgenic zebrafish for tissue-specific expression of a dominant-negative Rho-associated protein kinase-2	2020			Biochemical and Biophysical Research Communications		525	1	44786	Iida, A. and Wang, Z. and Hondo, E. and Sehara-Fujisawa, A.	https://www.scopus.com/inward/record.uri?eid=2-s2.0-85079370123&doi=10.1016%2fj.bbrc.2020.02.055&partnerID=40&md5=c7e925399d85d39a1c853fdd9e1c3b14	Export Date: 20 October 2020 | RAYYAN-INCLUSION: {"Jared"=>"Excluded"} | RAYYAN-LABELS: UAS | RAYYAN-EXCLUSION-REASONS: Not UAS		Cyclic AMP-Dependent Protein Kinases
rayyan-102243626	A Sensitive and Accurate Recombinase Polymerase Amplification Assay for Detection of the Primary Bacterial Pathogens Causing Bovine Respiratory Disease	2020			Frontiers in Veterinary Science		7			Conrad, C.C. and Daher, R.K. and Stanford, K. and Amoako, K.K. and Boissinot, M. and Bergeron, M.G. and Alexander, T. and Cook, S. and Ralston, B. and Zaheer, R. and Niu, Y.D. and McAllister, T.	https://www.scopus.com/inward/record.uri?eid=2-s2.0-85084263421&doi=10.3389%2ffvets.2020.00208&partnerID=40&md5=47c21389d660b6b5020fe1f3a03badea	Cited By :1 Export Date: 20 October 2020 | RAYYAN-INCLUSION: {"Jared"=>"Excluded"} | RAYYAN-LABELS: RPA | RAYYAN-EXCLUSION-REASONS: Not UAS
rayyan-102243627	Detection of bovine viral diarrhea virus genotype 1 in aerosol by a real time RT-PCR assay	2020			BMC Veterinary Research		16	1		Hou, P. and Xu, Y. and Wang, H. and He, H.	https://www.scopus.com/inward/record.uri?eid=2-s2.0-85083477045&doi=10.1186%2fs12917-020-02330-6&partnerID=40&md5=9ed76f9430db60b8d65df188997ccd13	Cited By :1 Export Date: 20 October 2020 | RAYYAN-INCLUSION: {"Jared"=>"Excluded"} | RAYYAN-LABELS: RPA | RAYYAN-EXCLUSION-REASONS: Not UAS		Polymerase Chain Reaction;Diarrhea;Genotype;Aerosols
rayyan-102243629	Inter-comparison campaign of solar UVR instruments under clear sky conditions at reunion island 21Â°s, 55Â°e	2020			International Journal of Environmental Research and Public Health		17	8		Jean-Maurice, C. and Portafaix, T. and Bencherif, H. and Lamy, K. and Brogniez, C. and Auriol, F. and Jean-Marc, M. and Louis-Etienne, B. and Yael Wright, C.	https://www.scopus.com/inward/record.uri?eid=2-s2.0-85083996680&doi=10.3390%2fijerph17082867&partnerID=40&md5=c2d071d21bde07074de5402eb278302a	Export Date: 20 October 2020 | RAYYAN-INCLUSION: {"Jared"=>"Excluded"} | RAYYAN-LABELS: UVS | RAYYAN-EXCLUSION-REASONS: Not UAS
rayyan-102243630	Counting cattle in UAV images-dealing with clustered animals and animal/background contrast changes	2020			Sensors (Switzerland)		20	7		Barbedo, J.G.A. and Koenigkan, L.V. and Santos, P.M. and Ribeiro, A.R.B.	https://www.scopus.com/inward/record.uri?eid=2-s2.0-85083415912&doi=10.3390%2fs20072126&partnerID=40&md5=2fc880ed4c825a2862f246405d309dbe	Cited By :1 Export Date: 20 October 2020 | RAYYAN-INCLUSION: {"Jared"=>"Included"} | RAYYAN-LABELS: UAV,livestock,computer vision,machine learning		Animal Shells;Animals;Cattle
rayyan-102243632	Counting mixed breeding aggregations of animal species using drones: Lessons from waterbirds on semi-automation	2020			Remote Sensing		12	7		Francis, R.J. and Lyons, M.B. and Kingsford, R.T. and Brandis, K.J.	https://www.scopus.com/inward/record.uri?eid=2-s2.0-85084266700&doi=10.3390%2frs12071185&partnerID=40&md5=c8989f2afcdbe6a955621e7be6db8b51	Export Date: 20 October 2020 | RAYYAN-INCLUSION: {"Jared"=>"Included"} | RAYYAN-LABELS: UAV,bias,Birds,Drones,machine learning		Animal Shells;Breeding;Animals
rayyan-102243633	An initial investigation into using convolutional neural networks for classification of drones	2020			2020 IEEE International Radar Conference, RADAR 2020				618-623	Dale, H. and Baker, C. and Antoniou, M. and Jahangir, M.	https://www.scopus.com/inward/record.uri?eid=2-s2.0-85090336275&doi=10.1109%2fRADAR42522.2020.9114745&partnerID=40&md5=537cdfa827ab11868c88633e91391f16	Export Date: 20 October 2020 | RAYYAN-INCLUSION: {"Jared"=>"Maybe"} | RAYYAN-LABELS: Birds,Drones,machine learning		Nerve Net;Neural Networks (Computer)
rayyan-102243634	Brain-inspired vector navigation method based on model of multi-scale grid cells	2020			Zhongguo Guanxing Jishu Xuebao/Journal of Chinese Inertial Technology		28	2	179-185	Yang, C. and Liu, J. and Xiong, Z. and Chao, L.	https://www.scopus.com/inward/record.uri?eid=2-s2.0-85088510681&doi=10.13695%2fj.cnki.12-1222%2fo3.2020.02.007&partnerID=40&md5=996c46eb6cc3ef8260fe3ffd877b93f1	Export Date: 20 October 2020 | RAYYAN-INCLUSION: {"Jared"=>"Maybe"} | RAYYAN-LABELS: UAV,machine learning		Brain
rayyan-102243635	The effect of topography on landslide kinematics: a case study of the Jichang town landslide in Guizhou, China	2020			Landslides		17	4	959-973	Guo, J. and Yi, S. and Yin, Y. and Cui, Y. and Qin, M. and Li, T. and Wang, C.	https://www.scopus.com/inward/record.uri?eid=2-s2.0-85077710744&doi=10.1007%2fs10346-019-01339-9&partnerID=40&md5=6df81cf0ce7cd8e83bd510cf76bde005	Cited By :2 Export Date: 20 October 2020 | RAYYAN-INCLUSION: {"Jared"=>"Excluded"} | RAYYAN-LABELS: UAV | RAYYAN-EXCLUSION-REASONS: Not animal		China
rayyan-102243636	FSSCaps-DetCountNet: Fuzzy soft sets and CapsNet-based detection and counting network for monitoring animals from aerial images	2020			Journal of Applied Remote Sensing		14	2		Sundaram, D.M. and Loganathan, A.	https://www.scopus.com/inward/record.uri?eid=2-s2.0-85087381292&doi=10.1117%2f1.JRS.14.026521&partnerID=40&md5=ab3b3330fef4e9d1ba2c3db25aabe3ed	Cited By :2 Export Date: 20 October 2020 | RAYYAN-INCLUSION: {"Jared"=>"Maybe"} | RAYYAN-LABELS: UAV,computer vision,machine learning		Animal Shells;Animals
rayyan-102243637	Basic Human Values and Their Contexts: A Multilevel Analysis of Support for the Use of Armed Drones in the United States, United Kingdom, and Turkey	2020			Political Psychology		41	2	249-264	O'Dwyer, E. and Òªoymak, A.	https://www.scopus.com/inward/record.uri?eid=2-s2.0-85073777345&doi=10.1111%2fpops.12621&partnerID=40&md5=5231f768821faf5822552300ed4ad2d2	Cited By :3 Export Date: 20 October 2020 | RAYYAN-INCLUSION: {"Jared"=>"Excluded"} | RAYYAN-LABELS: Drones | RAYYAN-EXCLUSION-REASONS: Not count,Not animal		Humanities;Humanism;Humans;Great Britain;Turkey;Turkeys;United States
rayyan-102243638	Investigation of landslide detection using radial basis functions: a case study of the TaÅŸkent landslide, Turkey	2020			Environmental Monitoring and Assessment		192	4		Zeybek, M. and ÅžanlÄ±oÄŸlu, Ä°.	https://www.scopus.com/inward/record.uri?eid=2-s2.0-85081752412&doi=10.1007%2fs10661-020-8101-0&partnerID=40&md5=4fd2fcba639d3e87b7b2b2e2edbf4c2e	Cited By :1 Export Date: 20 October 2020 | RAYYAN-INCLUSION: {"Jared"=>"Excluded"} | RAYYAN-LABELS: UAV | RAYYAN-EXCLUSION-REASONS: Not animal		Turkey;Turkeys
rayyan-102243640	Morphometry of gullies and bioengineering for sediment retention in the Mixteca Region of Oaxaca, Mexico	2020			Ecohydrology and Hydrobiology		20	2	289-300	Lira-Caballero, V.G. and MartÃ­nez-Menez, M.R. and Romero-Manzanares, A. and GarcÃ­a-Moya, E. and RÃ­os-Berber, J.D. and Rubio-Granados, E.	https://www.scopus.com/inward/record.uri?eid=2-s2.0-85082850673&doi=10.1016%2fj.ecohyd.2020.03.001&partnerID=40&md5=a15266784dda5ba3c370216a849d37a7	Export Date: 20 October 2020 | RAYYAN-INCLUSION: {"Jared"=>"Excluded"} | RAYYAN-LABELS: Drones | RAYYAN-EXCLUSION-REASONS: Not animal		Mexico
rayyan-102243641	Life history traits and interactions of Stylops advarians (Strepsiptera) with its bee host, Andrena milwaukeensis	2020			Parasitology		147	4	410-417	Balzer, Z.S. and Davis, A.R.	https://www.scopus.com/inward/record.uri?eid=2-s2.0-85078404980&doi=10.1017%2fS0031182020000037&partnerID=40&md5=697ee5b78232c7a56613b49046885c1e	Export Date: 20 October 2020 | RAYYAN-INCLUSION: {"Jared"=>"Excluded"} | RAYYAN-LABELS: Drones | RAYYAN-EXCLUSION-REASONS: Bees,Not UAS
rayyan-102243642	Changes in the expression of pre-replicative complex genes in hTERT and ALT pediatric brain tumors	2020			Cancers		12	4		Idilli, A.I. and Pagani, F. and Kerschbamer, E. and Berardinelli, F. and BernabÃ©, M. and Cayuela, M.L. and Piazza, S. and Poliani, P.L. and Cusanelli, E. and Mione, M.C.	https://www.scopus.com/inward/record.uri?eid=2-s2.0-85083782075&doi=10.3390%2fcancers12041028&partnerID=40&md5=51447e6bddbc7953da819331b374df70	Cited By :2 Export Date: 20 October 2020 | RAYYAN-INCLUSION: {"Jared"=>"Excluded"} | RAYYAN-LABELS: RPA | RAYYAN-EXCLUSION-REASONS: Not UAS		Brain;Brain Neoplasms
rayyan-102243643	A course-based undergraduate research experience examining neurodegeneration in Drosophila melanogaster teaches students to think, communicate, and perform like scientists	2020			PLoS ONE		15	4		Delventhal, R. and Steinhauer, J.	https://www.scopus.com/inward/record.uri?eid=2-s2.0-85083360490&doi=10.1371%2fjournal.pone.0230912&partnerID=40&md5=09122e6f38000510767fa345ac550283	Export Date: 20 October 2020 | RAYYAN-INCLUSION: {"Jared"=>"Excluded"} | RAYYAN-LABELS: UAS | RAYYAN-EXCLUSION-REASONS: Not UAS
rayyan-102243644	The late quaternary activity features and slip rate of the Yanggao-Tianzhen fault	2020			Dizhen Dizhi		42	2	399-413	Luo, Q.-X. and Li, C.-Y. and Ren, G.-X. and Li, X.-N. and Ma, Z.-F. and Dong, J.-Y.	https://www.scopus.com/inward/record.uri?eid=2-s2.0-85092071034&doi=10.3969%2fj.issn.0253-4967.2020.02.010&partnerID=40&md5=37d066369a758fbb8d042191be22377d	Export Date: 20 October 2020 | RAYYAN-INCLUSION: {"Jared"=>"Excluded"} | RAYYAN-LABELS: UAV | RAYYAN-EXCLUSION-REASONS: Not animal
rayyan-102243645	Evaluating functional connectivity in a small agricultural catchment under contrasting flood events by using UAV	2020			Earth Surface Processes and Landforms		45	4	800-815	Calsamiglia, A. and Gago, J. and Garcia-Comendador, J. and Bernat, J.F. and Calvo-Cases, A. and Estrany, J.	https://www.scopus.com/inward/record.uri?eid=2-s2.0-85078747384&doi=10.1002%2fesp.4769&partnerID=40&md5=8e7ffee7fc40003ac67fdd74690ee4f3	Cited By :1 Export Date: 20 October 2020 | RAYYAN-INCLUSION: {"Jared"=>"Excluded"} | RAYYAN-LABELS: UAV | RAYYAN-EXCLUSION-REASONS: Not animal
rayyan-102243646	The role of the heterogeneous nuclear ribonucleoprotein (hnRNP) Hrb27C in regulating lipid storage in the Drosophila fat body	2020			Biochemical and Biophysical Research Communications		524	1	178-183	Bhogal, J.K. and Kanaskie, J.M. and DiAngelo, J.R.	https://www.scopus.com/inward/record.uri?eid=2-s2.0-85078143731&doi=10.1016%2fj.bbrc.2020.01.064&partnerID=40&md5=b6a8752e9a09688d64aabf8ad3303d5c	Export Date: 20 October 2020 | RAYYAN-INCLUSION: {"Jared"=>"Excluded"} | RAYYAN-LABELS: UAS | RAYYAN-EXCLUSION-REASONS: Not UAS
rayyan-102243647	Amateur Drones Detection: A machine learning approach utilizing the acoustic signals in the presence of strong interference	2020			Computer Communications		154		236-245	Uddin, Z. and Altaf, M. and Bilal, M. and Nkenyereye, L. and Bashir, A.K.	https://www.scopus.com/inward/record.uri?eid=2-s2.0-85080874387&doi=10.1016%2fj.comcom.2020.02.065&partnerID=40&md5=679d83ca6c2c966c81b2112aa181570b	Cited By :2 Export Date: 20 October 2020 | RAYYAN-INCLUSION: {"Jared"=>"Excluded"} | RAYYAN-LABELS: UAV,Drones,machine learning | RAYYAN-EXCLUSION-REASONS: Not animal		Learning;Acoustics
rayyan-102243648	PARIS induced defects in mitochondrial biogenesis drive dopamine neuron loss under conditions of parkin or PINK1 deficiency	2020			Molecular Neurodegeneration		15	1		Pirooznia, S.K. and Yuan, C. and Khan, M.R. and Karuppagounder, S.S. and Wang, L. and Xiong, Y. and Kang, S.U. and Lee, Y. and Dawson, V.L. and Dawson, T.M.	https://www.scopus.com/inward/record.uri?eid=2-s2.0-85081273183&doi=10.1186%2fs13024-020-00363-x&partnerID=40&md5=2465ea77316bd7914902ddfb463d99e7	Cited By :3 Export Date: 20 October 2020 | RAYYAN-INCLUSION: {"Jared"=>"Excluded"} | RAYYAN-LABELS: UAS | RAYYAN-EXCLUSION-REASONS: Not UAS		Dopamine
rayyan-102243649	Fast, simple and highly specific molecular detection of Vibrio alginolyticus pathogenic strains using a visualized isothermal amplification method	2020			BMC Veterinary Research		16	1		Dong, Yu. and Zhao, P. and Chen, L. and Wu, H. and Si, X. and Shen, X. and Shen, H. and Qiao, Y. and Zhu, S. and Chen, Q. and Jia, W. and Dong, J. and Li, J. and Gao, S.	https://www.scopus.com/inward/record.uri?eid=2-s2.0-85081316008&doi=10.1186%2fs12917-020-02297-4&partnerID=40&md5=fae622d52f71c1bb22a5cc208cde02bf	Cited By :1 Export Date: 20 October 2020 | RAYYAN-INCLUSION: {"Jared"=>"Excluded"} | RAYYAN-LABELS: RPA | RAYYAN-EXCLUSION-REASONS: Not UAS
rayyan-102243650	Converting a fixed-wing internal combustion engine RPAS into an electric lithium-ion battery-driven RPAS	2020			Applied Sciences (Switzerland)		10	5		Llerena, F.I. and Barranco, A.F. and Bogeat, J.A. and Segura, F. and AndÃºjar, J.M.	https://www.scopus.com/inward/record.uri?eid=2-s2.0-85082441905&doi=10.3390%2fapp10051573&partnerID=40&md5=ff41d1e869742ed847b32c43ea800066	Export Date: 20 October 2020 | RAYYAN-INCLUSION: {"Jared"=>"Excluded"} | RAYYAN-LABELS: RPA | RAYYAN-EXCLUSION-REASONS: Not animal		Lithium
rayyan-102243652	Transfer Learning for Wildfire Identification in UAV Imagery	2020			2020 54th Annual Conference on Information Sciences and Systems, CISS 2020					Wu, H. and Li, H. and Shamsoshoara, A. and Razi, A. and Afghah, F.	https://www.scopus.com/inward/record.uri?eid=2-s2.0-85085246771&doi=10.1109%2fCISS48834.2020.1570617429&partnerID=40&md5=250904cd3f30b533ea76dc0c7eaf369e	Export Date: 20 October 2020 | RAYYAN-INCLUSION: {"Jared"=>"Excluded"} | RAYYAN-LABELS: UAV,machine learning | RAYYAN-EXCLUSION-REASONS: Not animal		Imagery (Psychotherapy)
rayyan-102243653	EyeTrackUAV2: A large-scale binocular eye-tracking dataset for UAV videos	2020			Drones		4	1	44586	Perrin, A.-F. and Krassanakis, V. and Zhang, L. and Ricordel, V. and Da Silva, M.P. and Le Meur, O.	https://www.scopus.com/inward/record.uri?eid=2-s2.0-85090657091&doi=10.3390%2fdrones4010002&partnerID=40&md5=ba11c147714ab74f093e7409cb4d713d	Cited By :1 Export Date: 20 October 2020 | RAYYAN-INCLUSION: {"Jared"=>"Excluded", "mfc143"=>"Excluded"} | RAYYAN-LABELS: UAV,bias | RAYYAN-EXCLUSION-REASONS: Not count,Not animal
rayyan-102243654	Development of artificial butterflies for the study of endangered asiatic elephants (Elephas maximus maximus) in sri lankan forests	2020			International Journal of Scientific and Technology Research		9	3	4629-4632	Syam Narayanan, S. and Asad Ahmed, R. and Joseph, A.C.M.	https://www.scopus.com/inward/record.uri?eid=2-s2.0-85082705980&partnerID=40&md5=6c374bff3ec4ad0e7e5c202ba1175a12	Export Date: 20 October 2020 | RAYYAN-INCLUSION: {"Jared"=>"Excluded"} | RAYYAN-LABELS: UAV | RAYYAN-EXCLUSION-REASONS: Not count		Trees
rayyan-102243655	Crop loss evaluation using digital surface models from unmanned aerial vehicles data	2020			Remote Sensing		12	6		Millan, V.E.G. and Rankine, C. and Sanchez-Azofeifa, G.A.	https://www.scopus.com/inward/record.uri?eid=2-s2.0-85082293742&doi=10.3390%2frs12060981&partnerID=40&md5=4c30bcceb32830f0cac05d2a0eea6ee5	Cited By :3 Export Date: 20 October 2020 | RAYYAN-INCLUSION: {"Jared"=>"Excluded"} | RAYYAN-LABELS: UAV | RAYYAN-EXCLUSION-REASONS: Not animal
rayyan-102243656	Optimized segmentation based on theweighted aggregation method for loess bank gully mapping	2020			Remote Sensing		12	5		Ding, H. and Liu, K. and Chen, X. and Xiong, L. and Tang, G. and Qiu, F. and Strobl, J.	https://www.scopus.com/inward/record.uri?eid=2-s2.0-85081935490&doi=10.3390%2frs12050793&partnerID=40&md5=66c826e5538a1689281fc02ee7c65325	Cited By :2 Export Date: 20 October 2020 | RAYYAN-INCLUSION: {"Jared"=>"Excluded"} | RAYYAN-LABELS: UAV | RAYYAN-EXCLUSION-REASONS: Not animal
rayyan-102243657	Landslides information extraction using object-oriented image analysis paradigm based on deep learning and transfer learning	2020			Remote Sensing		12	5		Lu, H. and Ma, L. and Fu, X. and Liu, C. and Wang, Z. and Tang, M. and Li, N.	https://www.scopus.com/inward/record.uri?eid=2-s2.0-85081934007&doi=10.3390%2frs12050752&partnerID=40&md5=27c8e517b9e876feb02bb86eb8349f60	Cited By :2 Export Date: 20 October 2020 | RAYYAN-INCLUSION: {"Jared"=>"Excluded"} | RAYYAN-LABELS: UAV | RAYYAN-EXCLUSION-REASONS: Not animal		Information Storage and Retrieval
rayyan-102243658	BIRDSAI: A dataset for detection and tracking in aerial thermal infrared videos	2020			Proceedings - 2020 IEEE Winter Conference on Applications of Computer Vision, WACV 2020				1736-1745	Bondi, E. and Jain, R. and Aggrawal, P. and Anand, S. and Hannaford, R. and Kapoor, A. and Piavis, J. and Shah, S. and Joppa, L. and Dilkina, B. and Tambe, M.	https://www.scopus.com/inward/record.uri?eid=2-s2.0-85085473729&doi=10.1109%2fWACV45572.2020.9093284&partnerID=40&md5=003e48440cbc6a5c27b8c7126527acc4	Export Date: 20 October 2020 | RAYYAN-INCLUSION: {"Jared"=>"Maybe"} | RAYYAN-LABELS: UAV,thermal,computer vision,machine learning
rayyan-102243659	Recognition of banana Fusarium wilt based on UAV remote sensing	2020			Remote Sensing		12	6		Ye, H. and Huang, W. and Huang, S. and Cui, B. and Dong, Y. and Guo, A. and Ren, Y. and Jin, Y.	https://www.scopus.com/inward/record.uri?eid=2-s2.0-85082296058&doi=10.3390%2frs12060938&partnerID=40&md5=d09c563fbde10c6878da88b662043d8f	Cited By :4 Export Date: 20 October 2020 | RAYYAN-INCLUSION: {"Jared"=>"Excluded"} | RAYYAN-LABELS: UAV | RAYYAN-EXCLUSION-REASONS: Not animal		Musa
rayyan-102243660	Utilizing honeybee drone brood as a protein source for food products: Life cycle assessment of apiculture in Germany	2020			Resources, Conservation and Recycling		154			Ulmer, M. and Smetana, S. and Heinz, V.	https://www.scopus.com/inward/record.uri?eid=2-s2.0-85076699325&doi=10.1016%2fj.resconrec.2019.104576&partnerID=40&md5=d4bbf830d61a3a088ac3b46376ff8696	Cited By :2 Export Date: 20 October 2020 | RAYYAN-INCLUSION: {"Jared"=>"Excluded"} | RAYYAN-LABELS: Drones | RAYYAN-EXCLUSION-REASONS: Bees,Not UAS
rayyan-102243665	Eagle-vision-inspired visual measurement algorithm for UAV's autonomous landing	2020			International Journal of Robotics and Automation		35	2	94-100	Duan, H. and Xin, L. and Xu, Y. and Zhao, G. and Chen, S.	https://www.scopus.com/inward/record.uri?eid=2-s2.0-85080951338&doi=10.2316%2fJ.2020.206-0221&partnerID=40&md5=1b66b91030a67334871cdb2cabec10a1	Cited By :1 Export Date: 20 October 2020 | RAYYAN-INCLUSION: {"Jared"=>"Excluded"} | RAYYAN-LABELS: UAV | RAYYAN-EXCLUSION-REASONS: Not count,Not animal		Algorithms
rayyan-102243666	Algal growth and weathering crust state drive variability in western Greenland Ice Sheet ice albedo	2020			Cryosphere		14	2	521-538	Tedstone, A.J. and Cook, J.M. and Williamson, C.J. and Hofer, S. and McCutcheon, J. and Irvine-Fynn, T. and Gribbin, T. and Tranter, M.	https://www.scopus.com/inward/record.uri?eid=2-s2.0-85079372395&doi=10.5194%2ftc-14-521-2020&partnerID=40&md5=d43f67c44fd613478ded57de984693f5	Cited By :2 Export Date: 20 October 2020 | RAYYAN-INCLUSION: {"Jared"=>"Excluded"} | RAYYAN-LABELS: UAS | RAYYAN-EXCLUSION-REASONS: Not count,Not animal
rayyan-102243668	SPATIAL DIFFERENTIATION CHARACTERISTICS of ALPINE GRASSLAND PATCHES in the SOURCE REGION of the YELLOW RIVER and ITS ECOLOGICAL SIGNIFICANCE	2020			International Archives of the Photogrammetry, Remote Sensing and Spatial Information Sciences - ISPRS Archives		42	3	755-762	Liu, J. and Chen, J.J. and Zhao, X.N. and Zhang, H.Z.	https://www.scopus.com/inward/record.uri?eid=2-s2.0-85083272586&doi=10.5194%2fisprs-archives-XLII-3-W10-755-2020&partnerID=40&md5=d87cc52f6cf04c5052d7d6af529f1cd6	Export Date: 20 October 2020 | RAYYAN-INCLUSION: {"Jared"=>"Excluded"} | RAYYAN-LABELS: UAV | RAYYAN-EXCLUSION-REASONS: Not count,Not animal
rayyan-102243670	Multi-scale evaluation of drone-based multispectral surface reflectance and vegetation indices in operational conditions	2020			Remote Sensing		12	3		Fawcett, D. and Panigada, C. and Tagliabue, G. and Boschetti, M. and Celesti, M. and Evdokimov, A. and Biriukova, K. and Colombo, R. and Miglietta, F. and Rascher, U. and Anderson, K.	https://www.scopus.com/inward/record.uri?eid=2-s2.0-85080883824&doi=10.3390%2frs12030514&partnerID=40&md5=b7672d2ec6c571babcd4f47bfe055ce0	Cited By :7 Export Date: 20 October 2020 | RAYYAN-INCLUSION: {"Jared"=>"Excluded"} | RAYYAN-LABELS: Drones | RAYYAN-EXCLUSION-REASONS: Not animal		Conditioning, Operant
rayyan-102243673	New discovery of Reshui-Taostuo River Fault in Dulan, Qinghai Province and its implications	2020			Dizhen Dizhi		42	1	18-32	Li, Z.-M. and Ren, Z.-K. and Liu, J.-R. and Ha, G.-H. and Li, Z.-F. and Wang, B. and Wang, L.-J.	https://www.scopus.com/inward/record.uri?eid=2-s2.0-85084946936&doi=10.3969%2fj.issn.0253-4967.2020.01.002&partnerID=40&md5=3a36149b38cb5655a3fb93bf60ab5f47	Export Date: 20 October 2020 | RAYYAN-INCLUSION: {"Jared"=>"Excluded"} | RAYYAN-LABELS: UAV | RAYYAN-EXCLUSION-REASONS: Not animal
rayyan-102243674	Geometric distribution and characteristics of the surface rupture of two historical earthquakes in the Barkol Basin, Xinjiang	2020			Dizhen Dizhi		42	1	44578	Xu, L.-X. and Ran, Y.-K. and Liang, M.-J. and Wu, F.-Y. and Gao, S.-P. and Wang, H.	https://www.scopus.com/inward/record.uri?eid=2-s2.0-85084956829&doi=10.3969%2fj.issn.0253-4967.2020.01.001&partnerID=40&md5=b7479eee9f5cd07f2fe2c603bac5deb7	Export Date: 20 October 2020 | RAYYAN-INCLUSION: {"Jared"=>"Excluded"} | RAYYAN-LABELS: UAV | RAYYAN-EXCLUSION-REASONS: Not animal
rayyan-102243675	Earth stewardship science-transdisciplinary contributions to quantifying natural and cultural heritage of Southernmost Africa	2020			Remote Sensing		12	3		Linol, B. and Miller, W. and Rensburg, C. and Schoeman, R. and Bezuidenhout, L. and Genin, F. and Morkel, B. and Dhliwayo, N. and Jeppesen, K. and Dlakavu, S. and Poto, O. and Mahed, G. and Gariremo, N. and Berkland, J. and Claassen, D. and Sebake, T. and Kunjwa, T. and Guzzo, G. and Bobbio, M. and Pellen, R. and Mngcele, L. and Makuzeni, M. and Winkler, K. and Tembe, T. and Musa, S. and Valashiy…	https://www.scopus.com/inward/record.uri?eid=2-s2.0-85080938456&doi=10.3390%2frs12030420&partnerID=40&md5=7c3e3e7910975cc82b62be2fe689a712	Export Date: 20 October 2020 | RAYYAN-INCLUSION: {"Jared"=>"Excluded"} | RAYYAN-LABELS: Drones | RAYYAN-EXCLUSION-REASONS: Not animal
rayyan-102243677	Cattle detection and counting in UAV images based on convolutional neural networks	2020			International Journal of Remote Sensing		41	1	31-52	Shao, W. and Kawakami, R. and Yoshihashi, R. and You, S. and Kawase, H. and Naemura, T.	https://www.scopus.com/inward/record.uri?eid=2-s2.0-85067427393&doi=10.1080%2f01431161.2019.1624858&partnerID=40&md5=82e8ed4e52c16c85b26f63aed0d7351d	Cited By :8 Export Date: 20 October 2020 | RAYYAN-INCLUSION: {"Jared"=>"Included"} | RAYYAN-LABELS: UAV,mammal,livestock,computer vision,machine learning		Nerve Net;Cattle;Neural Networks (Computer)
rayyan-102243678	Towards a better understanding of drone forensics: A case study of parrot AR drone 2.0	2020			International Journal of Digital Crime and Forensics		12	1	35-57	Bouafif, H. and Kamoun, F. and Iqbal, F.	https://www.scopus.com/inward/record.uri?eid=2-s2.0-85074487501&doi=10.4018%2fIJDCF.2020010103&partnerID=40&md5=aba15e7f65f4c87a36415e6399262e5e	Export Date: 20 October 2020 | RAYYAN-INCLUSION: {"Jared"=>"Excluded"} | RAYYAN-LABELS: UAV,Drones | RAYYAN-EXCLUSION-REASONS: Not animal
rayyan-102243680	A framework for multiple ground target finding and inspection using a multirotor UAS	2020			Sensors (Switzerland)		20	1		Hinas, A. and Ragel, R. and Roberts, J. and Gonzalez, F.	https://www.scopus.com/inward/record.uri?eid=2-s2.0-85077711218&doi=10.3390%2fs20010272&partnerID=40&md5=f04388f3c246b17d12ca9093f865710b	Cited By :1 Export Date: 20 October 2020 | RAYYAN-INCLUSION: {"Jared"=>"Maybe"} | RAYYAN-LABELS: UAS,computer vision
rayyan-102243682	Comparison of sampling precision for nearshore marine wildlife using unmanned and manned aerial surveys	2020			Journal of Unmanned Vehicle Systems		8	1	30-43	Kelaher, B.P. and Peddemors, V.M. and Hoade, B. and Colefax, A.P. and Butcher, P.A.	https://www.scopus.com/inward/record.uri?eid=2-s2.0-85082144644&doi=10.1139%2fjuvs-2018-0023&partnerID=40&md5=c38327d3629e45c54cc10af13fa4938c	Cited By :3 Export Date: 20 October 2020 | RAYYAN-INCLUSION: {"Jared"=>"Excluded"} | RAYYAN-LABELS: UA,RPA,UAS,UAV,Drones,computer vision | RAYYAN-EXCLUSION-REASONS: Not terrestrial		Humans;Military Personnel
rayyan-102243683	An experimental approach to evaluate the potential of drones in terrestrial mammal research: A gregarious ungulate as a study model	2020			Royal Society Open Science		7	1		Schroeder, N.M. and Panebianco, A. and Musso, R.G. and Carmanchahi, P.	https://www.scopus.com/inward/record.uri?eid=2-s2.0-85079613773&doi=10.1098%2frsos.191482&partnerID=40&md5=ef5700da27f456157eabf660735fdc63	Cited By :1 Export Date: 20 October 2020 | RAYYAN-INCLUSION: {"Jared"=>"Included"} | RAYYAN-LABELS: UAS,bias,Drones,mammal,behavior
rayyan-102243684	Unmanned aircraft systems enable three-dimensional viewshed-based assessment of potential disturbance to nesting raptors by recreational rock climbing	2020			Journal of Unmanned Vehicle Systems		8	1	44883	Dwyer, J.F. and Austin, D.D. and Beebe, C.	https://www.scopus.com/inward/record.uri?eid=2-s2.0-85082143379&doi=10.1139%2fjuvs-2019-0014&partnerID=40&md5=22259d8fe400bbc1837af61fe3b9e9eb	Export Date: 20 October 2020 | RAYYAN-INCLUSION: {"Jared"=>"Maybe"} | RAYYAN-LABELS: UAS,Birds		Recreation
rayyan-102243686	A summarization of collision avoidance techniques for autonomous navigation of UAV	2020			Lecture Notes in Civil Engineering		51		393-401	Payal and Akashdeep and Raman Singh, C.	https://www.scopus.com/inward/record.uri?eid=2-s2.0-85080880581&doi=10.1007%2f978-3-030-37393-1_32&partnerID=40&md5=7d5ae91af67d5394422491b3580da474	Cited By :1 Export Date: 20 October 2020 | RAYYAN-INCLUSION: {"Jared"=>"Excluded"} | RAYYAN-LABELS: UAV | RAYYAN-EXCLUSION-REASONS: Not count,Not animal
rayyan-102243688	Drones in agriculture	2020			Advances in Agronomy		162		44591	van der Merwe, D. and Burchfield, D.R. and Witt, T.D. and Price, K.P. and Sharda, A.	https://www.scopus.com/inward/record.uri?eid=2-s2.0-85082741673&doi=10.1016%2fbs.agron.2020.03.001&partnerID=40&md5=0a87febe5300d52226b996ae3e068d6e	Export Date: 20 October 2020 | RAYYAN-INCLUSION: {"Jared"=>"Excluded"} | RAYYAN-LABELS: Drones | RAYYAN-EXCLUSION-REASONS: Not animal
rayyan-102243690	Design of UAV bird-driving linkage system	2020			Advances in Intelligent Systems and Computing		1117		100-105	Lin, X.	https://www.scopus.com/inward/record.uri?eid=2-s2.0-85079515045&doi=10.1007%2f978-981-15-2568-1_15&partnerID=40&md5=036a5a021ca014625edda7e4b86d572b	Export Date: 20 October 2020 | RAYYAN-INCLUSION: {"Jared"=>"Excluded"} | RAYYAN-LABELS: UAV | RAYYAN-EXCLUSION-REASONS: Not count
rayyan-102243691	Unmanned aerial vehicles: Vulnerability to cyber attacks	2020			Lecture Notes in Civil Engineering		51		201-211	Dahiya, S. and Garg, M.	https://www.scopus.com/inward/record.uri?eid=2-s2.0-85080923573&doi=10.1007%2f978-3-030-37393-1_18&partnerID=40&md5=f21b5b4c30b7a2d220d9f7b61e67c827	Export Date: 20 October 2020 | RAYYAN-INCLUSION: {"Jared"=>"Excluded"} | RAYYAN-LABELS: UAV | RAYYAN-EXCLUSION-REASONS: Not animal
rayyan-102243692	Artificial Intelligence Supervised Swarm UAVs for Reconnaissance	2020			Communications in Computer and Information Science		1229		375-388	Awasthi, S. and Balusamy, B. and Porkodi, V.	https://www.scopus.com/inward/record.uri?eid=2-s2.0-85086140427&doi=10.1007%2f978-981-15-5827-6_33&partnerID=40&md5=8f77de45c52a801d3378f2c36c00f3a8	Export Date: 20 October 2020 | RAYYAN-INCLUSION: {"Jared"=>"Excluded"} | RAYYAN-LABELS: UAV,Drones | RAYYAN-EXCLUSION-REASONS: Not count,Not animal		Intelligence
rayyan-102243693	Application of different probing methods for remote estimation of pasture fertility	2020			Engineering for Rural Development		19		531-535	Trukhachev, V. and Oliinyk, S. and Lesnyak, T. and Zlydnev, N.	https://www.scopus.com/inward/record.uri?eid=2-s2.0-85088463888&doi=10.22616%2fERDev2020.19.TF120&partnerID=40&md5=3c43859e62a91f448edc7b1122ad52df	Export Date: 20 October 2020 | RAYYAN-INCLUSION: {"Jared"=>"Excluded"} | RAYYAN-LABELS: UAV | RAYYAN-EXCLUSION-REASONS: Not animal		Fertilizers;Fertility;Self-Fertilization
rayyan-102243694	Fatigue life estimation of fixed-wing unmanned aerial vehicle engine by grey forecasting	2020			Measurement and Control (United Kingdom)					Muhammad, N. and Fang, Z. and Cao, Y.	https://www.scopus.com/inward/record.uri?eid=2-s2.0-85085595837&doi=10.1177%2f0020294020915215&partnerID=40&md5=2aa1b8ead3d25823a3ef7c8385518eb5	Export Date: 20 October 2020 | RAYYAN-INCLUSION: {"Jared"=>"Excluded"} | RAYYAN-LABELS: UAV | RAYYAN-EXCLUSION-REASONS: Not count,Not animal		Fatigue
rayyan-102243695	Deep learning and handcrafted features for one-class anomaly detection in UAV video	2020			Multimedia Tools and Applications					Chriki, A. and Touati, H. and Snoussi, H. and Kamoun, F.	https://www.scopus.com/inward/record.uri?eid=2-s2.0-85091081688&doi=10.1007%2fs11042-020-09774-w&partnerID=40&md5=07ed3d2878ad5df35795fee6e69c2495	Export Date: 20 October 2020 | RAYYAN-INCLUSION: {"Jared"=>"Excluded", "mfc143"=>"Excluded"} | RAYYAN-LABELS: UAV,machine learning | RAYYAN-EXCLUSION-REASONS: Not count,Not animal
rayyan-102243696	Data collection schemes for animal monitoring using wsns-assisted by uavs: WSNS-oriented or UAV-oriented	2020			Sensors (Switzerland)		20	1		Vera-Amaro, R. and Rivero-Ã¡ngeles, M.E. and Luviano-JuÃ¡rez, A.	https://www.scopus.com/inward/record.uri?eid=2-s2.0-85077540618&doi=10.3390%2fs20010262&partnerID=40&md5=7c098422a92a58c920c09ca5f134e903	Cited By :2 Export Date: 20 October 2020 | RAYYAN-INCLUSION: {"Jared"=>"Excluded", "mfc143"=>"Excluded"} | RAYYAN-LABELS: UAV | RAYYAN-EXCLUSION-REASONS: Not count		Animal Shells;Animals
rayyan-102243698	Estimation of free-roaming domestic dog population size: Investigation of three methods including an Unmanned Aerial Vehicle (UAV) based approach	2020			PLoS ONE		15	4		Warembourg, C. and Berger-GonzÃ¡lez, M. and Alvarez, D. and Sousa, F.M. and HernÃ¡ndez, A.L. and Roquel, P. and Eyerman, J. and Benner, M. and DÃ¼rr, S.	https://www.scopus.com/inward/record.uri?eid=2-s2.0-85083011842&doi=10.1371%2fjournal.pone.0225022&partnerID=40&md5=c2a3368a47626735b57145b5f0d80f66	Export Date: 20 October 2020 | RAYYAN-INCLUSION: {"Jared"=>"Included"} | RAYYAN-LABELS: UAV,mammal		Dogs;Population Density
rayyan-102243700	UAS-based mapping of depositional landforms along the North Bulgarian Black Sea coast in support of nature conservation	2020			Proceedings of SPIE - The International Society for Optical Engineering		11524			Kotsev, I.S. and Prodanov, B.K. and Bekova, R.I. and Lambev, T.H.	https://www.scopus.com/inward/record.uri?eid=2-s2.0-85091194259&doi=10.1117%2f12.2571907&partnerID=40&md5=ad881a816ceb37a6d30249c8f137f390	Export Date: 20 October 2020 | RAYYAN-INCLUSION: {"Jared"=>"Excluded"} | RAYYAN-LABELS: UAS | RAYYAN-EXCLUSION-REASONS: Not animal		African Continental Ancestry Group
rayyan-102243702	Algorithm for search and recognition of fire by means of unmanned aerial vehicles	2020			CEUR Workshop Proceedings		2590			Mezhenin, A. and Izvozchikova, V. and Shardakov, V. and Zaporozhko, V. and Borisov, V.	https://www.scopus.com/inward/record.uri?eid=2-s2.0-85083242165&partnerID=40&md5=c76805ed0d0d286451a132e187829129	Export Date: 20 October 2020 | RAYYAN-INCLUSION: {"Jared"=>"Excluded"} | RAYYAN-LABELS: UAV | RAYYAN-EXCLUSION-REASONS: Not animal		Algorithms
rayyan-102243703	A marsupial robotic system for surveying and inspection of freshwater ecosystems	2020			Journal of Field Robotics					Kalaitzakis, M. and Cain, B. and Vitzilaios, N. and Rekleitis, I. and Moulton, J.	https://www.scopus.com/inward/record.uri?eid=2-s2.0-85084472183&doi=10.1002%2frob.21957&partnerID=40&md5=ca60fa3b50c32e0bbec78759f0b1b883	Export Date: 20 October 2020 | RAYYAN-INCLUSION: {"Jared"=>"Excluded"} | RAYYAN-LABELS: ASV,UAV | RAYYAN-EXCLUSION-REASONS: Not animal		Robotics
rayyan-102243705	Efficiency of different machine learning methods for shoreline extraction from UAV images	2020			40th Asian Conference on Remote Sensing, ACRS 2019: &amp;amp;amp;amp;amp;amp;amp;quot;Progress of Remote Sensing Technology for Smart Future&amp;amp;amp;amp;amp;amp;amp;quot;					Bayram, B. and Seker, D.Z. and Akpinar, B.	https://www.scopus.com/inward/record.uri?eid=2-s2.0-85085668939&partnerID=40&md5=59d1264a4363604a21d4a5de3407e302	Export Date: 20 October 2020 | RAYYAN-INCLUSION: {"Jared"=>"Excluded"} | RAYYAN-LABELS: UAV,machine learning | RAYYAN-EXCLUSION-REASONS: Not animal		Learning
rayyan-102243706	Neural network based approaches to mobile target localization and tracking using unmanned aerial vehicles	2020			AIAA Scitech 2020 Forum		1			Zahedi, R. and Ceh-Varela, E. and Selje, R. and Sun, L. and Cao, H.	https://www.scopus.com/inward/record.uri?eid=2-s2.0-85092410179&doi=10.2514%2f6.2020-0392&partnerID=40&md5=211c7671596a5e2c0f977321de8f4a64	Export Date: 20 October 2020 | RAYYAN-INCLUSION: {"Jared"=>"Maybe"} | RAYYAN-LABELS: UAV,computer vision,machine learning		Neural Networks (Computer);Nerve Net
rayyan-102243707	Measurement based threat aware drone base station deployment	2020			Turkish Journal of Electrical Engineering and Computer Sciences		28	2	1149-1163	Akarsu, A. and Girici, T.	https://www.scopus.com/inward/record.uri?eid=2-s2.0-85085042060&doi=10.3906%2felk-1907-183&partnerID=40&md5=5632d6336d9211b2f70365395c122f90	Export Date: 20 October 2020 | RAYYAN-INCLUSION: {"Jared"=>"Excluded"} | RAYYAN-LABELS: UAV,Drones | RAYYAN-EXCLUSION-REASONS: Not count,Not animal
rayyan-102243709	Application of UAV and PCI method for road surface monitoring	2020			Journal of Advanced Research in Dynamical and Control Systems		12		635-641	Mokhtar, M. and Nor, A.H.M. and Sanik, M.E. and Kaamin, M. and Hamid, N.B. and Salim, S. and Akhir, M.A.A.M. and Shukor, H.H.A. and Zaini, S.K.N.C.	https://www.scopus.com/inward/record.uri?eid=2-s2.0-85084457718&doi=10.5373%2fJARDCS%2fV12SP2%2fSP20201115&partnerID=40&md5=70cd70ea1df43335445cd1ec64f04d84	Export Date: 20 October 2020 | RAYYAN-INCLUSION: {"Jared"=>"Excluded"} | RAYYAN-LABELS: UAV | RAYYAN-EXCLUSION-REASONS: Not animal
rayyan-102243710	Combining visible and infrared spectrum imagery using machine learning for small unmanned aerial system detection	2020			Proceedings of SPIE - The International Society for Optical Engineering		11394			Goecks, V.G. and Woods, G. and Valasek, J.	https://www.scopus.com/inward/record.uri?eid=2-s2.0-85087945903&doi=10.1117%2f12.2557442&partnerID=40&md5=4a3c2c8affdf8c400dc96746b07b32d1	Export Date: 20 October 2020 | RAYYAN-INCLUSION: {"Jared"=>"Excluded"} | RAYYAN-LABELS: UAS,machine learning | RAYYAN-EXCLUSION-REASONS: Not animal		Imagery (Psychotherapy);Learning
rayyan-102243711	Image-based classification of small flying objects detected in LiDAR point clouds	2020			Proceedings of SPIE - The International Society for Optical Engineering		11410			Hammer, M. and Borgmann, B. and Hebel, M. and Arens, M.	https://www.scopus.com/inward/record.uri?eid=2-s2.0-85087775611&doi=10.1117%2f12.2557246&partnerID=40&md5=019b3b3d9c05a773ff7d7f62ab9b04ec	Export Date: 20 October 2020 | RAYYAN-INCLUSION: {"Jared"=>"Maybe"} | RAYYAN-LABELS: UAV,Birds,machine learning
rayyan-102243712	Preliminary proof of the concept of wild (Feral) horses following light aircraft into a trap	2020			Animals		10	1		McDonnell, S. and Torcivia, C.	https://www.scopus.com/inward/record.uri?eid=2-s2.0-85077608020&doi=10.3390%2fani10010080&partnerID=40&md5=55001f1306e5f3a833a9f8651dbeef6e	Cited By :1 Export Date: 20 October 2020 | RAYYAN-INCLUSION: {"Jared"=>"Excluded"} | RAYYAN-LABELS: Drones,mammal | RAYYAN-EXCLUSION-REASONS: Not count		Horses
rayyan-102243713	Analysis of condition number and position estimation error for multiangulation position estimation system	2020			Turkish Journal of Electrical Engineering and Computer Sciences		28	3	1503-1518	Yarima, S.M. and Sha'Ameri, A.Z. and Yaro, A.S.	https://www.scopus.com/inward/record.uri?eid=2-s2.0-85084678561&doi=10.3906%2felk-1908-179&partnerID=40&md5=234e4023f729fc9752b980f01aaf0f2c	Export Date: 20 October 2020 | RAYYAN-INCLUSION: {"Jared"=>"Excluded"} | RAYYAN-LABELS: UAS,Drones | RAYYAN-EXCLUSION-REASONS: Not count
rayyan-102243714	Crash Theory: Entrapments of Conservation Drones and Endangered Megafauna	2020			Science Technology and Human Values					Fish, A.	https://www.scopus.com/inward/record.uri?eid=2-s2.0-85084525490&doi=10.1177%2f0162243920920356&partnerID=40&md5=db8f1be3c7b8a2c02161a0872649a288	Export Date: 20 October 2020 | RAYYAN-INCLUSION: {"Jared"=>"Excluded"} | RAYYAN-LABELS: Drones,mammal | RAYYAN-EXCLUSION-REASONS: Not count
rayyan-102243716	Measurements of juvenile Atlantic bluefin tuna (Thunnus thynnus) size using an unmanned aerial system	2020			Journal of Unmanned Vehicle Systems		8	2	140-160	Michael Jech, J. and Johnson, J.J. and Lutcavage, M. and Vanderlaan, A.S.M. and Rzhanov, Y. and Leroi, D.	https://www.scopus.com/inward/record.uri?eid=2-s2.0-85085700555&doi=10.1139%2fjuvs-2018-0039&partnerID=40&md5=36bfbc52e92dc0dfa9752683394323b0	Export Date: 20 October 2020 | RAYYAN-INCLUSION: {"Jared"=>"Excluded"} | RAYYAN-LABELS: UAS | RAYYAN-EXCLUSION-REASONS: Not terrestrial
rayyan-102243717	Application of forward-looking infrared (FLIR) imaging from an unmanned aerial platform in the search for decomposing remains	2020			Journal of Forensic Sciences					Butters, O. and Krosch, M.N. and Roberts, M. and MacGregor, D.	https://www.scopus.com/inward/record.uri?eid=2-s2.0-85091689121&doi=10.1111%2f1556-4029.14581&partnerID=40&md5=98f024c3bfd12544f288d4d67dee3cfe	Export Date: 20 October 2020 | RAYYAN-INCLUSION: {"Jared"=>"Excluded"} | RAYYAN-LABELS: UAV,thermal | RAYYAN-EXCLUSION-REASONS: Not count
rayyan-102243718	Neglected urban villages in current vector surveillance system: Evidences in Guangzhou, China	2020			International Journal of Environmental Research and Public Health		17	1		Wu, S. and Ren, H. and Chen, W. and Li, T.	https://www.scopus.com/inward/record.uri?eid=2-s2.0-85076978258&doi=10.3390%2fijerph17010002&partnerID=40&md5=be60b8ba7d4440880d08deccbc572383	Export Date: 20 October 2020 | RAYYAN-INCLUSION: {"Jared"=>"Excluded"} | RAYYAN-LABELS: UVS | RAYYAN-EXCLUSION-REASONS: Not UAS		China
rayyan-102243719	Combination of multiplex reverse transcription recombinase polymerase amplification assay and capillary electrophoresis provides high sensitive and high-throughput simultaneous detection of avian influenza virus subtypes	2020			Journal of Veterinary Science		21	2		Tsai, S.-K. and Chen, C.-C. and Lin, H.-J. and Lin, H.-Y. and Chen, T.-T. and Wang, L.-C.	https://www.scopus.com/inward/record.uri?eid=2-s2.0-85082790931&doi=10.4142%2fJVS.2020.21.E24&partnerID=40&md5=34e3aa2fce8305bbd180faca255ad9a9	Export Date: 20 October 2020 | RAYYAN-INCLUSION: {"Jared"=>"Excluded"} | RAYYAN-LABELS: RPA | RAYYAN-EXCLUSION-REASONS: Not UAS		Influenza, Human;Orthomyxoviridae
rayyan-102243720	Fluctuating water levels influence access to critical habitats for threatened Cowichan Lake lamprey	2020			Facets		5	1	488-502	Chaudhuri, C. and Wade, J. and Robertson, C.	https://www.scopus.com/inward/record.uri?eid=2-s2.0-85091408385&doi=10.1139%2fFACETS-2019-0054&partnerID=40&md5=efa8a8389f76356073368b9981cd3d31	Export Date: 20 October 2020 | RAYYAN-INCLUSION: {"Jared"=>"Excluded"} | RAYYAN-LABELS: Drones | RAYYAN-EXCLUSION-REASONS: Not animal
rayyan-102243721	Determination of deformations by using the psi technique at a common dump site of three different open-pit marble mines in Turkey	2020			Turkish Journal of Earth Sciences		29	6	1004-1016	Poyraz, F. and GÃ¼l, Y. and Duymaz, B.	https://www.scopus.com/inward/record.uri?eid=2-s2.0-85091355339&doi=10.3906%2fyer-2003-11&partnerID=40&md5=d4f1b9b4db6b73aa9f96298ade74b3de	Export Date: 20 October 2020 | RAYYAN-INCLUSION: {"Jared"=>"Excluded"} | RAYYAN-LABELS: UAV | RAYYAN-EXCLUSION-REASONS: Not animal		Turkey;Turkeys;Congenital Abnormalities;Calcium Carbonate
rayyan-102243722	Evaluation of recombinase polymerase amplification assay for detecting meloidogyne javanica	2020			Plant Disease		104	3	801-807	Chi, Y.-K. and Zhao, W. and Ye, M.-D. and Ali, F. and Wang, T. and Qi, R.-D.	https://www.scopus.com/inward/record.uri?eid=2-s2.0-85081147775&doi=10.1094%2fPDIS-07-19-1473-RE&partnerID=40&md5=7cc7436705b63f2397e47d5192e7dd51	Export Date: 20 October 2020 | RAYYAN-INCLUSION: {"Jared"=>"Excluded"} | RAYYAN-LABELS: RPA | RAYYAN-EXCLUSION-REASONS: Not UAS
rayyan-102243723	Mapping complex coastal wetland mosaics in Gabon for informed ecosystem management: use of object-based classification	2020			Remote Sensing in Ecology and Conservation					Aldous, A. and Schill, S. and Raber, G. and Paiz, M.-C. and Mambela, E. and StÃ©vart, T.	https://www.scopus.com/inward/record.uri?eid=2-s2.0-85084470070&doi=10.1002%2frse2.161&partnerID=40&md5=4e76e92b83586b3c1d3b86255b6177fb	Export Date: 20 October 2020 | RAYYAN-INCLUSION: {"Jared"=>"Excluded"} | RAYYAN-LABELS: UAV | RAYYAN-EXCLUSION-REASONS: Not animal
rayyan-102243724	Landscape mapping of hard-to-reach areas. A case study for the bolonsky state nature reserve (russia)	2020			Nature Conservation Research		5	2	47-63	Ostroukhov, A.V. and Klimina, E.M. and Kuptsova, V.A.	https://www.scopus.com/inward/record.uri?eid=2-s2.0-85084549737&doi=10.24189%2fncr.2020.015&partnerID=40&md5=a2756e95e8c6ca763ae8e751980359f0	Export Date: 20 October 2020 | RAYYAN-INCLUSION: {"Jared"=>"Excluded"} | RAYYAN-LABELS: UAV | RAYYAN-EXCLUSION-REASONS: Not animal
rayyan-102243725	Spatiotemporal degradation of abandoned farmland and associated eco-environmental risks in the high mountains of the Nepalese Himalayas	2020			Land		9	1		Chaudhary, S. and Wang, Y. and Dixit, A.M. and Khanal, N.R. and Xu, P. and Fu, B. and Yan, K. and Liu, Q. and Lu, Y. and Li, M.	https://www.scopus.com/inward/record.uri?eid=2-s2.0-85078676928&doi=10.3390%2fland9010001&partnerID=40&md5=0c003f4ef29e9bb6a23c3b53e1170aaf	Cited By :2 Export Date: 20 October 2020 | RAYYAN-INCLUSION: {"Jared"=>"Excluded"} | RAYYAN-LABELS: UAV | RAYYAN-EXCLUSION-REASONS: Not animal		Mountaineering
rayyan-102243726	Aeroelastic design and analysis of a bioinspired flexible airfoil	2020			AIAA Scitech 2020 Forum		1			Gamble, L.L. and Inman, D.J.	https://www.scopus.com/inward/record.uri?eid=2-s2.0-85091893446&doi=10.2514%2f6.2020-1540&partnerID=40&md5=a3cb2bac269dd2f50c277e1d0bc60309	Export Date: 20 October 2020 | RAYYAN-INCLUSION: {"Jared"=>"Excluded"} | RAYYAN-LABELS: UAV | RAYYAN-EXCLUSION-REASONS: Not animal
rayyan-102243727	International Scientific and Technical Conference on Integrated Computer Technologies in Mechanical Engineering - Synergetic Engineering, ICTM 2019	2020			Advances in Intelligent Systems and Computing		1113				https://www.scopus.com/inward/record.uri?eid=2-s2.0-85078421079&partnerID=40&md5=df24ee28d9346915d0c7dd8d03c9d295	Export Date: 20 October 2020 | RAYYAN-INCLUSION: {"Jared"=>"Excluded", "mfc143"=>"Excluded"} | RAYYAN-LABELS: UAV | RAYYAN-EXCLUSION-REASONS: Not count
rayyan-102243728	Predicting pulmonary complications following upper and lower abdominal surgery: ASA vs. ARISCAT risk index	2020			Turkish Journal of Anaesthesiology and Reanimation		48	2	96-101	Kara, S. and KÃ¼peli, E. and YÄ±lmaz, H.E.B. and YabanoÄŸlu, H.	https://www.scopus.com/inward/record.uri?eid=2-s2.0-85083329664&doi=10.5152%2fTJAR.2019.28158&partnerID=40&md5=aa0196ec6ed2fe9d63731613f6004b70	Export Date: 20 October 2020 | RAYYAN-INCLUSION: {"Jared"=>"Excluded"} | RAYYAN-LABELS: UAS | RAYYAN-EXCLUSION-REASONS: Not UAS
rayyan-102243729	Using UAV and LiDAR data for gully geomorphic changes monitoring	2020			Developments in Earth Surface Processes		23		271-315	NiculiÈ›Äƒ, M. and MÄƒrgÄƒrint, M.C. and Tarolli, P.	https://www.scopus.com/inward/record.uri?eid=2-s2.0-85083295922&doi=10.1016%2fB978-0-444-64177-9.00010-2&partnerID=40&md5=4d44e4156f4819d8ed0c90c2c7951f73	Export Date: 20 October 2020 | RAYYAN-INCLUSION: {"Jared"=>"Excluded"} | RAYYAN-LABELS: UAV | RAYYAN-EXCLUSION-REASONS: Not animal
rayyan-102243730	Integrating remote sensing and image processing to test for disturbance effects in a post-hurricane mangrove ecosystem	2020			Signal, Image and Video Processing					Serrano-Rubio, J.P. and Ruiz, M.D.M. and Vidal-Espitia, U.	https://www.scopus.com/inward/record.uri?eid=2-s2.0-85088823998&doi=10.1007%2fs11760-020-01754-9&partnerID=40&md5=ec5b0a61c6c26028e0f828bc35b47476	Export Date: 20 October 2020 | RAYYAN-INCLUSION: {"Jared"=>"Excluded"} | RAYYAN-LABELS: Drones | RAYYAN-EXCLUSION-REASONS: Not animal
rayyan-102243733	Pilot application of drone observations and pigment marker detection by HPLC in studies of cyanobacterial harmful algal blooms in Bulgarian inland waters	2020			Marine and Freshwater Research		71	5	606-616	Stoyneva-GÃ¤rtner, M.P. and Uzunov, B.A. and Descy, J.-P. and GÃ¤rtner, G. and Draganova, P.H. and Borisova, C.I. and Pavlova, V. and Mitreva, M.	https://www.scopus.com/inward/record.uri?eid=2-s2.0-85065723451&doi=10.1071%2fMF18383&partnerID=40&md5=a28c0619dc02f1c0a80ac10de5a303dd	Cited By :2 Export Date: 20 October 2020 | RAYYAN-INCLUSION: {"Jared"=>"Excluded"} | RAYYAN-LABELS: Drones | RAYYAN-EXCLUSION-REASONS: Not animal		Chromatography, High Pressure Liquid
rayyan-102243734	Artificial neural network-based flight control using distributed sensors on fixed-wing unmanned aerial vehicles	2020			AIAA Scitech 2020 Forum		1			Araujo-Estrada, S.A. and Windsor, S.P.	https://www.scopus.com/inward/record.uri?eid=2-s2.0-85091945488&doi=10.2514%2f6.2020-1485&partnerID=40&md5=21db68e36f44c3632af4b0769516d898	Export Date: 20 October 2020 | RAYYAN-INCLUSION: {"Jared"=>"Excluded"} | RAYYAN-LABELS: UAV | RAYYAN-EXCLUSION-REASONS: Not animal		Neural Networks (Computer);Nerve Net
rayyan-102243735	Detection of Colchicum autumnale in drone images, using a machine-learning approach	2020			Precision Agriculture					Petrich, L. and Lohrmann, G. and Neumann, M. and Martin, F. and Frey, A. and Stoll, A. and Schmidt, V.	https://www.scopus.com/inward/record.uri?eid=2-s2.0-85084441616&doi=10.1007%2fs11119-020-09721-7&partnerID=40&md5=e195533d220bc6ffb5e0321d3a3e8a4e	Export Date: 20 October 2020 | RAYYAN-INCLUSION: {"Jared"=>"Excluded"} | RAYYAN-LABELS: Drones,machine learning | RAYYAN-EXCLUSION-REASONS: Not animal
rayyan-102243737	1st International Conference on Innovative Product Design and Intelligent Manufacturing System, ICIPDIMS 2019	2020			Lecture Notes in Mechanical Engineering						https://www.scopus.com/inward/record.uri?eid=2-s2.0-85081914418&partnerID=40&md5=e77e2ffdbd950fb8f3b16a05f43db21c	Export Date: 20 October 2020 | RAYYAN-INCLUSION: {"Jared"=>"Excluded"} | RAYYAN-LABELS: UAV | RAYYAN-EXCLUSION-REASONS: Not animal		Intelligence
rayyan-102243738	An anticipatory ethical analysis of offensive cyberspace operations	2020			Proceedings of the 15th International Conference on Cyber Warfare and Security, ICCWS 2020				512-520	Huskaj, G. and Wilson, R.L.	https://www.scopus.com/inward/record.uri?eid=2-s2.0-85083363637&doi=10.34190%2fICCWS.20.054&partnerID=40&md5=0e68c2a9bda7b42f7748a20a11ea15fc	Export Date: 20 October 2020 | RAYYAN-INCLUSION: {"Jared"=>"Excluded"} | RAYYAN-LABELS: Drones | RAYYAN-EXCLUSION-REASONS: Not animal
rayyan-102243741	An Autonomous Intelligent Ornithopter	2020			Lecture Notes on Data Engineering and Communications Technologies		49		856-865	Suralkar, S. and Gangurde, S. and Chintakindi, S. and Chawla, H.	https://www.scopus.com/inward/record.uri?eid=2-s2.0-85083469165&doi=10.1007%2f978-3-030-43192-1_93&partnerID=40&md5=9808f94219475909cda9f0605ba22674	Export Date: 20 October 2020 | RAYYAN-INCLUSION: {"Jared"=>"Excluded"} | RAYYAN-LABELS: Drones | RAYYAN-EXCLUSION-REASONS: Not animal		Intelligence
rayyan-102243742	Computational assessment of actuator line model for large eddy simulation of rotor noise	2020			AIAA Scitech 2020 Forum				44572	Stanly, R. and Delorme, Y. and Frankel, S.H.	https://www.scopus.com/inward/record.uri?eid=2-s2.0-85090082958&doi=10.2514%2f6.2020-0035&partnerID=40&md5=1a95816088456e7e0886e8b737ff42ed	Cited By :1 Export Date: 20 October 2020 | RAYYAN-INCLUSION: {"Jared"=>"Excluded"} | RAYYAN-LABELS: UAV | RAYYAN-EXCLUSION-REASONS: Not animal
rayyan-102243743	Abundance, density and coverage estimation of Thymus pulegioides L. On the pastures surrounding Velika Crkvina	2020			Veterinarska Stanica		51	5	425-435	Pajurin, L. and Å poljaric, D. and KiÅ¡, G. and Vlahovic, K. and Pavlak, M. and Vince, S. and Å egota, V. and Å poljaric, B. and MrÅ¡ic, G. and Cvrtila, Å½. and Kozacinski, L. and Popovic, M.	https://www.scopus.com/inward/record.uri?eid=2-s2.0-85090891823&doi=10.46419%2fVS.51.1&partnerID=40&md5=f2e21d056e725b92142817ff6b95d1a8	Cited By :1 Export Date: 20 October 2020 | RAYYAN-INCLUSION: {"Jared"=>"Excluded"} | RAYYAN-LABELS: Drones | RAYYAN-EXCLUSION-REASONS: Not animal
rayyan-102243744	Utilization of Geoinformatics for Geohazard Assessment in Philippine Infrastructures	2020			Lecture Notes in Civil Engineering		62		1217-1224	Quebral, R. and Cabungcal, R.E. and Baniquett, M. and Manzano, C.J.	https://www.scopus.com/inward/record.uri?eid=2-s2.0-85076719323&doi=10.1007%2f978-981-15-2184-3_160&partnerID=40&md5=082fdc52344449ab41a27a8260a26346	Export Date: 20 October 2020 | RAYYAN-INCLUSION: {"Jared"=>"Excluded"} | RAYYAN-LABELS: Drones | RAYYAN-EXCLUSION-REASONS: Not animal		Philippines
rayyan-102243745	Monitor and abolish the wildfire using internet of things and cloud computing	2020			Advances in Intelligent Systems and Computing		1054		209-215	Ramesh, P.A. and Siva Prasad, Y.A. and Chidananda, G.	https://www.scopus.com/inward/record.uri?eid=2-s2.0-85079684462&doi=10.1007%2f978-981-15-0135-7_19&partnerID=40&md5=cb6ed3231b6d0c0a07caf0a82d71b229	Export Date: 20 October 2020 | RAYYAN-INCLUSION: {"Jared"=>"Excluded"} | RAYYAN-LABELS: Drones | RAYYAN-EXCLUSION-REASONS: Not animal		Internet
rayyan-102243746	6th International Symposium on Security and Privacy in Social Networks and Big Data, SocialSec 2020	2020			Communications in Computer and Information Science		1298				https://www.scopus.com/inward/record.uri?eid=2-s2.0-85092188066&partnerID=40&md5=8c10cf40f6e21feff3093a364251610c	Export Date: 20 October 2020 | RAYYAN-INCLUSION: {"Jared"=>"Excluded"} | RAYYAN-LABELS: UAV | RAYYAN-EXCLUSION-REASONS: Not count,Not animal		Social Support;Privacy
rayyan-102243747	Combined targeting of G9a and checkpoint kinase 1 synergistically inhibits pancreatic cancer cell growth by replication fork collapse	2020			Molecular Cancer Research		18	3	448-462	Urrutia, G. and Salmonson, A. and Toro-Zapata, J. and De Assuncao, T.M. and Mathison, A. and Dusetti, N. and Iovanna, J. and Urrutia, R. and Lomberk, G.	https://www.scopus.com/inward/record.uri?eid=2-s2.0-85081130002&doi=10.1158%2f1541-7786.MCR-19-0490&partnerID=40&md5=393d42c9d2fc292705daa2881d5f442a	Export Date: 20 October 2020 | RAYYAN-INCLUSION: {"Jared"=>"Excluded"} | RAYYAN-LABELS: RPA | RAYYAN-EXCLUSION-REASONS: Not UAS		Pancreatic Neoplasms
rayyan-102243749	Extended fumigation effect on surface and boundary layer aerosol concentrations observed during solar eclipse	2020			Atmospheric Pollution Research					Ratnam, M.V. and Talukdar, S. and Prasad, P. and Raj, S.T.A. and Raman, M.R. and Kumar, S.S. and Kiran, V.R. and Jain, C.D. and Basha, G.	https://www.scopus.com/inward/record.uri?eid=2-s2.0-85092234190&doi=10.1016%2fj.apr.2020.10.003&partnerID=40&md5=a74c346c0b07c0f0fe5798217526c5cd	Export Date: 20 October 2020 | RAYYAN-INCLUSION: {"Jared"=>"Excluded"} | RAYYAN-LABELS: Drones | RAYYAN-EXCLUSION-REASONS: Not animal		Aerosols
rayyan-102243750	Analysis of survival of the patients with brain metastases from lung cancer according to treatment modalities and prognostic indexes	2020			Turk Onkoloji Dergisi		35	1	15-25	SaÄŸinÃ§, H. and Baltalarli, P.B.	https://www.scopus.com/inward/record.uri?eid=2-s2.0-85080130305&doi=10.5505%2ftjo.2019.2101&partnerID=40&md5=7e4cb22bac61e72538bf171d9518cf4b	Export Date: 20 October 2020 | RAYYAN-INCLUSION: {"Jared"=>"Excluded"} | RAYYAN-LABELS: RPA | RAYYAN-EXCLUSION-REASONS: Not UAS		Survival Analysis;Lung Neoplasms;Brain;Lung
rayyan-102243751	Erratum: Environmental sustainability and water productivity on conservation tillage of irrigated maize in red brown terrace soil of Bangladesh (Journal of the Saudi Society of Agricultural Sciences (2020) 19(1) (81â€“86), (S1658077X1830119X), (10.1016/j.jssas.2018.06.004))	2020			Journal of the Saudi Society of Agricultural Sciences						https://www.scopus.com/inward/record.uri?eid=2-s2.0-85092234115&doi=10.1016%2fj.jssas.2020.09.008&partnerID=40&md5=786c909f7035a3b5c602995d21cb3c9a	Export Date: 20 October 2020 | RAYYAN-INCLUSION: {"Jared"=>"Excluded"} | RAYYAN-LABELS: Drones | RAYYAN-EXCLUSION-REASONS: Not animal		Bangladesh
rayyan-102243753	Segmenting mangrove ecosystems drone images using SLIC superpixels	2019			Geocarto International		34	14	1648-1662	Zimudzi, E. and Sanders, I. and Rollings, N. and Omlin, C.	https://www.scopus.com/inward/record.uri?eid=2-s2.0-85055581031&doi=10.1080%2f10106049.2018.1497093&partnerID=40&md5=f63b3a53662cc84eb2128b47e5150896	Cited By :2 Export Date: 20 October 2020 | RAYYAN-INCLUSION: {"Jared"=>"Excluded"} | RAYYAN-LABELS: Drones | RAYYAN-EXCLUSION-REASONS: Not animal
rayyan-102243754	What do we need to know about drone brood homogenate and what is known	2019			Journal of Ethnopharmacology		245			Sawczuk, R. and Karpinska, J. and Miltyk, W.	https://www.scopus.com/inward/record.uri?eid=2-s2.0-85071622396&doi=10.1016%2fj.jep.2018.10.042&partnerID=40&md5=d9684c9e78fdf0a7f201c6b94c9d3736	Cited By :4 Export Date: 20 October 2020 | RAYYAN-INCLUSION: {"Jared"=>"Excluded"} | RAYYAN-LABELS: Drones | RAYYAN-EXCLUSION-REASONS: Bees,Not UAS
rayyan-102243755	Information technology for sustainable agriculture	2019			Innovations in Sustainable Agriculture				585-597	Cheema, M.J.M. and Khan, M.A.	https://www.scopus.com/inward/record.uri?eid=2-s2.0-85086296686&doi=10.1007%2f978-3-030-23169-9_19&partnerID=40&md5=3f0dd5e12c09862fd7e165f5d856f1a9	Export Date: 20 October 2020 | RAYYAN-INCLUSION: {"Jared"=>"Excluded"} | RAYYAN-LABELS: UAV | RAYYAN-EXCLUSION-REASONS: Not animal
rayyan-102243756	A study on the detection of cattle in UAV images using deep learning	2019			Sensors (Switzerland)		19	24		Barbedo, J.G.A. and Koenigkan, L.V. and Santos, T.T. and Santos, P.M.	https://www.scopus.com/inward/record.uri?eid=2-s2.0-85076488882&doi=10.3390%2fs19245436&partnerID=40&md5=ab0083674419c6a39c424ddc54e39fc5	Cited By :7 Export Date: 20 October 2020 | RAYYAN-INCLUSION: {"Jared"=>"Included"} | RAYYAN-LABELS: UAV,livestock,computer vision,machine learning		Cattle;Learning
rayyan-102243757	A critical review on unmanned aerial vehicles power supply and energy management: Solutions, strategies, and prospects	2019			Applied Energy		255			Boukoberine, M.N. and Zhou, Z. and Benbouzid, M.	https://www.scopus.com/inward/record.uri?eid=2-s2.0-85072204257&doi=10.1016%2fj.apenergy.2019.113823&partnerID=40&md5=b3bc505bb1a879ebb7d975861a69e5ee	Cited By :15 Export Date: 20 October 2020 | RAYYAN-INCLUSION: {"Jared"=>"Excluded"} | RAYYAN-LABELS: UAV | RAYYAN-EXCLUSION-REASONS: Not animal
rayyan-102243760	Multi-rotors UAV Motion Recognition based on Micro-Doppler Feature Extraction	2019			ICSIDP 2019 - IEEE International Conference on Signal, Information and Data Processing 2019					Wen, J. and Tu, L. and Wang, L. and Ren, W.	https://www.scopus.com/inward/record.uri?eid=2-s2.0-85091908652&doi=10.1109%2fICSIDP47821.2019.9173014&partnerID=40&md5=cf5402f3944a90aa0b7885cc59c7ee61	Export Date: 20 October 2020 | RAYYAN-INCLUSION: {"Jared"=>"Excluded"} | RAYYAN-LABELS: UAV | RAYYAN-EXCLUSION-REASONS: Not animal
rayyan-102243761	Complementing satellites and unmanned aerial vehicles for rangeland assessment in patagonia	2019			Ecologia Austral		29	3	306-314	Easdale, M.H. and UmaÃ±a, F. and Raffo, F. and FariÃ±a, C. and Bruzzone, O.	https://www.scopus.com/inward/record.uri?eid=2-s2.0-85076169199&doi=10.25260%2fea.19.29.3.0.791&partnerID=40&md5=9257e95699b16bf7b8abd74af2dd4b00	Export Date: 20 October 2020 | RAYYAN-INCLUSION: {"Jared"=>"Excluded"} | RAYYAN-LABELS: UAV | RAYYAN-EXCLUSION-REASONS: Not animal		Complement System Proteins
rayyan-102243762	A Multi-collective, IoT-enabled, Adaptive Smart Farming Architecture	2019			IST 2019 - IEEE International Conference on Imaging Systems and Techniques, Proceedings					Kakamoukas, G. and Sariciannidis, P. and Livanos, G. and Zervakis, M. and Ramnalis, D. and Polychronos, V. and Karamitsou, T. and Folinas, A. and Tsitsiokas, N.	https://www.scopus.com/inward/record.uri?eid=2-s2.0-85082008138&doi=10.1109%2fIST48021.2019.9010236&partnerID=40&md5=ac0e0fb6129314b1d78605e1a421ee13	Export Date: 20 October 2020 | RAYYAN-INCLUSION: {"Jared"=>"Excluded"} | RAYYAN-LABELS: UAV | RAYYAN-EXCLUSION-REASONS: Not animal
rayyan-102243763	Reactive deployment of autonomous drones for livestock monitoring based on density-based clustering	2019			IEEE International Conference on Robotics and Biomimetics, ROBIO 2019				2421-2426	Li, X. and Xing, L.	https://www.scopus.com/inward/record.uri?eid=2-s2.0-85079055508&doi=10.1109%2fROBIO49542.2019.8961763&partnerID=40&md5=a2cd58be4df58d7e5b6925d807f9cc65	Export Date: 20 October 2020 | RAYYAN-INCLUSION: {"Jared"=>"Included", "Emma"=>"Excluded"} | RAYYAN-LABELS: Drones,livestock | RAYYAN-EXCLUSION-REASONS: wrong study design
rayyan-102243764	A Review and Progress of Research on Autonomous Drone in Agriculture, Delivering Items and Geographical Information Systems (GIS)	2019			Proceedings of 2019 2nd World Symposium on Communication Engineering, WSCE 2019				205-209	Budiharto, W. and Chowanda, A. and Gunawan, A.A.S. and Irwansyah, E. and Suroso, J.S.	https://www.scopus.com/inward/record.uri?eid=2-s2.0-85083075390&doi=10.1109%2fWSCE49000.2019.9041004&partnerID=40&md5=ae59fd591c89aad0ea6bc54c125f3ba4	Export Date: 20 October 2020 | RAYYAN-INCLUSION: {"Jared"=>"Excluded"} | RAYYAN-LABELS: Drones,review | RAYYAN-EXCLUSION-REASONS: Not animal		Information Systems
rayyan-102243765	GIS-based susceptibility assessment of the occurrence of gully headcuts and pipe collapses in a semi-arid environment: Golestan Province, NE Iran	2019			Land Degradation and Development		30	18	2211-2225	Kariminejad, N. and Hosseinalizadeh, M. and Pourghasemi, H.R. and Bernatek-Jakiel, A. and Alinejad, M.	https://www.scopus.com/inward/record.uri?eid=2-s2.0-85070796270&doi=10.1002%2fldr.3397&partnerID=40&md5=2b875e4cbc3510dcbcc833bc6b386250	Cited By :5 Export Date: 20 October 2020 | RAYYAN-INCLUSION: {"Jared"=>"Excluded"} | RAYYAN-LABELS: UAV | RAYYAN-EXCLUSION-REASONS: Not animal		Iran
rayyan-102243766	Radar micro-doppler signatures model simulation and feature extraction of three typical LSS targets	2019			Proceedings - 2019 6th International Conference on Information Science and Control Engineering, ICISCE 2019				1103-1108	Wu, Q. and Zhao, J. and Zhang, Y. and Huang, Y.	https://www.scopus.com/inward/record.uri?eid=2-s2.0-85087053207&doi=10.1109%2fICISCE48695.2019.00223&partnerID=40&md5=e42b2b977e7ebf836e54febed06b84be	Export Date: 20 October 2020 | RAYYAN-INCLUSION: {"Jared"=>"Excluded"} | RAYYAN-LABELS: UAV | RAYYAN-EXCLUSION-REASONS: Not animal		Radar
rayyan-102243770	Assessment of sudden death syndrome in soybean through multispectral broadband remote sensing aboard small unmanned aerial systems	2019			Computers and Electronics in Agriculture		167			Hatton, N.M. and Menke, E. and Sharda, A. and van der Merwe, D. and Schapaugh, W.	https://www.scopus.com/inward/record.uri?eid=2-s2.0-85075328594&doi=10.1016%2fj.compag.2019.105094&partnerID=40&md5=174eecbf6b31bcea0558efec9c3c5bc1	Cited By :1 Export Date: 20 October 2020 | RAYYAN-INCLUSION: {"Jared"=>"Excluded"} | RAYYAN-LABELS: UAS | RAYYAN-EXCLUSION-REASONS: Not animal		Soybeans
rayyan-102243771	Using virtual reality and thermal imagery to improve statistical modelling of vulnerable and protected species	2019			PLoS ONE		14	12		Leigh, C. and Heron, G. and Wilson, E. and Gregory, T. and Clifford, S. and Holloway, J. and McBain, M. and Gonzalez, F. and McGree, J. and Brown, R. and Mengersen, K. and Peterson, E.E.	https://www.scopus.com/inward/record.uri?eid=2-s2.0-85076390458&doi=10.1371%2fjournal.pone.0217809&partnerID=40&md5=e894e1a3136eac281b1eeffaaddeff30	Export Date: 20 October 2020 | RAYYAN-INCLUSION: {"Jared"=>"Included"} | RAYYAN-LABELS: RPA,bias,thermal		Imagery (Psychotherapy);Models, Statistical
rayyan-102243772	Neural control of fasting-induced torpor in mice	2019			Scientific Reports		9	1		Hitrec, T. and Luppi, M. and Bastianini, S. and Squarcio, F. and Berteotti, C. and Lo Martire, V. and Martelli, D. and Occhinegro, A. and Tupone, D. and Zoccoli, G. and Amici, R. and Cerri, M.	https://www.scopus.com/inward/record.uri?eid=2-s2.0-85074250763&doi=10.1038%2fs41598-019-51841-2&partnerID=40&md5=df2a1e932e996f529ba2dbad8cf7bd7e	Cited By :4 Export Date: 20 October 2020 | RAYYAN-INCLUSION: {"Jared"=>"Excluded"} | RAYYAN-LABELS: RPA | RAYYAN-EXCLUSION-REASONS: Not UAS		Mice
rayyan-102243774	Novel cis-regulatory regions in ecdysone responsive genes are sufficient to promote gene expression in Drosophila ovarian cells	2019			Gene Expression Patterns		34			McDonald, S.I. and Beachum, A.N. and Hinnant, T.D. and Blake, A.J. and Bynum, T. and Hickman, E.P. and Barnes, J. and Churchill, K.L. and Roberts, T.S. and Zangwill, D.E. and Ables, E.T.	https://www.scopus.com/inward/record.uri?eid=2-s2.0-85073695290&doi=10.1016%2fj.gep.2019.119074&partnerID=40&md5=49a385b25cfaa0dcc08a1ddca4391279	Export Date: 20 October 2020 | RAYYAN-INCLUSION: {"Jared"=>"Excluded"} | RAYYAN-LABELS: UAS | RAYYAN-EXCLUSION-REASONS: Not UAS		Gene Expression
rayyan-102243777	The role of organic amendment in soils affected by residual pollution of potentially harmful elements	2019			Chemosphere		237			Sierra AragÃ³n, M. and Nakamaru, Y.M. and GarcÃ­a-Carmona, M. and MartÃ­nez GarzÃ³n, F.J. and MartÃ­n Peinado, F.J.	https://www.scopus.com/inward/record.uri?eid=2-s2.0-85070557967&doi=10.1016%2fj.chemosphere.2019.124549&partnerID=40&md5=4e0ca8e41391a5cbe1489a74674a6ef0	Cited By :3 Export Date: 20 October 2020 | RAYYAN-INCLUSION: {"Jared"=>"Excluded"} | RAYYAN-LABELS: UVS | RAYYAN-EXCLUSION-REASONS: Not UAS
rayyan-102243778	System design of the physical layer for Loonâ€™s high-altitude platform	2019			Eurasip Journal on Wireless Communications and Networking		2019	1		Ananth, S. and Wojtowicz, B. and Cohen, A. and Gulia, N. and Bhattacharya, A. and Fox, B.	https://www.scopus.com/inward/record.uri?eid=2-s2.0-85067927444&doi=10.1186%2fs13638-019-1461-x&partnerID=40&md5=54bbba03a9b1b37b268b478074abe8bc	Cited By :1 Export Date: 20 October 2020 | RAYYAN-INCLUSION: {"Jared"=>"Excluded"} | RAYYAN-LABELS: UAV | RAYYAN-EXCLUSION-REASONS: Not count		Altitude
rayyan-102243779	Study on self-takeoff of a flapping robot without running: Influence of the initial pitch angle on the takeoff trajectory	2019			IEEE International Conference on Robotics and Biomimetics, ROBIO 2019				65-70	Sato, T. and Nakano, T. and Takesue, N.	https://www.scopus.com/inward/record.uri?eid=2-s2.0-85079072002&doi=10.1109%2fROBIO49542.2019.8961617&partnerID=40&md5=6816de8c92e088b146cb4c3d52b01695	Export Date: 20 October 2020 | RAYYAN-INCLUSION: {"Jared"=>"Excluded"} | RAYYAN-LABELS: Drones | RAYYAN-EXCLUSION-REASONS: Not animal		Robotics
rayyan-102243780	Enhancement of the gut barrier integrity by a microbial metabolite through the Nrf2 pathway	2019			Nature Communications		10	1		Singh, R. and Chandrashekharappa, S. and Bodduluri, S.R. and Baby, B.V. and Hegde, B. and Kotla, N.G. and Hiwale, A.A. and Saiyed, T. and Patel, P. and Vijay-Kumar, M. and Langille, M.G.I. and Douglas, G.M. and Cheng, X. and Rouchka, E.C. and Waigel, S.J. and Dryden, G.W. and Alatassi, H. and Zhang, H.-G. and Haribabu, B. and Vemula, P.K. and Jala, V.R.	https://www.scopus.com/inward/record.uri?eid=2-s2.0-85059797421&doi=10.1038%2fs41467-018-07859-7&partnerID=40&md5=adc44d37e71fb85cb70b2c31531f6aca	Cited By :72 Export Date: 20 October 2020 | RAYYAN-INCLUSION: {"Jared"=>"Excluded"} | RAYYAN-LABELS: UAS | RAYYAN-EXCLUSION-REASONS: Not UAS
rayyan-102243781	Metaheuristic pansharpening based on symbiotic organisms search optimization	2019			ISPRS Journal of Photogrammetry and Remote Sensing		158		167-187	Serifoglu Yilmaz, C. and Yilmaz, V. and Gungor, O. and Shan, J.	https://www.scopus.com/inward/record.uri?eid=2-s2.0-85074131292&doi=10.1016%2fj.isprsjprs.2019.10.014&partnerID=40&md5=0d555b6c386fbd5d9d741b0e61e4f76c	Cited By :1 Export Date: 20 October 2020 | RAYYAN-INCLUSION: {"Jared"=>"Excluded"} | RAYYAN-LABELS: UAV | RAYYAN-EXCLUSION-REASONS: Not animal
rayyan-102243782	A note on genetic parameters and accuracy of estimated breeding values in honey bees	2019			Genetics Selection Evolution		51	1		Brascamp, E.W. and Bijma, P.	https://www.scopus.com/inward/record.uri?eid=2-s2.0-85075742160&doi=10.1186%2fs12711-019-0510-6&partnerID=40&md5=9085e432dd6ae13e700e7dd78b1ee29b	Cited By :4 Export Date: 20 October 2020 | RAYYAN-INCLUSION: {"Jared"=>"Excluded"} | RAYYAN-LABELS: Drones | RAYYAN-EXCLUSION-REASONS: Bees,Not UAS		Breeding
rayyan-102243783	Preliminary evaluation of dog-drone technological interfaces: Challenges and opportunities	2019			ACM International Conference Proceeding Series					Foster, M. and Gruen, M. and Agcayazi, T. and Roberts, D.L. and Agcayazi, T. and Bozkurt, A. and Wu, T.	https://www.scopus.com/inward/record.uri?eid=2-s2.0-85078438797&doi=10.1145%2f3371049.3371065&partnerID=40&md5=5fc81c03a5c1f8ee8afe0d4b84f3514d	Cited By :1 Export Date: 20 October 2020 | RAYYAN-INCLUSION: {"Jared"=>"Excluded"} | RAYYAN-LABELS: Drones | RAYYAN-EXCLUSION-REASONS: Not count		Dogs
rayyan-102243785	Monitoring of Benggang erosion based on UAV photogrammetry technology	2019			IOP Conference Series: Earth and Environmental Science		330	5		Liao, K. and Song, Y. and Xie, S. and Zheng, H.	https://www.scopus.com/inward/record.uri?eid=2-s2.0-85077121066&doi=10.1088%2f1755-1315%2f330%2f5%2f052003&partnerID=40&md5=8e395e8896240152978c7d6179bd059d	Export Date: 20 October 2020 | RAYYAN-INCLUSION: {"Jared"=>"Excluded"} | RAYYAN-LABELS: UAV | RAYYAN-EXCLUSION-REASONS: Not animal
rayyan-102243786	Dynamic Responses of Livestock Farmers to Smart Farming	2019			IOP Conference Series: Earth and Environmental Science		372	1		Guntoro, B. and Hoang, Q.N. and A'Yun And Rochijan, A.Q.	https://www.scopus.com/inward/record.uri?eid=2-s2.0-85076638473&doi=10.1088%2f1755-1315%2f372%2f1%2f012042&partnerID=40&md5=bcbb5b629e236e1230fa6a85538bbc1a	Export Date: 20 October 2020 | RAYYAN-INCLUSION: {"Jared"=>"Excluded"} | RAYYAN-LABELS: Drones | RAYYAN-EXCLUSION-REASONS: Not count
rayyan-102243788	A population census of large herbivores based on uav and its effects on grazing pressure in the yellow-river-source national park, china	2019			International Journal of Environmental Research and Public Health		16	22		Yang, F. and Shao, Q. and Jiang, Z.	https://www.scopus.com/inward/record.uri?eid=2-s2.0-85074958460&doi=10.3390%2fijerph16224402&partnerID=40&md5=c7504beb6b8ae8714129981a56b1b059	Export Date: 20 October 2020 | RAYYAN-INCLUSION: {"Jared"=>"Included"} | RAYYAN-LABELS: UAV,mammal		China
rayyan-102243789	Temporal Frequency Analysis: Target Isolation and Signal Optimization	2019			Conference Record - Asilomar Conference on Signals, Systems and Computers		2019		1890-1895	Stubbs, J.J. and Birch, G.C. and Woo, B.L. and Kouhestani, C. and Novick, D.	https://www.scopus.com/inward/record.uri?eid=2-s2.0-85083337042&doi=10.1109%2fIEEECONF44664.2019.9048854&partnerID=40&md5=ce4b732fecb0a90b899042ff88f63382	Export Date: 20 October 2020 | RAYYAN-INCLUSION: {"Jared"=>"Excluded"} | RAYYAN-LABELS: UAS | RAYYAN-EXCLUSION-REASONS: Not count,Not animal
rayyan-102243790	Integrating UAV technology in an ecological monitoring system for community wildlife management areas in Tanzania	2019			Sustainability (Switzerland)		11	21		Mangewa, L.J. and Ndakidemi, P.A. and Munishi, L.K.	https://www.scopus.com/inward/record.uri?eid=2-s2.0-85074858498&doi=10.3390%2fsu11216116&partnerID=40&md5=c109e6bf87d4185c7c8c2a8d7a811e42	Export Date: 20 October 2020 | RAYYAN-INCLUSION: {"Jared"=>"Included", "Emma"=>"Excluded"} | RAYYAN-LABELS: UAV,review,behavior
rayyan-102243791	Classification and Segmentation of Watermelon in Images Obtained by Unmanned Aerial Vehicle	2019			ELECO 2019 - 11th International Conference on Electrical and Electronics Engineering				619-622	Ekiz, A. and Arica, S. and Bozdogan, A.M.	https://www.scopus.com/inward/record.uri?eid=2-s2.0-85080918352&doi=10.23919%2fELECO47770.2019.8990605&partnerID=40&md5=9e28d61e4516a71c6cb5f047d6338cd9	Export Date: 20 October 2020 | RAYYAN-INCLUSION: {"Jared"=>"Excluded"} | RAYYAN-LABELS: UAV | RAYYAN-EXCLUSION-REASONS: Not animal
rayyan-102243793	Autonomous target tracking of UAV using high-speed visual feedback	2019			Applied Sciences (Switzerland)		9	21		Chuang, H.-M. and He, D. and Namiki, A.	https://www.scopus.com/inward/record.uri?eid=2-s2.0-85075251998&doi=10.3390%2fapp9214552&partnerID=40&md5=7af2e3dfe975a4c16654439dc5f7fb5e	Cited By :4 Export Date: 20 October 2020 | RAYYAN-INCLUSION: {"Jared"=>"Excluded"} | RAYYAN-LABELS: UAV | RAYYAN-EXCLUSION-REASONS: Not count,Not animal		Feedback
rayyan-102243794	Bio-inspired gust mitigation system for a flapping wing UAV: modeling and simulation	2019			Journal of the Brazilian Society of Mechanical Sciences and Engineering		41	11		Abbasi, S.H. and Mahmood, A.	https://www.scopus.com/inward/record.uri?eid=2-s2.0-85074270756&doi=10.1007%2fs40430-019-2044-9&partnerID=40&md5=c95bfe336f3853a4330a643082d52b88	Export Date: 20 October 2020 | RAYYAN-INCLUSION: {"Jared"=>"Excluded"} | RAYYAN-LABELS: UAV | RAYYAN-EXCLUSION-REASONS: Not count,Not animal		Tocopherols
rayyan-102243796	Method for monitoring change in Benggang erosion based on oblique aerial images of UAV	2019			Nongye Gongcheng Xuebao/Transactions of the Chinese Society of Agricultural Engineering		35	21	51-59	Zhou, X. and Yu, H. and Wei, Y. and Hu, J. and Cai, C.	https://www.scopus.com/inward/record.uri?eid=2-s2.0-85079332303&doi=10.11975%2fj.issn.1002-6819.2019.21.007&partnerID=40&md5=2b4efdff88713d2ff3b81cd3f26152d4	Cited By :2 Export Date: 20 October 2020 | RAYYAN-INCLUSION: {"Jared"=>"Excluded"} | RAYYAN-LABELS: UAV | RAYYAN-EXCLUSION-REASONS: Not animal
rayyan-102243797	2019 IEEE International Conference on Unmanned Systems and Artificial Intelligence, ICUSAI 2019	2019			2019 IEEE International Conference on Unmanned Systems and Artificial Intelligence, ICUSAI 2019						https://www.scopus.com/inward/record.uri?eid=2-s2.0-85087893620&partnerID=40&md5=4d5c56aaca246021409b76c58462dcc9	Export Date: 20 October 2020 | RAYYAN-INCLUSION: {"Jared"=>"Maybe"} | RAYYAN-LABELS: UAV,computer vision,machine learning		Intelligence
rayyan-102243798	High-throughput field phenotyping of Ascochyta blight disease severity in chickpea	2019			Crop Protection		125			Zhang, C. and Chen, W. and Sankaran, S.	https://www.scopus.com/inward/record.uri?eid=2-s2.0-85069830534&doi=10.1016%2fj.cropro.2019.104885&partnerID=40&md5=d265fd1602306177112dbb229d7873cb	Cited By :2 Export Date: 20 October 2020 | RAYYAN-INCLUSION: {"Jared"=>"Excluded"} | RAYYAN-LABELS: UAS | RAYYAN-EXCLUSION-REASONS: Not animal		Phenotype
rayyan-102243799	UAPM: An urgency-aware packet management for disaster management using flying ad-hoc networks	2019			China Communications		16	11	167-182	Khan, A. and Aftab, F. and Zhang, Z.	https://www.scopus.com/inward/record.uri?eid=2-s2.0-85076150939&doi=10.23919%2fJCC.2019.11.014&partnerID=40&md5=aec6b2e82b555721942daaa0c8d6d0d3	Export Date: 20 October 2020 | RAYYAN-INCLUSION: {"Jared"=>"Excluded"} | RAYYAN-LABELS: UAV | RAYYAN-EXCLUSION-REASONS: Not count,Not animal		Disasters
rayyan-102243800	A Novel Approach for Border Security; Surveillance Drone with Live Intrusion Monitoring	2019			2019 IEEE International Conference on Robotics, Automation, Artificial-Intelligence and Internet-of-Things, RAAICON 2019				65-68	Mojib, E.B.S. and Haque, A.B. and Nafis Raihan, M. and Rahman, M. and Alam, F.B.	https://www.scopus.com/inward/record.uri?eid=2-s2.0-85085590457&doi=10.1109%2fRAAICON48939.2019.33&partnerID=40&md5=3171a4c89aaee556ed02e1474a3a04e4	Export Date: 20 October 2020 | RAYYAN-INCLUSION: {"Jared"=>"Maybe"} | RAYYAN-LABELS: Drones,machine learning
rayyan-102243801	Unpredictable effects of the genetic background of transgenic lines in physiological quantitative traits	2019			G3: Genes, Genomes, Genetics		9	11	3877-3890	Evangelou, A. and Ignatiou, A. and Antoniou, C. and Kalanidou, S. and Chatzimatthaiou, S. and Shianiou, G. and Ellina, S. and Athanasiou, R. and Panagi, M. and Apidianakis, Y. and Pitsouli, C.	https://www.scopus.com/inward/record.uri?eid=2-s2.0-85074552851&doi=10.1534%2fg3.119.400715&partnerID=40&md5=3439fc24a461cee97f02b28c21246e06	Cited By :1 Export Date: 20 October 2020 | RAYYAN-INCLUSION: {"Jared"=>"Excluded"} | RAYYAN-LABELS: UAS | RAYYAN-EXCLUSION-REASONS: Not UAS
rayyan-102243802	The 'Smellicopter,' a bio-hybrid odor localizing nano air vehicle	2019			IEEE International Conference on Intelligent Robots and Systems				6077-6082	Anderson, M.J. and Sullivan, J.G. and Talley, J.L. and Brink, K.M. and Fuller, S.B. and Daniel, T.L.	https://www.scopus.com/inward/record.uri?eid=2-s2.0-85081167988&doi=10.1109%2fIROS40897.2019.8968589&partnerID=40&md5=130367eae9a7a7603865022f0f713561	Export Date: 20 October 2020 | RAYYAN-INCLUSION: {"Jared"=>"Excluded"} | RAYYAN-LABELS: Drones | RAYYAN-EXCLUSION-REASONS: Not count,Not animal		Tocopherols
rayyan-102243803	Modeling honey yield, defensive and swarming behaviors of Italian honey bees (Apis mellifera ligustica) using linear-threshold approaches	2019			BMC Genetics		20	1		Andonov, S. and Costa, C. and Uzunov, A. and Bergomi, P. and Lourenco, D. and Misztal, I.	https://www.scopus.com/inward/record.uri?eid=2-s2.0-85073738175&doi=10.1186%2fs12863-019-0776-2&partnerID=40&md5=4acb2a6f115278bf4e060fff83068f0b	Cited By :1 Export Date: 20 October 2020 | RAYYAN-INCLUSION: {"Jared"=>"Excluded"} | RAYYAN-LABELS: Drones | RAYYAN-EXCLUSION-REASONS: Bees,Not UAS
rayyan-102243804	Applying Unoccupied Aircraft Systems to Study Human Behavior in Marine Science and Conservation Programs	2019			Frontiers in Marine Science		6			Nowlin, M.B. and Roady, S.E. and Newton, E. and Johnston, D.W.	https://www.scopus.com/inward/record.uri?eid=2-s2.0-85074649168&doi=10.3389%2ffmars.2019.00567&partnerID=40&md5=bda074e91ae2856ca9385071716c2794	Cited By :1 Export Date: 20 October 2020 | RAYYAN-INCLUSION: {"Jared"=>"Excluded"} | RAYYAN-LABELS: UAS,Drones,behavior | RAYYAN-EXCLUSION-REASONS: Not animal		Humanities;Humanism;Humans;Military Personnel
rayyan-102243805	Automatic detection of individual oil palm trees from UAV images using HOG features and an SVM classifier	2019			International Journal of Remote Sensing		40	19	7356-7370	Wang, Y. and Zhu, X. and Wu, B.	https://www.scopus.com/inward/record.uri?eid=2-s2.0-85053238076&doi=10.1080%2f01431161.2018.1513669&partnerID=40&md5=b1a0f80446bb835d6d7e2a5ae6adcef1	Cited By :15 Export Date: 20 October 2020 | RAYYAN-INCLUSION: {"Jared"=>"Excluded"} | RAYYAN-LABELS: UAV | RAYYAN-EXCLUSION-REASONS: Not animal
rayyan-102243806	Dropping counter: A detection algorithm for identifying odour-evoked responses from noisy electroantennograms measured by a flying robot	2019			Sensors (Switzerland)		19	20		Lan, B. and Kanzaki, R. and Ando, N.	https://www.scopus.com/inward/record.uri?eid=2-s2.0-85073755986&doi=10.3390%2fs19204574&partnerID=40&md5=5d7203e4b1c4876cc03c82ba93fdd1bb	Export Date: 20 October 2020 | RAYYAN-INCLUSION: {"Jared"=>"Excluded"} | RAYYAN-LABELS: Drones | RAYYAN-EXCLUSION-REASONS: Not count,Not animal		Algorithms;Robotics
rayyan-102243811	Predator-Prey Pigeon-Inspired Optimization for UAV ALS Longitudinal Parameters Tuning	2019			IEEE Transactions on Aerospace and Electronic Systems		55	5	2347-2358	Duan, H. and Huo, M. and Yang, Z. and Shi, Y. and Luo, Q.	https://www.scopus.com/inward/record.uri?eid=2-s2.0-85058636936&doi=10.1109%2fTAES.2018.2886612&partnerID=40&md5=a19884e7145d3e93d711fe5b4f57bf62	Cited By :5 Export Date: 20 October 2020 | RAYYAN-INCLUSION: {"Jared"=>"Excluded"} | RAYYAN-LABELS: UAV | RAYYAN-EXCLUSION-REASONS: Not animal		Amyotrophic Lateral Sclerosis;Prednisolone
rayyan-102243812	Discussion on UAV Course Planning of Technical High School Civil and Architectural Groups	2019			2019 IEEE Eurasia Conference on IOT, Communication and Engineering, ECICE 2019				310-312	Chu, Y.-M. and Lee, K.-Y. and Lou, S.-J. and Lin, H.-L.	https://www.scopus.com/inward/record.uri?eid=2-s2.0-85078023022&doi=10.1109%2fECICE47484.2019.8942744&partnerID=40&md5=39673f80b592ffcbf7cb03a20d785a19	Export Date: 20 October 2020 | RAYYAN-INCLUSION: {"Jared"=>"Excluded"} | RAYYAN-LABELS: UAV | RAYYAN-EXCLUSION-REASONS: Not animal
rayyan-102243813	Modeling morphodynamic processes in a meandering river with unmanned aerial vehicle-based measurements	2019			Journal of Applied Remote Sensing		13	4		Akay, S.S. and Ozcan, O. and Sen, O.L.	https://www.scopus.com/inward/record.uri?eid=2-s2.0-85077781624&doi=10.1117%2f1.JRS.13.044523&partnerID=40&md5=52d841e759aca9971522f0475d6dabc2	Export Date: 20 October 2020 | RAYYAN-INCLUSION: {"Jared"=>"Excluded"} | RAYYAN-LABELS: UAV | RAYYAN-EXCLUSION-REASONS: Not animal
rayyan-102243814	Application of innovative aerospace technologies for pastoral farming of sheeps	2019			International Journal of Engineering and Advanced Technology		9	1	4584-4587	Trukhachev, V. and Oliinyk, S. and Lesnyak, T. and Sklyarov, S. and Musabaev, B.	https://www.scopus.com/inward/record.uri?eid=2-s2.0-85074649614&doi=10.35940%2fijeat.A1843.109119&partnerID=40&md5=193df0b5b29566c86434ed5bcd1d4681	Export Date: 20 October 2020 | RAYYAN-INCLUSION: {"Jared"=>"Excluded"} | RAYYAN-LABELS: UAV | RAYYAN-EXCLUSION-REASONS: Not count,Not animal		Sheep
rayyan-102243816	Two-dimensional hydrodynamic modelling for urban flood risk assessment using unmanned aerial vehicle imagery: A case study of Kirsehir, Turkey	2019			Journal of Flood Risk Management		12			Yalcin, E.	https://www.scopus.com/inward/record.uri?eid=2-s2.0-85056826835&doi=10.1111%2fjfr3.12499&partnerID=40&md5=4d048e3c861a492bfd62eaa83eadbb4e	Cited By :6 Export Date: 20 October 2020 | RAYYAN-INCLUSION: {"Jared"=>"Excluded"} | RAYYAN-LABELS: UAV | RAYYAN-EXCLUSION-REASONS: Not count,Not animal		Risk Assessment;Imagery (Psychotherapy)
rayyan-102243818	Morpho-physiological variability of Pinus nigra populations reveals climate-driven local adaptation but weak water use differentiation	2019			Environmental and Experimental Botany		166			Santini, F. and Serrano, L. and Kefauver, S.C. and Abdullah-Al, M. and Aguilera, M. and Sin, E. and Voltas, J.	https://www.scopus.com/inward/record.uri?eid=2-s2.0-85069893964&doi=10.1016%2fj.envexpbot.2019.103828&partnerID=40&md5=99f24655b03272cad3b177d56aef8124	Cited By :3 Export Date: 20 October 2020 | RAYYAN-INCLUSION: {"Jared"=>"Excluded"} | RAYYAN-LABELS: UAV | RAYYAN-EXCLUSION-REASONS: Not animal
rayyan-102243820	Frost damage to maize in northeast India: Assessment and estimated loss of yield by hyperspectral proximal remote sensing	2019			Journal of Applied Remote Sensing		13	4		Choudhury, B.U. and Webster, R. and Sharma, V. and Goswami, J. and Meetei, T.T. and Krishnappa, R. and Raju, P.L.N.	https://www.scopus.com/inward/record.uri?eid=2-s2.0-85077782588&doi=10.1117%2f1.JRS.13.044527&partnerID=40&md5=4637f16664af1c6fe4618109c9dc9512	Export Date: 20 October 2020 | RAYYAN-INCLUSION: {"Jared"=>"Excluded"} | RAYYAN-LABELS: Drones | RAYYAN-EXCLUSION-REASONS: Not animal		India
rayyan-102243821	Evaluation of the Applicability of Industry 4.0 Processes in Businesses and Supply Chain Applications	2019			3rd International Symposium on Multidisciplinary Studies and Innovative Technologies, ISMSIT 2019 - Proceedings					Merdin, D. and Ersoz, F.	https://www.scopus.com/inward/record.uri?eid=2-s2.0-85077975413&doi=10.1109%2fISMSIT.2019.8932830&partnerID=40&md5=73018c6c36e46df135af5494d936a37f	Export Date: 20 October 2020 | RAYYAN-INCLUSION: {"Jared"=>"Excluded"} | RAYYAN-LABELS: AEV | RAYYAN-EXCLUSION-REASONS: Not animal
rayyan-102243823	DeepCount: In-Field Automatic Quantification of Wheat Spikes Using Simple Linear Iterative Clustering and Deep Convolutional Neural Networks	2019			Frontiers in Plant Science		10			Sadeghi-Tehran, P. and Virlet, N. and Ampe, E.M. and Reyns, P. and Hawkesford, M.J.	https://www.scopus.com/inward/record.uri?eid=2-s2.0-85073222530&doi=10.3389%2ffpls.2019.01176&partnerID=40&md5=78552f5d0632ff77676db9b9872018a5	Cited By :11 Export Date: 20 October 2020 | RAYYAN-INCLUSION: {"Jared"=>"Excluded"} | RAYYAN-LABELS: UAV | RAYYAN-EXCLUSION-REASONS: Not animal		Nerve Net;Neural Networks (Computer)
rayyan-102243825	The benefit of spectral and point-cloud data for herbage yield and quality assessment of grasslands	2019			International Archives of the Photogrammetry, Remote Sensing and Spatial Information Sciences - ISPRS Archives		42	2	267-272	Wachendorf, M. and Astor, T.	https://www.scopus.com/inward/record.uri?eid=2-s2.0-85074706556&doi=10.5194%2fisprs-archives-XLII-2-W16-267-2019&partnerID=40&md5=9b0aa6b1e4a49a7967f943bfc5ff6a96	Export Date: 20 October 2020 | RAYYAN-INCLUSION: {"Jared"=>"Excluded"} | RAYYAN-LABELS: UAV | RAYYAN-EXCLUSION-REASONS: Not animal
rayyan-102243826	Early Diagnosis of Vegetation Health From High-Resolution Hyperspectral and Thermal Imagery: Lessons Learned From Empirical Relationships and Radiative Transfer Modelling	2019			Current Forestry Reports		5	3	169-183	HernÃ¡ndez-Clemente, R. and Hornero, A. and Mottus, M. and Penuelas, J. and GonzÃ¡lez-Dugo, V. and JimÃ©nez, J.C. and SuÃ¡rez, L. and Alonso, L. and Zarco-Tejada, P.J.	https://www.scopus.com/inward/record.uri?eid=2-s2.0-85071277202&doi=10.1007%2fs40725-019-00096-1&partnerID=40&md5=76b5f4c5435d4f8e05b257ac13abda60	Cited By :5 Export Date: 20 October 2020 | RAYYAN-INCLUSION: {"Jared"=>"Excluded"} | RAYYAN-LABELS: UAV | RAYYAN-EXCLUSION-REASONS: Not animal		Imagery (Psychotherapy)
rayyan-102243827	Exploring Arizona earth fissures: An anthropogenic geologic hazard	2019			GSA Field Guides		55		115-126	Carlson, G. and Carnes, L.K. and Cook, J.P.	https://www.scopus.com/inward/record.uri?eid=2-s2.0-85090363273&doi=10.1130%2f2019.0055%2804%29&partnerID=40&md5=d42df271cb82c9a3bcb7397f4b926f1e	Export Date: 20 October 2020 | RAYYAN-INCLUSION: {"Jared"=>"Excluded"} | RAYYAN-LABELS: UAV | RAYYAN-EXCLUSION-REASONS: Not animal		Arizona
rayyan-102243828	Detection of two Arctic birds in Greenland and an endangered bird in Korea using RGB and thermal cameras with an unmanned aerial vehicle (UAV)	2019			PLoS ONE		14	9		Lee, W.Y. and Park, M. and Hyun, C.-U.	https://www.scopus.com/inward/record.uri?eid=2-s2.0-85071741874&doi=10.1371%2fjournal.pone.0222088&partnerID=40&md5=e40fa041905530823a5f086c04d8d659	Export Date: 20 October 2020 | RAYYAN-INCLUSION: {"Jared"=>"Included"} | RAYYAN-LABELS: UAV,Birds,thermal,behavior		Korea
rayyan-102243830	Concept of Distributed Radar System for mini-UAV Detection in Dense Urban Environment	2019			2019 International Radar Conference, RADAR 2019					Guo, X. and Ng, C.S. and De Jong, E. and Smits, A.B.	https://www.scopus.com/inward/record.uri?eid=2-s2.0-85080427511&doi=10.1109%2fRADAR41533.2019.171221&partnerID=40&md5=0359007f8ca2ac2b17ae899f989b7e61	Cited By :1 Export Date: 20 October 2020 | RAYYAN-INCLUSION: {"Jared"=>"Excluded"} | RAYYAN-LABELS: UAV | RAYYAN-EXCLUSION-REASONS: Not animal
rayyan-102243831	Solving UAV Localization Problem with Artificial Bee Colony (ABC) Algorithm	2019			UBMK 2019 - Proceedings, 4th International Conference on Computer Science and Engineering				735-738	Aslan, S. and Demirci, S.	https://www.scopus.com/inward/record.uri?eid=2-s2.0-85076208379&doi=10.1109%2fUBMK.2019.8907034&partnerID=40&md5=aa332a75723f350328c9bac0cf3fc611	Export Date: 20 October 2020 | RAYYAN-INCLUSION: {"Jared"=>"Excluded"} | RAYYAN-LABELS: UAV | RAYYAN-EXCLUSION-REASONS: Not animal		Algorithms
rayyan-102243832	A test-bed for measuring UAS servo reliability	2019			Aerospace		6	9		ElSaid, A. and Adjekum, D. and Nordlie, J. and El Jamiy, F.	https://www.scopus.com/inward/record.uri?eid=2-s2.0-85072210908&doi=10.3390%2faerospace6090096&partnerID=40&md5=7ab1a5282bd90acefb4606bc59e486f4	Export Date: 20 October 2020 | RAYYAN-INCLUSION: {"Jared"=>"Excluded"} | RAYYAN-LABELS: UAS | RAYYAN-EXCLUSION-REASONS: Not animal
rayyan-102243833	Drone Navigation and Avoidance of Obstacles Through Deep Reinforcement Learning	2019			AIAA/IEEE Digital Avionics Systems Conference - Proceedings		2019			Cetin, E. and Barrado, C. and Munoz, G. and MacIas, M. and Pastor, E.	https://www.scopus.com/inward/record.uri?eid=2-s2.0-85084764298&doi=10.1109%2fDASC43569.2019.9081749&partnerID=40&md5=d83bc3ed673a00661bd333da7625e10e	Export Date: 20 October 2020 | RAYYAN-INCLUSION: {"Jared"=>"Excluded"} | RAYYAN-LABELS: UAV,Drones | RAYYAN-EXCLUSION-REASONS: Not animal		Reinforcement (Psychology)
rayyan-102243834	Understanding the potential of Self-Protection Jamming on board of miniature UAVs	2019			2019 International Radar Conference, RADAR 2019					Ilioudis, C.V. and Clemente, C. and Soraghan, J.	https://www.scopus.com/inward/record.uri?eid=2-s2.0-85082512667&doi=10.1109%2fRADAR41533.2019.171405&partnerID=40&md5=aa88ee2b7178f3a32f0965389bb46ac1	Cited By :1 Export Date: 20 October 2020 | RAYYAN-INCLUSION: {"Jared"=>"Excluded"} | RAYYAN-LABELS: UAV | RAYYAN-EXCLUSION-REASONS: Not animal
rayyan-102243836	Hypatia-trackRadar: A software for animal tracking using marine surveillance radars	2019			Ecological Informatics		53			Capotosti, S. and Scacco, M. and Nelli, L. and Dell'Omo, G. and Panuccio, M.	https://www.scopus.com/inward/record.uri?eid=2-s2.0-85067341862&doi=10.1016%2fj.ecoinf.2019.100972&partnerID=40&md5=29fb0097afe54ec3db8d4b29c6d51c43	Export Date: 20 October 2020 | RAYYAN-INCLUSION: {"Jared"=>"Maybe"} | RAYYAN-LABELS: UAV,Birds,Drones		Animal Shells;Animals;Military Personnel;Software
rayyan-102243837	Drone detection in long-range surveillance videos	2019			2019 16th IEEE International Conference on Advanced Video and Signal Based Surveillance, AVSS 2019					Nalamati, M. and Kapoor, A. and Saqib, M. and Sharma, N. and Blumenstein, M.	https://www.scopus.com/inward/record.uri?eid=2-s2.0-85074766085&doi=10.1109%2fAVSS.2019.8909830&partnerID=40&md5=43cc8abf956394d22103009723198283	Cited By :5 Export Date: 20 October 2020 | RAYYAN-INCLUSION: {"Jared"=>"Excluded"} | RAYYAN-LABELS: Drones | RAYYAN-EXCLUSION-REASONS: Not animal
rayyan-102243838	Detection of Animal Occurrence Using an Unmanned System	2019			Scientia Agriculturae Bohemica		50	3	203-210	LeÅ¡etickÃ½, J. and MatÄ›jka, P. and Olmr, M.	https://www.scopus.com/inward/record.uri?eid=2-s2.0-85074100883&doi=10.2478%2fsab-2019-0028&partnerID=40&md5=c4533ab6cbbe4e1b0501c0c3216ec973	Export Date: 20 October 2020 | RAYYAN-INCLUSION: {"Jared"=>"Included"} | RAYYAN-LABELS: UAV		Animal Shells;Animals
rayyan-102243840	Sparse recovery on intrinsic mode functions for the micro-doppler parameters estimation of small UAVs	2019			IEEE Transactions on Geoscience and Remote Sensing		57	9	7182-7193	Zhao, Y. and Su, Y.	https://www.scopus.com/inward/record.uri?eid=2-s2.0-85071926644&doi=10.1109%2fTGRS.2019.2912019&partnerID=40&md5=d162e991dec66893a1d721b6b3689545	Cited By :1 Export Date: 20 October 2020 | RAYYAN-INCLUSION: {"Jared"=>"Excluded"} | RAYYAN-LABELS: UAV | RAYYAN-EXCLUSION-REASONS: Not animal
rayyan-102243841	The effect of irrigation power and ureteral access sheath diameter on the maximal intra-pelvic pressure during ureteroscopy: In vivo experimental study in a live anesthetized pig	2019			Journal of Endourology		33	9	725-729	Noureldin, Y.A. and Kallidonis, P. and Ntasiotis, P. and Adamou, C. and Zazas, E. and Liatsikos, E.N.	https://www.scopus.com/inward/record.uri?eid=2-s2.0-85072233859&doi=10.1089%2fend.2019.0317&partnerID=40&md5=a9824d12246c13bd46be28ed15e9ac22	Cited By :4 Export Date: 20 October 2020 | RAYYAN-INCLUSION: {"Jared"=>"Excluded"} | RAYYAN-LABELS: UAS | RAYYAN-EXCLUSION-REASONS: Not UAS		Swine
rayyan-102243842	Ureteral access sheath deployment: How much force is too much? initial studies with a novel ureteral access sheath force sensor in the porcine ureter	2019			Journal of Endourology		33	9	712-718	Kaler, K.S. and Lama, D.J. and Safiullah, S. and Cooper, V. and Valley, Z.A. and O'Leary, M.L. and Patel, R.M. and Klopfer, M.J. and Li, G.-P. and Landman, J. and Clayman, R.V.	https://www.scopus.com/inward/record.uri?eid=2-s2.0-85072234025&doi=10.1089%2fend.2019.0211&partnerID=40&md5=41a50c5f599ae7d5a8cb54e0b6bef71c	Cited By :1 Export Date: 20 October 2020 | RAYYAN-INCLUSION: {"Jared"=>"Excluded"} | RAYYAN-LABELS: UAS | RAYYAN-EXCLUSION-REASONS: Not UAS		Ureter
rayyan-102243843	Drone-vs-bird detection challenge at IEEE AVSS2019	2019			2019 16th IEEE International Conference on Advanced Video and Signal Based Surveillance, AVSS 2019					Coluccia, A. and Saqib, M. and Sharma, N. and Blumenstein, M. and Magoulianitis, V. and Ataloglou, D. and Dimou, A. and Zarpalas, D. and Daras, P. and Craye, C. and Ardjoune, S. and Fascista, A. and De La Iglesia, D. and Mendez, M. and Dosil, R. and Gonzalez, I. and Schumann, A. and Sommer, L. and Ghenescu, M. and Piatrik, T. and De Cubber, G. and Nalamati, M. and Kapoor, A.	https://www.scopus.com/inward/record.uri?eid=2-s2.0-85076343206&doi=10.1109%2fAVSS.2019.8909876&partnerID=40&md5=2a380b36ad7a4adb7145626ca64a1722	Cited By :8 Export Date: 20 October 2020 | RAYYAN-INCLUSION: {"Jared"=>"Maybe"} | RAYYAN-LABELS: Birds,Drones
rayyan-102243844	Four steps to extend drone use in research	2019			Nature		572	7770	433-435	Coops, N.C. and Goodbody, T.R.H. and Cao, L.	https://www.scopus.com/inward/record.uri?eid=2-s2.0-85071103798&doi=10.1038%2fd41586-019-02474-y&partnerID=40&md5=3939d2e4aa84510b8081c93a546b65ae	Cited By :12 Export Date: 20 October 2020 | RAYYAN-INCLUSION: {"Jared"=>"Excluded"} | RAYYAN-LABELS: Drones | RAYYAN-EXCLUSION-REASONS: Not animal
rayyan-102243845	Using virtual scenarios to produce machine learnable environments for wildfire detection and segmentation	2019			International Archives of the Photogrammetry, Remote Sensing and Spatial Information Sciences - ISPRS Archives		42	3	44819	AdÃ£o, T. and Pinho, T.M. and PÃ¡dua, L. and Santos, N. and Sousa, A. and Sousa, J.J. and Peres, E.	https://www.scopus.com/inward/record.uri?eid=2-s2.0-85074278302&doi=10.5194%2fisprs-archives-XLII-3-W8-9-2019&partnerID=40&md5=392a4d162ab7b4300d6a2c58839a047d	Export Date: 20 October 2020 | RAYYAN-INCLUSION: {"Jared"=>"Excluded"} | RAYYAN-LABELS: UAS | RAYYAN-EXCLUSION-REASONS: Not animal
rayyan-102243846	A human-like description of scene events for a proper UAV-based video content analysis	2019			Knowledge-Based Systems		178		163-175	Cavaliere, D. and Loia, V. and Saggese, A. and Senatore, S. and Vento, M.	https://www.scopus.com/inward/record.uri?eid=2-s2.0-85065429175&doi=10.1016%2fj.knosys.2019.04.026&partnerID=40&md5=26586a4d0f5fac86cb8b3664f433dde2	Cited By :6 Export Date: 20 October 2020 | RAYYAN-INCLUSION: {"Jared"=>"Excluded"} | RAYYAN-LABELS: UAV,Drones | RAYYAN-EXCLUSION-REASONS: Not animal		Humans;Humanities;Humanism
rayyan-102243847	Geomorphic response of inlet barrier islands to storms	2019			Geomorphology		339		127-140	Seymour, A.C. and Ridge, J.T. and Newton, E. and Rodriguez, A.B. and Johnston, D.W.	https://www.scopus.com/inward/record.uri?eid=2-s2.0-85065703885&doi=10.1016%2fj.geomorph.2019.04.021&partnerID=40&md5=f3cb8df2a958d1ea753cae5000c0503d	Cited By :3 Export Date: 20 October 2020 | RAYYAN-INCLUSION: {"Jared"=>"Excluded"} | RAYYAN-LABELS: UAS,Drones | RAYYAN-EXCLUSION-REASONS: Not animal
rayyan-102243848	Rapid and simple detection of Glaesserella parasuis in synovial fluid by recombinase polymerase amplification and lateral flow strip	2019			BMC Veterinary Research		15	1		Zhang, T.-T. and Liu, M.-Z. and Yin, R.-H. and Yao, L.-Q. and Liu, B.-S. and Chen, Z.-L.	https://www.scopus.com/inward/record.uri?eid=2-s2.0-85070995916&doi=10.1186%2fs12917-019-2039-x&partnerID=40&md5=de596a78ed4315a4480536ef8466cf1e	Cited By :1 Export Date: 20 October 2020 | RAYYAN-INCLUSION: {"Jared"=>"Excluded"} | RAYYAN-LABELS: RPA | RAYYAN-EXCLUSION-REASONS: Not UAS		Synovial Fluid
rayyan-102243853	The determination of some stand parameters using SfM-based spatial 3D point cloud in forestry studies: an analysis of data production in pure coniferous young forest stands	2019			Environmental Monitoring and Assessment		191	8		GÃ¼lci, S.	https://www.scopus.com/inward/record.uri?eid=2-s2.0-85069003207&doi=10.1007%2fs10661-019-7628-4&partnerID=40&md5=5a1d8185146dfd488ccac9cfe4ec83d2	Cited By :1 Export Date: 20 October 2020 | RAYYAN-INCLUSION: {"Jared"=>"Excluded"} | RAYYAN-LABELS: UAV | RAYYAN-EXCLUSION-REASONS: Not animal		Statistics as Topic;Trees
rayyan-102243854	Evaluation of gully head retreat and fill rates based on high-resolution satellite images in the loess region of China	2019			Environmental Earth Sciences		78	15		Xu, Q. and Kou, P. and Wang, C. and Yunus, A.P. and Xu, J. and Peng, S. and He, C.	https://www.scopus.com/inward/record.uri?eid=2-s2.0-85069637522&doi=10.1007%2fs12665-019-8483-x&partnerID=40&md5=5d718584b95e58c554f3af7c62fe9010	Cited By :4 Export Date: 20 October 2020 | RAYYAN-INCLUSION: {"Jared"=>"Excluded"} | RAYYAN-LABELS: UAV | RAYYAN-EXCLUSION-REASONS: Not animal		Retreatment;China
rayyan-102243855	Transthoracic M-mode echocardiographic assessment of pulmonary vein-to-pulmonary artery ratio in healthy horses	2019			PLoS ONE		14	8		Caivano, D. and Corda, A. and Rishniw, M. and Giorgi, M.E. and Parpaglia, M.L.P. and Conti, M.B. and Porciello, F. and Birettoni, F.	https://www.scopus.com/inward/record.uri?eid=2-s2.0-85070668906&doi=10.1371%2fjournal.pone.0221154&partnerID=40&md5=97fea2d90c5f3130e9b1ca0cf7dd093c	Cited By :1 Export Date: 20 October 2020 | RAYYAN-INCLUSION: {"Jared"=>"Excluded"} | RAYYAN-LABELS: RPA | RAYYAN-EXCLUSION-REASONS: Not UAS		Pulmonary Veins;Horses;Veins
rayyan-102243856	Compressive sensing-based on-board intrusion detection for a surveillance drone	2019			Proceedings - 2019 IEEE VTS Asia Pacific Wireless Communications Symposium, APWCS 2019					Srinivasan, A. and Vijayakumar, A. and Makur, A.	https://www.scopus.com/inward/record.uri?eid=2-s2.0-85073545633&doi=10.1109%2fVTS-APWCS.2019.8851619&partnerID=40&md5=f4bd1b617e50610f3c0aa9c9a375dbb7	Export Date: 20 October 2020 | RAYYAN-INCLUSION: {"Jared"=>"Excluded"} | RAYYAN-LABELS: Drones | RAYYAN-EXCLUSION-REASONS: Not animal
rayyan-102243857	The late Quaternary activity and formation mechanism of Baoertu fault zone, eastern Tianshan segment	2019			Dizhen Dizhi		41	4	856-871	Ren, G.-X. and Li, C.-Y. and Wu, C.-Y. and Wang, S.-Y. and Zhang, H.-P. and Ren, Z.-K. and Li, X.-N.	https://www.scopus.com/inward/record.uri?eid=2-s2.0-85074702908&doi=10.3969%2fj.issn.0253-4967.2019.04.004&partnerID=40&md5=acabf7b2abf9752b5922762a45d87a25	Cited By :2 Export Date: 20 October 2020 | RAYYAN-INCLUSION: {"Jared"=>"Excluded"} | RAYYAN-LABELS: Drones | RAYYAN-EXCLUSION-REASONS: Not animal
rayyan-102243858	Regulation of Energy Expenditure by Brainstem GABA Neurons	2019			Cell		178	3	672-685.e12	Schneeberger, M. and Parolari, L. and Das Banerjee, T. and Bhave, V. and Wang, P. and Patel, B. and Topilko, T. and Wu, Z. and Choi, C.H.J. and Yu, X. and Pellegrino, K. and Engel, E.A. and Cohen, P. and Renier, N. and Friedman, J.M. and Nectow, A.R.	https://www.scopus.com/inward/record.uri?eid=2-s2.0-85069047594&doi=10.1016%2fj.cell.2019.05.048&partnerID=40&md5=c6847baa76710ba1c58830a0e3fd31a6	Cited By :8 Export Date: 20 October 2020 | RAYYAN-INCLUSION: {"Jared"=>"Excluded"} | RAYYAN-LABELS: RPA | RAYYAN-EXCLUSION-REASONS: Not UAS		Energy Metabolism;Brain Stem;gamma-Aminobutyric Acid;Social Control, Formal;Health Expenditures;Social Control, Informal
rayyan-102243860	Decision Process of Autonomous Drones for Environmental Monitoring	2019			IEEE International Symposium on INnovations in Intelligent SysTems and Applications, INISTA 2019 - Proceedings					Yildirim, O. and Diepold, K. and Vural, R.A.	https://www.scopus.com/inward/record.uri?eid=2-s2.0-85070781394&doi=10.1109%2fINISTA.2019.8778341&partnerID=40&md5=331dc51fbc22e17e5a6fe55d9ed18e2a	Export Date: 20 October 2020 | RAYYAN-INCLUSION: {"Jared"=>"Maybe"} | RAYYAN-LABELS: UAV,Drones
rayyan-102243861	Automatic activity tracking of goats using drone camera	2019			Computers and Electronics in Agriculture		162		767-772	Vayssade, J.-A. and Arquet, R. and Bonneau, M.	https://www.scopus.com/inward/record.uri?eid=2-s2.0-85065736985&doi=10.1016%2fj.compag.2019.05.021&partnerID=40&md5=275aa1cd756088dfbb7f2f37023c5afd	Cited By :6 Export Date: 20 October 2020 | RAYYAN-INCLUSION: {"Jared"=>"Included"} | RAYYAN-LABELS: Drones,mammal,computer vision		Goats
rayyan-102243862	UAV-based Traffic Flow Estimation and Analysis	2019			IEEE International Conference on Control and Automation, ICCA		2019		812-817	Hong, J. and Gao, Z. and Mei, T. and Li, Y. and Zhao, C.	https://www.scopus.com/inward/record.uri?eid=2-s2.0-85075787935&doi=10.1109%2fICCA.2019.8899679&partnerID=40&md5=79dbbc92d6553e8b5d89e769687c40a0	Export Date: 20 October 2020 | RAYYAN-INCLUSION: {"Jared"=>"Excluded"} | RAYYAN-LABELS: UAV | RAYYAN-EXCLUSION-REASONS: Not animal
rayyan-102243863	Parameter Estimation for a VTOL UAV Using Mutant Pigeon Inspired Optimization Algorithm with Dynamic OBL Strategy	2019			IEEE International Conference on Control and Automation, ICCA		2019		669-674	Huo, M. and Duan, H. and Luo, D. and Wang, Y.	https://www.scopus.com/inward/record.uri?eid=2-s2.0-85075789624&doi=10.1109%2fICCA.2019.8899524&partnerID=40&md5=4e5db3e643ef58b3ba944a61ce120605	Cited By :1 Export Date: 20 October 2020 | RAYYAN-INCLUSION: {"Jared"=>"Excluded"} | RAYYAN-LABELS: UAV | RAYYAN-EXCLUSION-REASONS: Not animal		Algorithms
rayyan-102243864	A modified Ant Colony Optimization algorithm to solve a dynamic traveling salesman problem: A case study with drones for wildlife surveillance	2019			Journal of Computational Design and Engineering		6	3	368-386	Chowdhury, S. and Marufuzzaman, M. and Tunc, H. and Bian, L. and Bullington, W.	https://www.scopus.com/inward/record.uri?eid=2-s2.0-85063134359&doi=10.1016%2fj.jcde.2018.10.004&partnerID=40&md5=c08b4a03e7d3625f322d2200a2c4335a	Cited By :10 Export Date: 20 October 2020 | RAYYAN-INCLUSION: {"Jared"=>"Maybe"} | RAYYAN-LABELS: Drones,mammal,machine learning		Algorithms;Travel
rayyan-102243865	Fully Convolutional Neural Network for Land Cover Mapping in A Coastal Wetland with Hyperspatial UAS Imagery	2019			International Geoscience and Remote Sensing Symposium (IGARSS)				6106-6109	Pashaei, M. and Starek, M.J.	https://www.scopus.com/inward/record.uri?eid=2-s2.0-85077706607&doi=10.1109%2fIGARSS.2019.8897879&partnerID=40&md5=95afe9507c809af5c3c475e235a3a88a	Cited By :2 Export Date: 20 October 2020 | RAYYAN-INCLUSION: {"Jared"=>"Excluded"} | RAYYAN-LABELS: UAS,machine learning | RAYYAN-EXCLUSION-REASONS: Not animal		Nerve Net;Neural Networks (Computer);Imagery (Psychotherapy)
rayyan-102243868	Rapid authentication of mutton products by recombinase polymerase amplification coupled with lateral flow dipsticks	2019			Sensors and Actuators, B: Chemical		290		242-248	Li, T. and Jalbani, Y.M. and Zhang, G. and Zhao, Z. and Wang, Z. and Zhao, Y. and Zhao, X. and Chen, A.	https://www.scopus.com/inward/record.uri?eid=2-s2.0-85063859167&doi=10.1016%2fj.snb.2019.03.018&partnerID=40&md5=a6ff4273b4d6f9bf0ac72067735c2ffc	Cited By :7 Export Date: 20 October 2020 | RAYYAN-INCLUSION: {"Jared"=>"Excluded"} | RAYYAN-LABELS: RPA | RAYYAN-EXCLUSION-REASONS: Not UAS
rayyan-102243869	Reverse transcription recombinase polymerase amplification assay for rapid detection of canine associated rabies virus in Africa	2019			PLoS ONE		14	7		Coertse, J. and Weyer, J. and Nel, L.H. and Markotter, W.	https://www.scopus.com/inward/record.uri?eid=2-s2.0-85069268280&doi=10.1371%2fjournal.pone.0219292&partnerID=40&md5=b9884ba19b80f82890a28351678ebd65	Cited By :1 Export Date: 20 October 2020 | RAYYAN-INCLUSION: {"Jared"=>"Excluded"} | RAYYAN-LABELS: RPA | RAYYAN-EXCLUSION-REASONS: Not UAS
rayyan-102243870	A method based on multi-source feature detection for counting people in crowded areas	2019			2019 IEEE 4th International Conference on Signal and Image Processing, ICSIP 2019				1021-1025	Songchenchen, G. and Bourennane, E.-B.	https://www.scopus.com/inward/record.uri?eid=2-s2.0-85074400643&doi=10.1109%2fSIPROCESS.2019.8868691&partnerID=40&md5=13a0591ec9e1be1585b64ec34da0999c	Export Date: 20 October 2020 | RAYYAN-INCLUSION: {"Jared"=>"Included", "Emma"=>"Excluded"} | RAYYAN-LABELS: Drones | RAYYAN-EXCLUSION-REASONS: wrong study design
rayyan-102243871	Idiothetic Verticality Estimation Through Head Stabilization Strategy	2019			IEEE Robotics and Automation Letters		4	3	2677-2682	Farkhatdinov, I. and Michalska, H. and Berthoz, A. and Hayward, V.	https://www.scopus.com/inward/record.uri?eid=2-s2.0-85066078474&doi=10.1109%2fLRA.2019.2913790&partnerID=40&md5=1f706ac2f413f26e033d7d49ab988dd9	Export Date: 20 October 2020 | RAYYAN-INCLUSION: {"Jared"=>"Excluded"} | RAYYAN-LABELS: Drones | RAYYAN-EXCLUSION-REASONS: Not animal
rayyan-102243872	Optogenetic activation of short neuropeptide F (sNPF) neurons induces sleep in Drosophila melanogaster	2019			Physiology and Behavior		206		143-156	Juneau, B.A. and Stonemetz, J.M. and Toma, R.F. and Possidente, D.R. and Heins, R.C. and Vecsey, C.G.	https://www.scopus.com/inward/record.uri?eid=2-s2.0-85063952390&doi=10.1016%2fj.physbeh.2019.03.027&partnerID=40&md5=2958651999785bc8e731b505d684227b	Cited By :1 Export Date: 20 October 2020 | RAYYAN-INCLUSION: {"Jared"=>"Excluded"} | RAYYAN-LABELS: UAS | RAYYAN-EXCLUSION-REASONS: Not UAS		Neuropeptide Y;Neuropeptides
rayyan-102243873	An intimation system for villages surrounded by the forest	2019			International Journal of Recent Technology and Engineering		8	2	680-681	Singh, M.K. and Sridhar, N.K.	https://www.scopus.com/inward/record.uri?eid=2-s2.0-85073320096&doi=10.35940%2fijrte.B1135.0782S419&partnerID=40&md5=26e5dbe83a2aa695af96d0ced84dac32	Export Date: 20 October 2020 | RAYYAN-INCLUSION: {"Jared"=>"Excluded"} | RAYYAN-LABELS: Drones | RAYYAN-EXCLUSION-REASONS: Not count,Not animal		Trees
rayyan-102243874	Drone takes to the skies to image offshore reefs	2019			Nature		570	7762	545	Silver, A.	https://www.scopus.com/inward/record.uri?eid=2-s2.0-85068820275&doi=10.1038%2fd41586-019-01988-9&partnerID=40&md5=6185126557fa83f8beff0af29ed01cee	Cited By :2 Export Date: 20 October 2020 | RAYYAN-INCLUSION: {"Jared"=>"Excluded"} | RAYYAN-LABELS: Drones | RAYYAN-EXCLUSION-REASONS: Not terrestrial
rayyan-102243875	Visual signal generation for the detection of influenza viruses by duplex recombinase polymerase amplification with lateral flow dipsticks	2019			Analytical and Bioanalytical Chemistry		411	16	3591-3602	Sun, N. and Wang, Y. and Yao, X. and Chen, F. and Gao, D. and Wang, W. and Li, X.	https://www.scopus.com/inward/record.uri?eid=2-s2.0-85065721911&doi=10.1007%2fs00216-019-01840-z&partnerID=40&md5=1fb6603edbd433a89667e2891a5a12ea	Cited By :2 Export Date: 20 October 2020 | RAYYAN-INCLUSION: {"Jared"=>"Excluded"} | RAYYAN-LABELS: RPA | RAYYAN-EXCLUSION-REASONS: Not UAS		Orthomyxoviridae;Influenza, Human
rayyan-102243876	Using Drones to Study Human Beings: Ethical and Regulatory Issues	2019			Science and Engineering Ethics		25	3	707-718	Resnik, D.B. and Elliott, K.C.	https://www.scopus.com/inward/record.uri?eid=2-s2.0-85042613130&doi=10.1007%2fs11948-018-0032-6&partnerID=40&md5=6bfa056bd445f67108821f4ce6c33105	Cited By :4 Export Date: 20 October 2020 | RAYYAN-INCLUSION: {"Jared"=>"Excluded"} | RAYYAN-LABELS: UAV,Drones | RAYYAN-EXCLUSION-REASONS: Not count		Humanities;Humanism;Humans
rayyan-102243877	MobiSys 2019 - Proceedings of the 17th Annual International Conference on Mobile Systems, Applications, and Services	2019			MobiSys 2019 - Proceedings of the 17th Annual International Conference on Mobile Systems, Applications, and Services						https://www.scopus.com/inward/record.uri?eid=2-s2.0-85069171656&partnerID=40&md5=fd768b62160fd53ea4ffa379f66ceece	Export Date: 20 October 2020 | RAYYAN-INCLUSION: {"Jared"=>"Excluded", "mfc143"=>"Excluded"} | RAYYAN-LABELS: Drones | RAYYAN-EXCLUSION-REASONS: Not count,Not animal
rayyan-102243878	Ultra-high spatial resolution uav-based imagery to predict biomass in temperate grasslands	2019			International Archives of the Photogrammetry, Remote Sensing and Spatial Information Sciences - ISPRS Archives		42	2	443-447	Lussem, U. and Bolten, A. and Menne, J. and Gnyp, M.L. and Bareth, G.	https://www.scopus.com/inward/record.uri?eid=2-s2.0-85067474357&doi=10.5194%2fisprs-archives-XLII-2-W13-443-2019&partnerID=40&md5=b3d2c89a1bf9e1573e8489c64f868dc6	Cited By :2 Export Date: 20 October 2020 | RAYYAN-INCLUSION: {"Jared"=>"Excluded"} | RAYYAN-LABELS: UAV | RAYYAN-EXCLUSION-REASONS: Not animal		Imagery (Psychotherapy)
rayyan-102243879	Mapping artificial terraces from image matching point cloud in loess plateau of China	2019			International Archives of the Photogrammetry, Remote Sensing and Spatial Information Sciences - ISPRS Archives		42	2	469-473	Na, J. and Yang, X. and Fang, X. and Tang, G. and Pfeifer, N.	https://www.scopus.com/inward/record.uri?eid=2-s2.0-85067480824&doi=10.5194%2fisprs-archives-XLII-2-W13-469-2019&partnerID=40&md5=5b847d897973e9842a7021d3a2fc2b1b	Cited By :1 Export Date: 20 October 2020 | RAYYAN-INCLUSION: {"Jared"=>"Excluded"} | RAYYAN-LABELS: Drones | RAYYAN-EXCLUSION-REASONS: Not animal		China
rayyan-102243880	Towards post-disaster debris identification for precise damage and recovery assessments from uav and satellite images	2019			International Archives of the Photogrammetry, Remote Sensing and Spatial Information Sciences - ISPRS Archives		42	2	297-302	Ghaffarian, S. and Kerle, N.	https://www.scopus.com/inward/record.uri?eid=2-s2.0-85067438372&doi=10.5194%2fisprs-archives-XLII-2-W13-297-2019&partnerID=40&md5=b5dc320bfc5c9eaf4f064676ca736cc9	Cited By :4 Export Date: 20 October 2020 | RAYYAN-INCLUSION: {"Jared"=>"Excluded"} | RAYYAN-LABELS: UAV | RAYYAN-EXCLUSION-REASONS: Not animal		Disasters
rayyan-102243881	Use of computational vision and UAVs in livestock: A Literature review	2019			Iberian Conference on Information Systems and Technologies, CISTI		2019			Weber, F.D.L. and Cagnin, M.I. and Paiva, D.M.B. and Weber, V.A.D.M. and De Medeiros, S.R. and Gomes, R.D.C. and Pistori, H.	https://www.scopus.com/inward/record.uri?eid=2-s2.0-85070104395&doi=10.23919%2fCISTI.2019.8760955&partnerID=40&md5=86134f94cdbe41e84fcbf7f49dcb1fcc	Export Date: 20 October 2020 | RAYYAN-INCLUSION: {"Jared"=>"Included"} | RAYYAN-LABELS: UAV,livestock,computer vision
rayyan-102243882	Surveying wild animals from satellites, manned aircraft and unmanned aerial systems (UASs): A review	2019			Remote Sensing		11	11		Wang, D. and Shao, Q. and Yue, H.	https://www.scopus.com/inward/record.uri?eid=2-s2.0-85067394479&doi=10.3390%2frs11111308&partnerID=40&md5=cea7481b2e7340ff7769cc71b6dd2d69	Cited By :10 Export Date: 20 October 2020 | RAYYAN-INCLUSION: {"Jared"=>"Maybe"} | RAYYAN-LABELS: UAS,review		Humans;Animal Shells;Animals
rayyan-102243883	Fright or flight? Behavioural responses of kangaroos to drone-based monitoring	2019			Drones		3	2	44572	Brunton, E. and Bolin, J. and Leon, J. and Burnett, S.	https://www.scopus.com/inward/record.uri?eid=2-s2.0-85073200486&doi=10.3390%2fdrones3020041&partnerID=40&md5=80a5f359709ccf381de7cfd246a9c3cb	Cited By :4 Export Date: 20 October 2020 | RAYYAN-INCLUSION: {"Jared"=>"Excluded"} | RAYYAN-LABELS: Drones | RAYYAN-EXCLUSION-REASONS: Not count
rayyan-102243884	An Unmanned Aerial Vehicle Framework Design for Autonomous Flight Path	2019			2019 7th International Conference on Smart Computing and Communications, ICSCC 2019					Janarthanan, A. and Ho, H.W. and Gopal, L. and Shanmugam, V. and Wong, W.K.	https://www.scopus.com/inward/record.uri?eid=2-s2.0-85073202980&doi=10.1109%2fICSCC.2019.8843618&partnerID=40&md5=da471d1d4f13b3f259f48cc84ed7adf4	Export Date: 20 October 2020 | RAYYAN-INCLUSION: {"Jared"=>"Excluded"} | RAYYAN-LABELS: UAV | RAYYAN-EXCLUSION-REASONS: Not animal
rayyan-102243885	When a few clicks make all the difference: Improving weakly-supervised wildlife detection in UAV images	2019			IEEE Computer Society Conference on Computer Vision and Pattern Recognition Workshops		2019		1414-1422	Kellenberger, B. and Marcos, D. and Tuia, D.	https://www.scopus.com/inward/record.uri?eid=2-s2.0-85083298074&doi=10.1109%2fCVPRW.2019.00182&partnerID=40&md5=6e662ee8c08e581b93d1890b28e2ee54	Cited By :3 Export Date: 20 October 2020 | RAYYAN-INCLUSION: {"Jared"=>"Maybe"} | RAYYAN-LABELS: UAV,computer vision
rayyan-102243886	Autonomous Pest Bird Deterring for Agricultural Crops Using Teams of Unmanned Aerial Vehicles	2019			2019 12th Asian Control Conference, ASCC 2019				108-113	Wang, Z. and Wong, K.C.	https://www.scopus.com/inward/record.uri?eid=2-s2.0-85069935438&partnerID=40&md5=4118af149f8f286e063355c9bfb00840	Cited By :1 Export Date: 20 October 2020 | RAYYAN-INCLUSION: {"Jared"=>"Maybe"} | RAYYAN-LABELS: UAV,Birds
rayyan-102243887	Field evaluation of an unmanned aerial vehicle (UAV) sprayer: effect of spray volume on deposition and the control of pests and disease in wheat	2019			Pest Management Science		75	6	1546-1555	Wang, G. and Lan, Y. and Qi, H. and Chen, P. and Hewitt, A. and Han, Y.	https://www.scopus.com/inward/record.uri?eid=2-s2.0-85061593446&doi=10.1002%2fps.5321&partnerID=40&md5=cf0a3d46e0ba28561970b530dbe32076	Cited By :18 Export Date: 20 October 2020 | RAYYAN-INCLUSION: {"Jared"=>"Excluded"} | RAYYAN-LABELS: UAV | RAYYAN-EXCLUSION-REASONS: Not count,Not animal
rayyan-102243888	Using fixed-wing uav for detecting and mapping the distribution and abundance of penguins on the South Shetlands Islands, Antarctica	2019			Drones		3	2	44583	Pfeifer, C. and Barbosa, A. and Mustafa, O. and Peter, H.-U. and RÃ¼mmler, M.-C. and Brenning, A.	https://www.scopus.com/inward/record.uri?eid=2-s2.0-85076606832&doi=10.3390%2fdrones3020039&partnerID=40&md5=a9e2254c80e414eea002ff675658aab7	Cited By :5 Export Date: 20 October 2020 | RAYYAN-INCLUSION: {"Jared"=>"Included"} | RAYYAN-LABELS: UAV,Birds
rayyan-102243889	Thermal infrared imaging from drones offers a major advance for spider monkey surveys	2019			Drones		3	2	44580	Spaan, D. and Burke, C. and McAree, O. and Aureli, F. and Rangel-Rivera, C.E. and Hutschenreiter, A. and Longmore, S.N. and McWhirter, P.R. and Wich, S.A.	https://www.scopus.com/inward/record.uri?eid=2-s2.0-85078155940&doi=10.3390%2fdrones3020034&partnerID=40&md5=52e1095619f95518840d7fb907aed8e6	Cited By :9 Export Date: 20 October 2020 | RAYYAN-INCLUSION: {"Jared"=>"Included"} | RAYYAN-LABELS: Drones,mammal,thermal,behavior		Haplorhini
rayyan-102243890	Calibrating sentinel-2 imagery with multispectral UAV derived information to quantify damages in mediterranean rice crops caused by western swamphen (Porphyrio porphyrio)	2019			Drones		3	2	44578	Pla, M. and Bota, G. and Duane, A. and BalaguÃ©, J. and CurcÃ³, A. and GutiÃ©rrez, R. and Brotons, L.	https://www.scopus.com/inward/record.uri?eid=2-s2.0-85084318402&doi=10.3390%2fdrones3020045&partnerID=40&md5=caf16847e185c8873b8ce88eef81ac31	Cited By :4 Export Date: 20 October 2020 | RAYYAN-INCLUSION: {"Jared"=>"Excluded", "mfc143"=>"Excluded"} | RAYYAN-LABELS: UAV | RAYYAN-EXCLUSION-REASONS: Not count,Not animal		Calibration;Oryza sativa;Imagery (Psychotherapy)
rayyan-102243891	Estimation of chlorophyll content in potato using fusion of texture and spectral features derived from UAV multispectral image	2019			Nongye Gongcheng Xuebao/Transactions of the Chinese Society of Agricultural Engineering		35	11	63-74	Chen, P. and Feng, H. and Li, C. and Yang, G. and Yang, J. and Yang, W. and Liu, S.	https://www.scopus.com/inward/record.uri?eid=2-s2.0-85072622846&doi=10.11975%2fj.issn.1002-6819.2019.11.008&partnerID=40&md5=3d57539b6dcf4b534afa969542d8e250	Cited By :5 Export Date: 20 October 2020 | RAYYAN-INCLUSION: {"Jared"=>"Excluded", "mfc143"=>"Excluded"} | RAYYAN-LABELS: UAV | RAYYAN-EXCLUSION-REASONS: Not count,Not animal
rayyan-102243892	Precise definition of starting time by capillary-based chemical initiation of digital isothermal DNA amplification	2019			Sensors and Actuators, B: Chemical		288		678-682	Li, X. and Manz, A.	https://www.scopus.com/inward/record.uri?eid=2-s2.0-85062904591&doi=10.1016%2fj.snb.2019.02.112&partnerID=40&md5=2f788c06299546bb4c92a22e75bd01df	Cited By :3 Export Date: 20 October 2020 | RAYYAN-INCLUSION: {"Jared"=>"Excluded"} | RAYYAN-LABELS: RPA | RAYYAN-EXCLUSION-REASONS: Not UAS		DNA (Cytosine-5-)-Methyltransferase;DNA-(Apurinic or Apyrimidinic Site) Lyase;DNA, B-Form;DNA, A-Form;DNA
rayyan-102243893	Development of a reverse transcription recombinase polymerase amplification assay for rapid detection of human respiratory syncytial virus	2019			Molecular and Cellular Probes		45		44786	Xi, Y. and Xu, C.-Z. and Xie, Z.-Z. and Zhu, D.-L. and Dong, J.-M. and Xiao, G.	https://www.scopus.com/inward/record.uri?eid=2-s2.0-85063503618&doi=10.1016%2fj.mcp.2019.03.005&partnerID=40&md5=4e20e0ea844c3a52d10b538f3772f2f6	Cited By :3 Export Date: 20 October 2020 | RAYYAN-INCLUSION: {"Jared"=>"Excluded"} | RAYYAN-LABELS: RPA | RAYYAN-EXCLUSION-REASONS: Not UAS		Humanities;Humanism;Humans;Respiratory Syncytial Viruses
rayyan-102243894	CLASS U-space drone test flight results for non-cooperative surveillance using an L-band 3-D staring radar	2019			Proceedings International Radar Symposium		2019			Jahangir, M. and Baker, C.J.	https://www.scopus.com/inward/record.uri?eid=2-s2.0-85069916797&doi=10.23919%2fIRS.2019.8768155&partnerID=40&md5=59a860eed9d1fb35a5b0eb8a90b429d3	Cited By :2 Export Date: 20 October 2020 | RAYYAN-INCLUSION: {"Jared"=>"Excluded"} | RAYYAN-LABELS: Drones | RAYYAN-EXCLUSION-REASONS: Not animal
rayyan-102243895	Visual Horizon Line Detection For Uav Navigation	2019			International Journal of Mechanics and Control		20	1	35-51	Timotheatos, S. and Piperakis, S. and Trahanias, P.	https://www.scopus.com/inward/record.uri?eid=2-s2.0-85068613755&partnerID=40&md5=3048a989014a24f6d653b1bc073b9752	Cited By :1 Export Date: 20 October 2020 | RAYYAN-INCLUSION: {"Jared"=>"Excluded"} | RAYYAN-LABELS: UAV | RAYYAN-EXCLUSION-REASONS: Not animal
rayyan-102243897	Mite bombs or robber lures? The roles of drifting and robbing in Varroa destructor transmission from collapsing honey bee colonies to their neighbors	2019			PLoS ONE		14	6		Peck, D.T. and Seeley, T.D.	https://www.scopus.com/inward/record.uri?eid=2-s2.0-85067595553&doi=10.1371%2fjournal.pone.0218392&partnerID=40&md5=f813464c1a620a63cde5e73149b6833a	Cited By :5 Export Date: 20 October 2020 | RAYYAN-INCLUSION: {"Jared"=>"Excluded"} | RAYYAN-LABELS: Drones | RAYYAN-EXCLUSION-REASONS: Bees,Not UAS		Mites
rayyan-102243898	DETECTING ANTARCTIC SEALS and FLYING SEABIRDS by UAV	2019			ISPRS Annals of the Photogrammetry, Remote Sensing and Spatial Information Sciences		4	2	141-148	Mustafa, O. and Braun, C. and Esefeld, J. and Knetsch, S. and Maercker, J. and Pfeifer, C. and RÃ¼mmler, M.-C.	https://www.scopus.com/inward/record.uri?eid=2-s2.0-85067496126&doi=10.5194%2fisprs-annals-IV-2-W5-141-2019&partnerID=40&md5=f9bb3efbb61518e460db716f2483bd4e	Cited By :2 Export Date: 20 October 2020 | RAYYAN-INCLUSION: {"Jared"=>"Included"} | RAYYAN-LABELS: UAV,Birds,mammal
rayyan-102243899	INTRASEASONAL VARIABILITY of GUANO STAINS in A REMOTELY SENSED PENGUIN COLONY USING UAV and SATELLITE	2019			ISPRS Annals of the Photogrammetry, Remote Sensing and Spatial Information Sciences		4	2	111-118	Firla, M. and Mustafa, O. and Pfeifer, C. and Senf, M. and Hese, S.	https://www.scopus.com/inward/record.uri?eid=2-s2.0-85067501452&doi=10.5194%2fisprs-annals-IV-2-W5-111-2019&partnerID=40&md5=33a83c92d032c66110a00bde274981f8	Cited By :1 Export Date: 20 October 2020 | RAYYAN-INCLUSION: {"Jared"=>"Maybe"} | RAYYAN-LABELS: UAV,Birds
rayyan-102243900	Development of observing dolphin population method using Small Vertical Take-off and Landing (VTOL) Unmanned Aerial System (AUV)	2019			IOP Conference Series: Earth and Environmental Science		278	1		Subhan, B. and Arafat, D. and Santoso, P. and Pahlevi, K. and Prabowo, B. and Taufik, M. and Kusumo, B.S. and Awak, K. and Khaerudi, D. and Ohoiulun, H. and Nasetion, F.I. and Madduppa, H.	https://www.scopus.com/inward/record.uri?eid=2-s2.0-85067028767&doi=10.1088%2f1755-1315%2f278%2f1%2f012074&partnerID=40&md5=33d630a33e33360bf4361ff936e73f7e	Cited By :1 Export Date: 20 October 2020 | RAYYAN-INCLUSION: {"Jared"=>"Excluded"} | RAYYAN-LABELS: AUV,UAS | RAYYAN-EXCLUSION-REASONS: Not terrestrial
rayyan-102243901	Use of principal components of UAV-acquired narrow-band multispectral imagery to map the diverse low stature vegetation fAPAR	2019			GIScience and Remote Sensing		56	4	605-623	Huang, C.-Y. and Wei, H.-L. and Rau, J.-Y. and Jhan, J.-P.	https://www.scopus.com/inward/record.uri?eid=2-s2.0-85057604739&doi=10.1080%2f15481603.2018.1550873&partnerID=40&md5=22d1bc4248d06a15638ad7042c535408	Cited By :5 Export Date: 20 October 2020 | RAYYAN-INCLUSION: {"Jared"=>"Excluded"} | RAYYAN-LABELS: UAV | RAYYAN-EXCLUSION-REASONS: Not animal		Imagery (Psychotherapy);Vegetables
rayyan-102243902	Gully headcut susceptibility modeling using functional trees, naÃ¯ve Bayes tree, and random forest models	2019			Geoderma		342		44572	Hosseinalizadeh, M. and Kariminejad, N. and Chen, W. and Pourghasemi, H.R. and Alinejad, M. and Mohammadian Behbahani, A. and Tiefenbacher, J.P.	https://www.scopus.com/inward/record.uri?eid=2-s2.0-85061182814&doi=10.1016%2fj.geoderma.2019.01.050&partnerID=40&md5=6ba75db92ffec94cfd5dd076b8170979	Cited By :24 Export Date: 20 October 2020 | RAYYAN-INCLUSION: {"Jared"=>"Excluded"} | RAYYAN-LABELS: UAV | RAYYAN-EXCLUSION-REASONS: Not animal		Trees
rayyan-102243904	Opportunistic Routing with Available Bandwidth Assurance for High Dynamic UAV Swarms	2019			Journal of Physics: Conference Series		1187	4		Li, Z.L. and Lei, L. and Shen, G.Q.	https://www.scopus.com/inward/record.uri?eid=2-s2.0-85067689655&doi=10.1088%2f1742-6596%2f1187%2f4%2f042080&partnerID=40&md5=9155c17c16dfdf58aed5b37fc6a70fe3	Export Date: 20 October 2020 | RAYYAN-INCLUSION: {"Jared"=>"Excluded"} | RAYYAN-LABELS: UAV | RAYYAN-EXCLUSION-REASONS: Not animal
rayyan-102243905	Aerial platforms (uav) surveys in the vis and tir range. Applications on archaeology and agriculture	2019			ISPRS Annals of the Photogrammetry, Remote Sensing and Spatial Information Sciences		42	2	945-952	Parisi, E.I. and Suma, M. and GÃ¼leÃ§ Korumaz, A. and Rosina, E. and Tucci, G.	https://www.scopus.com/inward/record.uri?eid=2-s2.0-85065658789&doi=10.5194%2fisprs-Archives-XLII-2-W11-945-2019&partnerID=40&md5=30d1376a8fdc344f204bd4913370be2a	Cited By :6 Export Date: 20 October 2020 | RAYYAN-INCLUSION: {"Jared"=>"Excluded"} | RAYYAN-LABELS: UAV | RAYYAN-EXCLUSION-REASONS: Not animal
rayyan-102243906	An analysis of altitude, citizen science and a convolutional neural network feedback loop on object detection in Unmanned Aerial Systems	2019			Journal of Computational Science		34		102-116	Bowley, C. and Mattingly, M. and Barnas, A. and Ellis-Felege, S. and Desell, T.	https://www.scopus.com/inward/record.uri?eid=2-s2.0-85066093460&doi=10.1016%2fj.jocs.2019.04.010&partnerID=40&md5=f8e5389dbfb3ff674502964907f6dcc1	Cited By :1 Export Date: 20 October 2020 | RAYYAN-INCLUSION: {"Jared"=>"Maybe", "mfc143"=>"Included"} | RAYYAN-LABELS: UAS,bias,computer vision,machine learning		Altitude;Neural Networks (Computer);Nerve Net;Feedback
rayyan-102243908	The integrated controller dedicated to multi-coil electromagnetic launcher for micro class unmanned aerial vehicles	2019			Proceedings - 2019 International Young Engineers Forum, YEF-ECE 2019				26-31	Kuc, B. and Kondratiuk, M. and Ambroziak, L. and Dzierzek, K.	https://www.scopus.com/inward/record.uri?eid=2-s2.0-85068435144&doi=10.1109%2fYEF-ECE.2019.8740811&partnerID=40&md5=d2c5742c64008bf647adc1e6fe042f6b	Export Date: 20 October 2020 | RAYYAN-INCLUSION: {"Jared"=>"Excluded", "mfc143"=>"Excluded"} | RAYYAN-LABELS: UAV | RAYYAN-EXCLUSION-REASONS: Not count,Not animal
rayyan-102243909	Design and analysis of an unmanned aerial vehicle capable of carrying the camera	2019			Universal Journal of Mechanical Engineering		7	3	87-96	Khamsi, M.	https://www.scopus.com/inward/record.uri?eid=2-s2.0-85078985847&doi=10.13189%2fujme.2019.070302&partnerID=40&md5=07fc1f8d261393c194c661fa83941f7a	Export Date: 20 October 2020 | RAYYAN-INCLUSION: {"Jared"=>"Excluded", "mfc143"=>"Excluded"} | RAYYAN-LABELS: UAV | RAYYAN-EXCLUSION-REASONS: Not count,Not animal
rayyan-102243910	UAVs as a leverage to provide energy and network for cyber-physical observation units on the arctic tundra	2019			Proceedings - 15th Annual International Conference on Distributed Computing in Sensor Systems, DCOSS 2019				625-632	Rais, I. and Bjorndalen, J.M. and Hoai Ha, P. and Jensen, K.-A. and Michalik, L.S. and Mjoen, H. and Tveito, O. and Anshus, O.	https://www.scopus.com/inward/record.uri?eid=2-s2.0-85071929576&doi=10.1109%2fDCOSS.2019.00114&partnerID=40&md5=2139b0e338123cebc5fad0042659b46a	Cited By :3 Export Date: 20 October 2020 | RAYYAN-INCLUSION: {"Jared"=>"Excluded", "mfc143"=>"Excluded"} | RAYYAN-LABELS: UAV | RAYYAN-EXCLUSION-REASONS: Not count,Not animal
rayyan-102243911	Monitoring of Trees' Health Condition Using a UAV Equipped with Low-cost Digital Camera	2019			ICASSP, IEEE International Conference on Acoustics, Speech and Signal Processing - Proceedings		2019		8291-8295	Barmpoutis, P. and Stathaki, T. and Kamperidou, V.	https://www.scopus.com/inward/record.uri?eid=2-s2.0-85068971975&doi=10.1109%2fICASSP.2019.8683128&partnerID=40&md5=4c287fa4479d679abcd5f57c8c6adf09	Cited By :1 Export Date: 20 October 2020 | RAYYAN-INCLUSION: {"Jared"=>"Excluded"} | RAYYAN-LABELS: UAV | RAYYAN-EXCLUSION-REASONS: Not animal		Trees
rayyan-102243912	Occurrence of substituted diphenylamine antioxidants and benzotriazole UV stabilizers in Arctic seabirds and seals	2019			Science of the Total Environment		663		950-957	Lu, Z. and De Silva, A.O. and Provencher, J.F. and Mallory, M.L. and Kirk, J.L. and Houde, M. and Stewart, C. and Braune, B.M. and Avery-Gomm, S. and Muir, D.C.G.	https://www.scopus.com/inward/record.uri?eid=2-s2.0-85061092810&doi=10.1016%2fj.scitotenv.2019.01.354&partnerID=40&md5=586b81d21c21b57fe82d1bbf8fd003b2	Cited By :3 Export Date: 20 October 2020 | RAYYAN-INCLUSION: {"Jared"=>"Excluded"} | RAYYAN-LABELS: UVS | RAYYAN-EXCLUSION-REASONS: Not UAS		Antioxidants
rayyan-102243913	Point-of-care diagnostic assay for rapid detection of porcine deltacoronavirus using the recombinase polymerase amplification method	2019			Transboundary and Emerging Diseases		66	3	1324-1331	Ma, L. and Zeng, F. and Huang, B. and Zhu, Y. and Wu, M. and Xu, F. and Xiao, L. and Huang, R. and Ma, J. and Cong, F. and Guo, P.	https://www.scopus.com/inward/record.uri?eid=2-s2.0-85063488191&doi=10.1111%2ftbed.13155&partnerID=40&md5=111c078b47b90e26b3ddeff149760e80	Cited By :11 Export Date: 20 October 2020 | RAYYAN-INCLUSION: {"Jared"=>"Excluded"} | RAYYAN-LABELS: RPA | RAYYAN-EXCLUSION-REASONS: Not UAS
rayyan-102243914	Balluino: High Altitude Balloon/Drone Based Air Pollution and PM 2.5 Monitoring System	2019			2019 IEEE Long Island Systems, Applications and Technology Conference, LISAT 2019					Shah, S.N. and Xiong, X.	https://www.scopus.com/inward/record.uri?eid=2-s2.0-85072808339&doi=10.1109%2fLISAT.2019.8817337&partnerID=40&md5=864dda22cfc9786fbbbb0bd488127f1a	Export Date: 20 October 2020 | RAYYAN-INCLUSION: {"Jared"=>"Excluded", "mfc143"=>"Excluded"} | RAYYAN-LABELS: Drones | RAYYAN-EXCLUSION-REASONS: Not count,Not animal		Altitude
rayyan-102243915	Repeat-Dose Toxicity Study of a Lyophilized Recombinant Protective Antigen-Based Anthrax Vaccine Adjuvanted With CpG 7909	2019			International Journal of Toxicology		38	3	163-172	Savransky, V. and Lacy, M. and Ionin, B. and Skiadopoulos, M.H. and Shearer, J.	https://www.scopus.com/inward/record.uri?eid=2-s2.0-85067257064&doi=10.1177%2f1091581819848722&partnerID=40&md5=cc153f635b23317ce7687fe6a6480e3e	Cited By :1 Export Date: 20 October 2020 | RAYYAN-INCLUSION: {"Jared"=>"Excluded"} | RAYYAN-LABELS: RPA | RAYYAN-EXCLUSION-REASONS: Not UAS		Anthrax;Freeze Drying;Vaccination
rayyan-102243916	Towards a method for automated testing in robotic process automation projects	2019			Proceedings - 2019 IEEE/ACM 14th International Workshop on Automation of Software Test, AST 2019				42-47	ChacÃ³n-Montero, J. and JimÃ©nez-RamÃ­rez, A. and EnrÃ­quez, J.G.	https://www.scopus.com/inward/record.uri?eid=2-s2.0-85072879762&doi=10.1109%2fAST.2019.00012&partnerID=40&md5=2f6a235fc6787ba3a292135e520e833b	Cited By :5 Export Date: 20 October 2020 | RAYYAN-INCLUSION: {"Jared"=>"Excluded"} | RAYYAN-LABELS: RPA | RAYYAN-EXCLUSION-REASONS: Not UAS		Robotics
rayyan-102243917	Headache deteriorates the quality of life in children with chronic spontaneous urticaria	2019			Allergologia et Immunopathologia		47	3	254-259	Filiz, S. and Kutluk, M.G. and Uygun, D.F.K.	https://www.scopus.com/inward/record.uri?eid=2-s2.0-85060354687&doi=10.1016%2fj.aller.2018.09.002&partnerID=40&md5=5095020d516262d5039444976ff8ad39	Export Date: 20 October 2020 | RAYYAN-INCLUSION: {"Jared"=>"Excluded"} | RAYYAN-LABELS: UAS | RAYYAN-EXCLUSION-REASONS: Not UAS		Only Child;Child;Quality of Life;Urticaria;Headache
rayyan-102243918	A method for quantifying near range point source induced O<inf>3</inf> titration events using Co-located Lidar and Pandora measurements	2019			Atmospheric Environment		204		43-52	Gronoff, G. and Robinson, J. and Berkoff, T. and Swap, R. and Farris, B. and Schroeder, J. and Halliday, H.S. and Knepp, T. and Spinei, E. and Carrion, W. and Adcock, E.E. and Johns, Z. and Allen, D. and Pippin, M.	https://www.scopus.com/inward/record.uri?eid=2-s2.0-85062012016&doi=10.1016%2fj.atmosenv.2019.01.052&partnerID=40&md5=aa10040d6fe42e85caa8c9f5d06856a3	Cited By :4 Export Date: 20 October 2020 | RAYYAN-INCLUSION: {"Jared"=>"Excluded", "mfc143"=>"Excluded"} | RAYYAN-LABELS: Drones | RAYYAN-EXCLUSION-REASONS: Not count,Not animal
rayyan-102243919	Quality of albendazole tablets legally circulating in the pharmaceutical market of Addis Ababa, Ethiopia: Physicochemical evaluation	2019			BMC Pharmacology and Toxicology		20	1		Seifu, A. and Kebede, E. and Bacha, B. and Melaku, A. and Setegn, T.	https://www.scopus.com/inward/record.uri?eid=2-s2.0-85064990687&doi=10.1186%2fs40360-019-0299-5&partnerID=40&md5=ec806c517d8bebd169f35b6abc87f9ba	Export Date: 20 October 2020 | RAYYAN-INCLUSION: {"Jared"=>"Excluded"} | RAYYAN-LABELS: UVS | RAYYAN-EXCLUSION-REASONS: Not UAS		Albendazole;Tablets
rayyan-102243920	Comparative Features of Unmanned Aerial Vehicle (UAV) for Border Protection of Libya: A Review	2019			Proceedings - 2019 IEEE 15th International Colloquium on Signal Processing and its Applications, CSPA 2019				114-119	Abushahma, R.I.H. and Ali, M.A.M. and Rahman, N.A.A. and Al-Sanjary, O.I.	https://www.scopus.com/inward/record.uri?eid=2-s2.0-85065498752&doi=10.1109%2fCSPA.2019.8695991&partnerID=40&md5=1fac70ba1e2fbc03206e1e70600526e8	Cited By :2 Export Date: 20 October 2020 | RAYYAN-INCLUSION: {"Jared"=>"Excluded"} | RAYYAN-LABELS: UAV | RAYYAN-EXCLUSION-REASONS: Not count
rayyan-102243921	RPA-coated single-stranded DNA promotes the ETAA1-dependent activation of ATR	2019			Cell Cycle		18	8	898-913	Lyu, K. and Kumagai, A. and Dunphy, W.G.	https://www.scopus.com/inward/record.uri?eid=2-s2.0-85064526052&doi=10.1080%2f15384101.2019.1598728&partnerID=40&md5=1b7bd41d2b42997880bb535a51be7344	Cited By :2 Export Date: 20 October 2020 | RAYYAN-INCLUSION: {"Jared"=>"Excluded"} | RAYYAN-LABELS: RPA | RAYYAN-EXCLUSION-REASONS: Not UAS		DNA (Cytosine-5-)-Methyltransferase;DNA-(Apurinic or Apyrimidinic Site) Lyase;DNA, B-Form;DNA, A-Form
rayyan-102243922	Comparison of GNSS-, TLS- And different altitude UAV-generated datasets on the basis of spatial differences	2019			ISPRS International Journal of Geo-Information		8	4		Yurtseven, H.	https://www.scopus.com/inward/record.uri?eid=2-s2.0-85066437393&doi=10.3390%2fijgi8040175&partnerID=40&md5=a6d7581d60c9cecf7a45ef659fcc6d1b	Cited By :3 Export Date: 20 October 2020 | RAYYAN-INCLUSION: {"Jared"=>"Excluded"} | RAYYAN-LABELS: UAV | RAYYAN-EXCLUSION-REASONS: Not animal		Altitude
rayyan-102243923	Modeling, Simulation and Control of a Bio-Inspired Electromechanical Feather for Gust Mitigation in Flapping Wing UAV	2019			2019 2nd International Conference on Communication, Computing and Digital Systems, C-CODE 2019				195-200	Abbasi, S.H. and Mahmood, A.	https://www.scopus.com/inward/record.uri?eid=2-s2.0-85064756697&doi=10.1109%2fC-CODE.2019.8681016&partnerID=40&md5=2072331949d739ad1f2fc50602ac6bdb	Cited By :1 Export Date: 20 October 2020 | RAYYAN-INCLUSION: {"Jared"=>"Excluded"} | RAYYAN-LABELS: UAV | RAYYAN-EXCLUSION-REASONS: Not count,Not animal		Tocopherols
rayyan-102243924	Application of deep-learning methods to bird detection using unmanned aerial vehicle imagery	2019			Sensors (Switzerland)		19	7		Hong, S.-J. and Han, Y. and Kim, S.-Y. and Lee, A.-Y. and Kim, G.	https://www.scopus.com/inward/record.uri?eid=2-s2.0-85064572639&doi=10.3390%2fs19071651&partnerID=40&md5=7d96da0847298c134dd400bb4997e612	Cited By :16 Export Date: 20 October 2020 | RAYYAN-INCLUSION: {"Jared"=>"Included"} | RAYYAN-LABELS: UAV,bias,Birds,computer vision,machine learning		Imagery (Psychotherapy)
rayyan-102243925	Dynamic response of the horizontal stabilizer during UAS airborne collision	2019			International Journal of Impact Engineering		126		50-61	Meng, X. and Sun, Y. and Yu, J. and Tang, Z. and Liu, J. and Suo, T. and Li, Y.	https://www.scopus.com/inward/record.uri?eid=2-s2.0-85058854649&doi=10.1016%2fj.ijimpeng.2018.11.015&partnerID=40&md5=c3faafaeb3932d69c2c1328a54846bc1	Cited By :1 Export Date: 20 October 2020 | RAYYAN-INCLUSION: {"Jared"=>"Excluded"} | RAYYAN-LABELS: UAS,Drones | RAYYAN-EXCLUSION-REASONS: Not count,Not animal
rayyan-102243926	Non-cooperative UAV target recognition in low-altitude airspace based on motion model	2019			Beijing Hangkong Hangtian Daxue Xuebao/Journal of Beijing University of Aeronautics and Astronautics		45	4	687-694	Chen, W. and Liu, J. and Chen, X. and Li, J.	https://www.scopus.com/inward/record.uri?eid=2-s2.0-85066031334&doi=10.13700%2fj.bh.1001-5965.2018.0447&partnerID=40&md5=2062cb3a563e32143c3a79b2ea94704f	Export Date: 20 October 2020 | RAYYAN-INCLUSION: {"Jared"=>"Excluded"} | RAYYAN-LABELS: UAV | RAYYAN-EXCLUSION-REASONS: Not animal		Altitude
rayyan-102243927	Estimating habitat extent and carbon loss from an eroded northern blanket bog using UAV derived imagery and topography	2019			Progress in Physical Geography		43	2	282-298	Scholefield, P. and Morton, D. and McShane, G. and Carrasco, L. and Whitfield, M.G. and Rowland, C. and Rose, R. and Wood, C. and Tebbs, E. and Dodd, B. and Monteith, D.	https://www.scopus.com/inward/record.uri?eid=2-s2.0-85064352887&doi=10.1177%2f0309133319841300&partnerID=40&md5=2e4d9dc20feeaa3bc2a3436e5cac2923	Cited By :2 Export Date: 20 October 2020 | RAYYAN-INCLUSION: {"Jared"=>"Excluded"} | RAYYAN-LABELS: UAV | RAYYAN-EXCLUSION-REASONS: Not animal		Imagery (Psychotherapy);Ecosystem
rayyan-102243928	A real-time recombinase polymerase amplification assay for the rapid detection of Vibrio harveyi	2019			Molecular and Cellular Probes		44		44786	Pang, J. and Wang, Q. and Fei, Y. and Zhu, P. and Qiao, L. and Huang, H. and Dang, C. and Gao, W.	https://www.scopus.com/inward/record.uri?eid=2-s2.0-85060845100&doi=10.1016%2fj.mcp.2019.01.001&partnerID=40&md5=f63d1c03a7dabc014752fb793f5dae56	Export Date: 20 October 2020 | RAYYAN-INCLUSION: {"Jared"=>"Excluded"} | RAYYAN-LABELS: RPA | RAYYAN-EXCLUSION-REASONS: Not UAS
rayyan-102243932	Contact call diversity in natural beluga entrapments in an Arctic estuary: Preliminary evidence of vocal signatures in wild belugas	2019			Marine Mammal Science		35	2	434-465	Vergara, V. and Mikus, M.-A.	https://www.scopus.com/inward/record.uri?eid=2-s2.0-85055514992&doi=10.1111%2fmms.12538&partnerID=40&md5=5342b876a15e09f274bbe576a81ca290	Cited By :4 Export Date: 20 October 2020 | RAYYAN-INCLUSION: {"Jared"=>"Excluded"} | RAYYAN-LABELS: Drones | RAYYAN-EXCLUSION-REASONS: Not terrestrial
rayyan-102243933	Chemerin alleviates acute pancreatitis in the rat thorough modulation of NF-ÎºB signal	2019			Pancreatology		19	3	401-408	Jaworek, J. and Szklarczyk, J. and Kot, M. and GÃ³ralska, M. and Jaworek, A. and Bonior, J. and Leja-Szpak, A. and Nawrot-PorÄ…bka, K. and Link-Lenczowski, P. and Ceranowicz, P. and Galazka, K. and Warzecha, Z. and Dembinski, A. and Pierzchalski, P.	https://www.scopus.com/inward/record.uri?eid=2-s2.0-85062185706&doi=10.1016%2fj.pan.2019.02.005&partnerID=40&md5=c1d4395ef9b31b55bf15460cde6f261c	Cited By :1 Export Date: 20 October 2020 | RAYYAN-INCLUSION: {"Jared"=>"Excluded"} | RAYYAN-LABELS: RPA | RAYYAN-EXCLUSION-REASONS: Not UAS		Rats;Pancreatitis
rayyan-102243934	Geometry accuracy of DSM in water body margin obtained from an RGB camera with NIR band and a multispectral sensor embedded in UAV	2019			European Journal of Remote Sensing		52		160-173	Vitti, D.M.D.C. and Marques Junior, A. and GuimarÃ£es, T.T. and Koste, E.C. and Inocencio, L.C. and Veronez, M.R. and Mauad, F.F.	https://www.scopus.com/inward/record.uri?eid=2-s2.0-85057587787&doi=10.1080%2f22797254.2018.1547989&partnerID=40&md5=ba2191c80a5e2f4e0c8a56d04aa394f7	Cited By :3 Export Date: 20 October 2020 | RAYYAN-INCLUSION: {"Jared"=>"Excluded"} | RAYYAN-LABELS: UAV | RAYYAN-EXCLUSION-REASONS: Not animal		Body Water;Diagnostic and Statistical Manual of Mental Disorders
rayyan-102243935	Rapid and visual detection of Lawsonia intracellularis with an improved recombinase polymerase amplification assay combined with a lateral flow dipstick	2019			BMC Veterinary Research		15	1		Wu, Y. and Tian, K. and Zhang, Y. and Guo, H. and Li, N. and Wang, Z. and Zhao, J.	https://www.scopus.com/inward/record.uri?eid=2-s2.0-85063398910&doi=10.1186%2fs12917-019-1841-9&partnerID=40&md5=8c456d5881e821ef5bd30c3e258d00cb	Cited By :4 Export Date: 20 October 2020 | RAYYAN-INCLUSION: {"Jared"=>"Excluded"} | RAYYAN-LABELS: RPA | RAYYAN-EXCLUSION-REASONS: Not UAS
rayyan-102243936	Spatial modelling of gully headcuts using UAV data and four best-first decision classifier ensembles (BFTree, Bag-BFTree, RS-BFTree, and RF-BFTree)	2019			Geomorphology		329		184-193	Hosseinalizadeh, M. and Kariminejad, N. and Chen, W. and Pourghasemi, H.R. and Alinejad, M. and Mohammadian Behbahani, A. and Tiefenbacher, J.P.	https://www.scopus.com/inward/record.uri?eid=2-s2.0-85059834456&doi=10.1016%2fj.geomorph.2019.01.006&partnerID=40&md5=593f0d096eab41d69706f0b389ab81cd	Cited By :16 Export Date: 20 October 2020 | RAYYAN-INCLUSION: {"Jared"=>"Excluded"} | RAYYAN-LABELS: UAV | RAYYAN-EXCLUSION-REASONS: Not animal
rayyan-102243937	Safety-level Estimation of Aerial Images based on Convolutional Neural Network for Emergency Landing of Unmanned Aerial Vehicle	2019			2018 Asia-Pacific Signal and Information Processing Association Annual Summit and Conference, APSIPA ASC 2018 - Proceedings				886-890	Funahashi, I. and Umeki, Y. and Yoshida, T. and Iwahashi, M.	https://www.scopus.com/inward/record.uri?eid=2-s2.0-85063442798&doi=10.23919%2fAPSIPA.2018.8659470&partnerID=40&md5=988dc9ee38578d6ff3ef2a2e53cbc07f	Export Date: 20 October 2020 | RAYYAN-INCLUSION: {"Jared"=>"Excluded"} | RAYYAN-LABELS: UAV,machine learning | RAYYAN-EXCLUSION-REASONS: Not animal		Nerve Net;Neural Networks (Computer);Emergencies
rayyan-102243938	Evaluation of two unmanned aircraft systems as tools for protecting crops from blackbird damage	2019			Crop Protection		117		15-19	Wandrie, L.J. and Klug, P.E. and Clark, M.E.	https://www.scopus.com/inward/record.uri?eid=2-s2.0-85056793903&doi=10.1016%2fj.cropro.2018.11.008&partnerID=40&md5=921c459d54571bc404314866600890dd	Cited By :6 Export Date: 20 October 2020 | RAYYAN-INCLUSION: {"Jared"=>"Excluded"} | RAYYAN-LABELS: UAS,Birds | RAYYAN-EXCLUSION-REASONS: Not count
rayyan-102243939	Applications of unmanned aerial vehicles to survey mesocarnivores	2019			Drones		3	1	44570	Bushaw, J.D. and Ringelman, K.M. and Rohwer, F.C.	https://www.scopus.com/inward/record.uri?eid=2-s2.0-85082143424&doi=10.3390%2fdrones3010028&partnerID=40&md5=be1c76985c4a2ff782e9ccbe676c2b40	Cited By :1 Export Date: 20 October 2020 | RAYYAN-INCLUSION: {"Jared"=>"Included"} | RAYYAN-LABELS: UAV,mammal,thermal,behavior
rayyan-102243940	Machine Learning Inspired Sound-Based Amateur Drone Detection for Public Safety Applications	2019			IEEE Transactions on Vehicular Technology		68	3	2526-2534	Anwar, M.Z. and Kaleem, Z. and Jamalipour, A.	https://www.scopus.com/inward/record.uri?eid=2-s2.0-85063268841&doi=10.1109%2fTVT.2019.2893615&partnerID=40&md5=67048e28db8737300a105a236a170928	Cited By :26 Export Date: 20 October 2020 | RAYYAN-INCLUSION: {"Jared"=>"Excluded"} | RAYYAN-LABELS: Drones,machine learning | RAYYAN-EXCLUSION-REASONS: Not count,Not Imagery
rayyan-102243942	Estimation of spatial and temporal variability of pasture growth and digestibility in grazing rotations coupling unmanned aerial vehicle (UAV) with crop simulation models	2019			PLoS ONE		14	3		Insua, J.R. and Utsumi, S.A. and Basso, B.	https://www.scopus.com/inward/record.uri?eid=2-s2.0-85062830101&doi=10.1371%2fjournal.pone.0212773&partnerID=40&md5=bc9a85a3f8a7f3a403d6d50224176601	Cited By :7 Export Date: 20 October 2020 | RAYYAN-INCLUSION: {"Jared"=>"Excluded"} | RAYYAN-LABELS: UAV | RAYYAN-EXCLUSION-REASONS: Not animal		Gastrointestinal Agents;Rotation
rayyan-102243945	Estimating rangeland forage production using remote sensing data from a Small Unmanned Aerial System (sUAS) and planetscope satellite	2019			Remote Sensing		11	5		Liu, H. and Dahlgren, R.A. and Larsen, R.E. and Devine, S.M. and Roche, L.M. and O' Geen, A.T. and Wong, A.J.Y. and Covello, S. and Jin, Y.	https://www.scopus.com/inward/record.uri?eid=2-s2.0-85062989323&doi=10.3390%2frs11050595&partnerID=40&md5=073d38505ee5fa1f8ad39e310e1fe75d	Cited By :6 Export Date: 20 October 2020 | RAYYAN-INCLUSION: {"Jared"=>"Excluded"} | RAYYAN-LABELS: UAS | RAYYAN-EXCLUSION-REASONS: Not animal
rayyan-102243947	Recognize the little ones: Uas-based in-situ fluorescent tracer detection	2019			Drones		3	1	44574	Teickner, H. and Lehmann, J.R.K. and Guth, P. and Meinking, F. and Ott, D.	https://www.scopus.com/inward/record.uri?eid=2-s2.0-85090714819&doi=10.3390%2fdrones3010020&partnerID=40&md5=ebcf260229b55a6666e54b8cffc64d0e	Export Date: 20 October 2020 | RAYYAN-INCLUSION: {"Jared"=>"Excluded"} | RAYYAN-LABELS: UAS | RAYYAN-EXCLUSION-REASONS: Not animal		Fluorescence
rayyan-102243948	Quantifying pine processionary moth defoliation in a pine-oak mixed forest using unmanned aerial systems and multispectral imagery	2019			PLoS ONE		14	3		Cardil, A. and Otsu, K. and Pla, M. and Silva, C.A. and Brotons, L.	https://www.scopus.com/inward/record.uri?eid=2-s2.0-85063268372&doi=10.1371%2fjournal.pone.0213027&partnerID=40&md5=784864c627c3c1b9241a31cb8d944449	Cited By :7 Export Date: 20 October 2020 | RAYYAN-INCLUSION: {"Jared"=>"Excluded"} | RAYYAN-LABELS: UAS | RAYYAN-EXCLUSION-REASONS: Not animal		Imagery (Psychotherapy);Trees
rayyan-102243949	Implementation of a UAVâ€“hyperspectral pushbroom imager for ecological monitoring	2019			Drones		3	1	44585	Pablo Arroyo-Mora, J. and Kalacska, M. and Inamdar, D. and Soffer, R. and Lucanus, O. and Gorman, J. and Naprstek, T. and Schaaf, E.S. and Ifimov, G. and Elmer, K. and Leblanc, G.	https://www.scopus.com/inward/record.uri?eid=2-s2.0-85071534641&doi=10.3390%2fdrones3010012&partnerID=40&md5=5acff305ec65b6076cf26c6efc48d6a9	Cited By :17 Export Date: 20 October 2020 | RAYYAN-INCLUSION: {"Jared"=>"Excluded"} | RAYYAN-LABELS: UAV | RAYYAN-EXCLUSION-REASONS: Not animal
rayyan-102243951	Intelligent Technologies and Robotic Means in Agricultural Production	2019			Herald of the Russian Academy of Sciences		89	2	209-210	Izmailov, A.Y.	https://www.scopus.com/inward/record.uri?eid=2-s2.0-85070208675&doi=10.1134%2fS1019331619020072&partnerID=40&md5=a6ea8d1bad91b93335804a798426e0dc	Cited By :3 Export Date: 20 October 2020 | RAYYAN-INCLUSION: {"Jared"=>"Excluded"} | RAYYAN-LABELS: UAV | RAYYAN-EXCLUSION-REASONS: Not animal		Intelligence;Robotics
rayyan-102243952	Drones for conservation in protected areas: Present and future	2019			Drones		3	1	44584	LÃ³pez, J.J. and Mulero-PÃ¡zmÃ¡ny, M.	https://www.scopus.com/inward/record.uri?eid=2-s2.0-85062364188&doi=10.3390%2fdrones3010010&partnerID=40&md5=4e32d87cbb8b42cb1e21112fa0984de4	Cited By :24 Export Date: 20 October 2020 | RAYYAN-INCLUSION: {"Jared"=>"Included", "Emma"=>"Excluded"} | RAYYAN-LABELS: Drones,review | RAYYAN-EXCLUSION-REASONS: review
rayyan-102243953	Identification of micro-scale landforms of landslides using precise digital elevation models	2019			Geosciences (Switzerland)		9	3		ChudÃ½, F. and SlÃ¡movÃ¡, M. and TomaÅ¡tÃ­k, J. and ProkeÅ¡ovÃ¡, R. and MokroÅ¡, M.	https://www.scopus.com/inward/record.uri?eid=2-s2.0-85065247438&doi=10.3390%2fgeosciences9030117&partnerID=40&md5=8c0f2c4f54ccb238c77b87d451e3b210	Cited By :6 Export Date: 20 October 2020 | RAYYAN-INCLUSION: {"Jared"=>"Excluded"} | RAYYAN-LABELS: RPA | RAYYAN-EXCLUSION-REASONS: Not animal
rayyan-102243954	Applying a support vector model to assess land cover changes in the Uvs Lake Basin ecoregion in Mongolia	2019			Information Processing in Agriculture		6	1	158-169	Jamsran, B.-E. and Lin, C. and Byambakhuu, I. and Raash, J. and Akhmadi, K.	https://www.scopus.com/inward/record.uri?eid=2-s2.0-85051102969&doi=10.1016%2fj.inpa.2018.07.007&partnerID=40&md5=5fcafdff8d4f15a45f6a0204f4057d2c	Cited By :1 Export Date: 20 October 2020 | RAYYAN-INCLUSION: {"Jared"=>"Excluded"} | RAYYAN-LABELS: UVS | RAYYAN-EXCLUSION-REASONS: Not UAS		China
rayyan-102243955	Mapping vegetation types in semi-arid riparian regions using random forest and object-based image approach: A case study of the Colorado River Ecosystem, Grand Canyon, Arizona	2019			Ecological Informatics		50		43-50	Nguyen, U. and Glenn, E.P. and Dang, T.D. and Pham, L.T.H.	https://www.scopus.com/inward/record.uri?eid=2-s2.0-85059560250&doi=10.1016%2fj.ecoinf.2018.12.006&partnerID=40&md5=ed9765b9aa2f53792b63c7ded829604b	Cited By :10 Export Date: 20 October 2020 | RAYYAN-INCLUSION: {"Jared"=>"Excluded"} | RAYYAN-LABELS: UAV | RAYYAN-EXCLUSION-REASONS: Not animal		Colorado;Arizona;Trees
rayyan-102243956	A rapid UAV method for assessing body condition in fur seals	2019			Drones		3	1	44568	Allan, B.M. and Ierodiaconou, D. and Hoskins, A.J. and Arnould, J.P.Y.	https://www.scopus.com/inward/record.uri?eid=2-s2.0-85077183660&doi=10.3390%2fdrones3010024&partnerID=40&md5=07f3f271c32fd0582eca963a0ca8e7d2	Cited By :3 Export Date: 20 October 2020 | RAYYAN-INCLUSION: {"Jared"=>"Excluded"} | RAYYAN-LABELS: UAV,mammal | RAYYAN-EXCLUSION-REASONS: Not count
rayyan-102243957	Composition and cardioprotective effects of Primula veris L. solid herbal extract in experimental chronic heart failure	2019			Phytomedicine		54		17-26	Latypova, G.M. and Bychenkova, M.A. and Katayev, V.A. and Perfilova, V.N. and Tyurenkov, I.N. and Mokrousov, I.S. and Prokofiev, I.I. and Salikhov, S.M. and Iksanova, G.R.	https://www.scopus.com/inward/record.uri?eid=2-s2.0-85055659066&doi=10.1016%2fj.phymed.2018.09.015&partnerID=40&md5=1552c23797a88b3a8a4d32eac1470654	Cited By :2 Export Date: 20 October 2020 | RAYYAN-INCLUSION: {"Jared"=>"Excluded"} | RAYYAN-LABELS: UVS | RAYYAN-EXCLUSION-REASONS: Not UAS		Heart Failure;Herbal Medicine
rayyan-102243958	Genetic Diversity in the Progeny of Commercial Australian Queen Honey Bees (Hymenoptera: Apidae) Produced in Autumn and Early Spring	2019			Journal of Economic Entomology		112	1	33-39	Chapman, N.C. and Dos Santos Cocenza, R. and Blanchard, B. and Nguyen, L.M. and Lim, J. and Buchmann, G. and Oldroyd, B.P.	https://www.scopus.com/inward/record.uri?eid=2-s2.0-85061477731&doi=10.1093%2fjee%2ftoy308&partnerID=40&md5=022a8d42177a727622a02e45b4d73354	Cited By :2 Export Date: 20 October 2020 | RAYYAN-INCLUSION: {"Jared"=>"Excluded"} | RAYYAN-LABELS: Drones | RAYYAN-EXCLUSION-REASONS: Not UAS		Genetic Variation
rayyan-102243959	Detecting and Counting Sheep with a Convolutional Neural Network	2019			Proceedings of AVSS 2018 - 2018 15th IEEE International Conference on Advanced Video and Signal-Based Surveillance					Sarwar, F. and Griffin, A. and Periasamy, P. and Portas, K. and Law, J.	https://www.scopus.com/inward/record.uri?eid=2-s2.0-85063265445&doi=10.1109%2fAVSS.2018.8639306&partnerID=40&md5=aecdca64126dcdfbc0a69365815d6066	Cited By :4 Export Date: 20 October 2020 | RAYYAN-INCLUSION: {"Jared"=>"Included", "Emma"=>"Excluded"} | RAYYAN-LABELS: UAV,livestock,computer vision,machine learning | RAYYAN-EXCLUSION-REASONS: wrong study design		Nerve Net;Neural Networks (Computer);Sheep
rayyan-102243960	Real-Time Drone Surveillance and Population Estimation of Marine Animals from Aerial Imagery	2019			International Conference Image and Vision Computing New Zealand		2018			Saqib, M. and Daud Khan, S. and Sharma, N. and Scully-Power, P. and Butcher, P. and Colefax, A. and Blumenstein, M.	https://www.scopus.com/inward/record.uri?eid=2-s2.0-85062791955&doi=10.1109%2fIVCNZ.2018.8634661&partnerID=40&md5=6165be8a757746cb980538c8ac589f36	Cited By :3 Export Date: 20 October 2020 | RAYYAN-INCLUSION: {"Jared"=>"Excluded"} | RAYYAN-LABELS: Drones,computer vision,machine learning | RAYYAN-EXCLUSION-REASONS: Not terrestrial		Animals;Animal Shells;Imagery (Psychotherapy);Population Surveillance;Military Personnel
rayyan-102243961	International Conference Image and Vision Computing New Zealand	2019			International Conference Image and Vision Computing New Zealand		2018				https://www.scopus.com/inward/record.uri?eid=2-s2.0-85062805836&partnerID=40&md5=81c59f430985b8fb0086bf327e10b146	Export Date: 20 October 2020 | RAYYAN-INCLUSION: {"Jared"=>"Excluded"} | RAYYAN-LABELS: Drones | RAYYAN-EXCLUSION-REASONS: Not terrestrial		New Zealand
rayyan-102243962	Classification of UAV and bird target in low-altitude airspace with surveillance radar data	2019			Aeronautical Journal		123	1260	191-211	Chen, W.S. and Liu, J. and Li, J.	https://www.scopus.com/inward/record.uri?eid=2-s2.0-85062953566&doi=10.1017%2faer.2018.158&partnerID=40&md5=a6c95f2a4f34d3b85f032f13c12068e1	Cited By :2 Export Date: 20 October 2020 | RAYYAN-INCLUSION: {"Jared"=>"Excluded"} | RAYYAN-LABELS: UAV,Birds | RAYYAN-EXCLUSION-REASONS: Not count		Altitude
rayyan-102243963	Bio-inspired autonomous visual vertical and horizontal control of a quadrotor unmanned aerial vehicle	2019			Electronics (Switzerland)		8	2		Armendariz, S. and Becerra, V. and Bausch, N.	https://www.scopus.com/inward/record.uri?eid=2-s2.0-85062569786&doi=10.3390%2felectronics8020184&partnerID=40&md5=84b25703e15a16450f2b5e3f769945b4	Cited By :1 Export Date: 20 October 2020 | RAYYAN-INCLUSION: {"Jared"=>"Excluded"} | RAYYAN-LABELS: UAV | RAYYAN-EXCLUSION-REASONS: Not animal		Tocopherols
rayyan-102243965	Response of soil arthropods population to different farming systems under cotton integrated with groundnut and pigeonpea crops	2019			Legume Research		42	1	108-113	Chethan, R. and Patil, R.K. and Halappa, B.	https://www.scopus.com/inward/record.uri?eid=2-s2.0-85063531658&partnerID=40&md5=0de10da26d86a84b12cdaf6b46641e49	Export Date: 20 October 2020 | RAYYAN-INCLUSION: {"Jared"=>"Excluded"} | RAYYAN-LABELS: UAS | RAYYAN-EXCLUSION-REASONS: Not UAS
rayyan-102243966	Using HOG Descriptors and UAV for Crop Pest Monitoring	2019			Proceedings 2018 Chinese Automation Congress, CAC 2018				1516-1519	Chu, H. and Zhang, D. and Shao, Y. and Chang, Z. and Guo, Y. and Zhang, N.	https://www.scopus.com/inward/record.uri?eid=2-s2.0-85062796020&doi=10.1109%2fCAC.2018.8623234&partnerID=40&md5=0dc45aa690ecb94273278a1ad1a7d8db	Cited By :1 Export Date: 20 October 2020 | RAYYAN-INCLUSION: {"Jared"=>"Excluded"} | RAYYAN-LABELS: UAV | RAYYAN-EXCLUSION-REASONS: Not animal
rayyan-102243967	Demonstration of an off-Axis parabolic receiver for near-range retrieval of lidar ozone profiles	2019			Atmospheric Measurement Techniques		12	1	363-370	Farris, B.M. and Gronoff, G.P. and Carrion, W. and Knepp, T. and Pippin, M. and Berkoff, T.A.	https://www.scopus.com/inward/record.uri?eid=2-s2.0-85060075435&doi=10.5194%2famt-12-363-2019&partnerID=40&md5=48520ae06380fe46a1b345de4be9ff0e	Cited By :3 Export Date: 20 October 2020 | RAYYAN-INCLUSION: {"Jared"=>"Excluded"} | RAYYAN-LABELS: UAV | RAYYAN-EXCLUSION-REASONS: Not animal		Ozone
rayyan-102243968	Optimizing observing strategies for monitoring animals using drone-mounted thermal infrared cameras	2019			International Journal of Remote Sensing		40	2	439-467	Burke, C. and Rashman, M. and Wich, S. and Symons, A. and Theron, C. and Longmore, S.	https://www.scopus.com/inward/record.uri?eid=2-s2.0-85060253769&doi=10.1080%2f01431161.2018.1558372&partnerID=40&md5=770fff719e228ac55235f3d65299ba53	Cited By :10 Export Date: 20 October 2020 | RAYYAN-INCLUSION: {"Jared"=>"Maybe"} | RAYYAN-LABELS: Drones,mammal,thermal		Animal Shells;Animals
rayyan-102243969	Substituted diphenylamine antioxidants and benzotriazole UV stabilizers in blood plasma of fish, turtles, birds and dolphins from North America	2019			Science of the Total Environment		647		182-190	Lu, Z. and De Silva, A.O. and Zhou, W. and Tetreault, G.R. and de Solla, S.R. and Fair, P.A. and Houde, M. and Bossart, G. and Muir, D.C.G.	https://www.scopus.com/inward/record.uri?eid=2-s2.0-85050870496&doi=10.1016%2fj.scitotenv.2018.07.405&partnerID=40&md5=b0096156fab1d10680b7d79b643c25d4	Cited By :8 Export Date: 20 October 2020 | RAYYAN-INCLUSION: {"Jared"=>"Excluded"} | RAYYAN-LABELS: UVS | RAYYAN-EXCLUSION-REASONS: Not UAS		Antioxidants;North America;Diphenylamine
rayyan-102243970	UAV and satellite remote sensing images based aboveground biomass inversion in the meadows of Lake Shengjin	2019			Hupo Kexue/Journal of Lake Sciences		31	2	517-528	Gao, Y. and Liang, Z. and Wang, B. and Wu, Y. and Liu, S.	https://www.scopus.com/inward/record.uri?eid=2-s2.0-85064314999&doi=10.18307%2f2019.0220&partnerID=40&md5=104ff31fa7cfb82e5e65a0aa0b5013f5	Cited By :2 Export Date: 20 October 2020 | RAYYAN-INCLUSION: {"Jared"=>"Excluded"} | RAYYAN-LABELS: UAV | RAYYAN-EXCLUSION-REASONS: Not animal
rayyan-102243971	Analog ultra low-power acoustic wake-up system based on frequency detection	2019			Proceedings - 2018 IEEE International Conference on Internet of Things and Intelligence System, IOTAIS 2018				109-115	Fourniol, M. and Gies, V. and Barchasz, V. and Kussener, E. and Barthelemy, H. and Vauche, R. and Glotin, H.	https://www.scopus.com/inward/record.uri?eid=2-s2.0-85061730550&doi=10.1109%2fIOTAIS.2018.8600849&partnerID=40&md5=570e81a96142923e323b05e2bfd570b3	Export Date: 20 October 2020 | RAYYAN-INCLUSION: {"Jared"=>"Excluded"} | RAYYAN-LABELS: Drones | RAYYAN-EXCLUSION-REASONS: Not animal		Wakefulness
rayyan-102243973	Modelling wildlife species abundance using automated detections from drone surveillance	2019			23rd International Congress on Modelling and Simulation - Supporting Evidence-Based Decision Making: The Role of Modelling and Simulation, MODSIM 2019				678-684	Corcorana, E. and Denmanb, S. and Hamilton, G.	https://www.scopus.com/inward/record.uri?eid=2-s2.0-85086441252&partnerID=40&md5=0cbb1c0145c2ae3a98910f48a05e1ffc	Export Date: 20 October 2020 | RAYYAN-INCLUSION: {"Jared"=>"Included"} | RAYYAN-LABELS: RPA,Drones,thermal,computer vision,machine learning
rayyan-102243974	Use of Unmanned Aerial Vehicles for Livestock Monitoring based on Streaming K-Means Clustering	2019			IFAC-PapersOnLine		52	30	324-329	Li, X. and Xing, L.	https://www.scopus.com/inward/record.uri?eid=2-s2.0-85081067229&doi=10.1016%2fj.ifacol.2019.12.560&partnerID=40&md5=863348e9e8462b47d69747d632711a91	Cited By :2 Export Date: 20 October 2020 | RAYYAN-INCLUSION: {"Jared"=>"Maybe"} | RAYYAN-LABELS: UAV,livestock
rayyan-102243975	Effect of landscape elements on the symmetry and variance of the spatial distribution of individual birds within foraging flocks of geese	2019			Symmetry		11	9		Bech-Hansen, M. and Kallehauge, R.M. and Bruhn, D. and Castenschiold, J.H.F. and Gehrlein, J.B. and Laubek, B. and Jensen, L.F. and Pertoldi, C.	https://www.scopus.com/inward/record.uri?eid=2-s2.0-85071926896&doi=10.3390%2fsym11091103&partnerID=40&md5=d7a87399d9aa41b17124726951e94d3c	Cited By :2 Export Date: 20 October 2020 | RAYYAN-INCLUSION: {"Jared"=>"Excluded"} | RAYYAN-LABELS: UAV,Birds | RAYYAN-EXCLUSION-REASONS: Not count
rayyan-102243976	Identifying low-profile objects from low-light UAS imagery using cascading deep learning	2019			Proceedings of SPIE - The International Society for Optical Engineering		11001			Overbey, L.A. and Pan, J. and Lyle, J.R. and Campbell, G. and Jaegar, A. and Jaegar, R. and Van Epps, T. and Ruane, M.	https://www.scopus.com/inward/record.uri?eid=2-s2.0-85072512054&doi=10.1117%2f12.2518259&partnerID=40&md5=c2ca7f9e11d8cbe38ba969199cb87c11	Export Date: 20 October 2020 | RAYYAN-INCLUSION: {"Jared"=>"Included"} | RAYYAN-LABELS: UAS,Birds,computer vision,machine learning		Imagery (Psychotherapy)
rayyan-102243977	Drones coordination protocols in the precision agriculture context	2019			Proceedings of SPIE - The International Society for Optical Engineering		11008			Potrino, G. and Serianni, A. and Palmieri, N.	https://www.scopus.com/inward/record.uri?eid=2-s2.0-85072643624&doi=10.1117%2f12.2518973&partnerID=40&md5=3a5c4846314e6731f680b319fef141b3	Export Date: 20 October 2020 | RAYYAN-INCLUSION: {"Jared"=>"Excluded"} | RAYYAN-LABELS: Drones | RAYYAN-EXCLUSION-REASONS: Not animal
rayyan-102243979	Evaluating uav-based techniques to census an urban-nesting gull population on canadaâ€™s pacific coast	2019			Journal of Unmanned Vehicle Systems		7	4	312-324	Blight, L.K. and Bertram, D.F. and Kroc, E.	https://www.scopus.com/inward/record.uri?eid=2-s2.0-85076282924&doi=10.1139%2fjuvs-2019-0005&partnerID=40&md5=a8943034a2f67b9e8ee8d7e4cf4d4731	Export Date: 20 October 2020 | RAYYAN-INCLUSION: {"Jared"=>"Included"} | RAYYAN-LABELS: UAV,Birds,Drones		Canada
rayyan-102243980	An ontology for threat modeling and simulation of small unmanned aerial vehicles	2019			9th International Defense and Homeland Security Simulation Workshop, DHSS 2019				23-28	Chhaya, B. and Jafer, S. and Proietti, P. and Marco, B.D.	https://www.scopus.com/inward/record.uri?eid=2-s2.0-85073807792&partnerID=40&md5=d24c4a35a02295c85f4c3f08bc9c7107	Cited By :1 Export Date: 20 October 2020 | RAYYAN-INCLUSION: {"Jared"=>"Excluded"} | RAYYAN-LABELS: UAV | RAYYAN-EXCLUSION-REASONS: Not animal
rayyan-102243983	Unmanned aerial vehicle photogrammetry applications in mining	2019			IMCET 2019 - Proceedings of the 26th International Mining Congress and Exhibition of Turkey				494-501	GÃ¼l, Y. and Poyraz, F. and HastaoÇ§lu, K.Ã–.	https://www.scopus.com/inward/record.uri?eid=2-s2.0-85074217232&partnerID=40&md5=1dda65fc51ce231d52a12a1be119bb59	Export Date: 20 October 2020 | RAYYAN-INCLUSION: {"Jared"=>"Excluded"} | RAYYAN-LABELS: UAV | RAYYAN-EXCLUSION-REASONS: Not animal
rayyan-102243985	Unmanned aerial vehicle (uav) use as a tool to assess crawling and swimming speeds in hatchling sea turtles	2019			Herpetological Review		50	4	722-726	Tapilatu, R.F. and Bonka, A.N. and Iwanggin, W.G. and Wona, H. and Ampnir, T. and Rumbiak, R. and Bawole, R. and Wibbels, T.	https://www.scopus.com/inward/record.uri?eid=2-s2.0-85088133570&partnerID=40&md5=ec8a3a081c3bd077f9f98692c3425bde	Export Date: 20 October 2020 | RAYYAN-INCLUSION: {"Jared"=>"Excluded"} | RAYYAN-LABELS: UAV,reptile | RAYYAN-EXCLUSION-REASONS: Not count
rayyan-102243986	Classification of Drones with a Surveillance Radar Signal	2019			Lecture Notes in Computer Science (including subseries Lecture Notes in Artificial Intelligence and Lecture Notes in Bioinformatics)		11754		723-733	Messina, M. and Pinelli, G.	https://www.scopus.com/inward/record.uri?eid=2-s2.0-85076972405&doi=10.1007%2f978-3-030-34995-0_66&partnerID=40&md5=1711b84699019c1e234fb4cf755d11ac	Export Date: 20 October 2020 | RAYYAN-INCLUSION: {"Jared"=>"Excluded"} | RAYYAN-LABELS: Drones | RAYYAN-EXCLUSION-REASONS: Not animal
rayyan-102243987	Bird deterrence in a vineyard using an unmanned aerial system (UAS)	2019			Transactions of the ASABE		62	2	561-569	Bhusal, S. and Khanal, K. and Goel, S. and Karkee, M. and Taylor, M.E.	https://www.scopus.com/inward/record.uri?eid=2-s2.0-85069448976&doi=10.13031%2ftrans.12923&partnerID=40&md5=c44f077e55c351fe23bda1c1c46526af	Cited By :1 Export Date: 20 October 2020 | RAYYAN-INCLUSION: {"Jared"=>"Included"} | RAYYAN-LABELS: UAS,Birds,behavior,computer vision,machine learning
rayyan-102243989	Unmanned aerial vehicle fleet selection and allocation optimization	2019			AIAA Scitech 2019 Forum					Payan, A. and de Carvalho, L.J. and Mavris, D.N.	https://www.scopus.com/inward/record.uri?eid=2-s2.0-85083942147&doi=10.2514%2f6.2019-1792&partnerID=40&md5=bbb11f767d3d15b8dc4d463eb69d9226	Export Date: 20 October 2020 | RAYYAN-INCLUSION: {"Jared"=>"Excluded"} | RAYYAN-LABELS: UAV | RAYYAN-EXCLUSION-REASONS: Not animal
rayyan-102243990	UAV Classification with Deep Learning Using Surveillance Radar Data	2019			Lecture Notes in Computer Science (including subseries Lecture Notes in Artificial Intelligence and Lecture Notes in Bioinformatics)		11754		744-753	Samaras, S. and Magoulianitis, V. and Dimou, A. and Zarpalas, D. and Daras, P.	https://www.scopus.com/inward/record.uri?eid=2-s2.0-85077001978&doi=10.1007%2f978-3-030-34995-0_68&partnerID=40&md5=ac7e00b0548502142a5e4459ebf960ae	Cited By :1 Export Date: 20 October 2020 | RAYYAN-INCLUSION: {"Jared"=>"Excluded"} | RAYYAN-LABELS: UAV | RAYYAN-EXCLUSION-REASONS: Not animal
rayyan-102243991	Application of unmanned aerial vehicles for remote estimation of pasture fertility while growing Dzhalginsky merino sheep	2019			Engineering for Rural Development		18		1673-1679	Trukhachev, V. and Oliinyk, S. and Lesnyak, T. and Zlyidnev, N.	https://www.scopus.com/inward/record.uri?eid=2-s2.0-85067098752&doi=10.22616%2fERDev2019.18.N465&partnerID=40&md5=7ecdb796de8954802165f07378424975	Export Date: 20 October 2020 | RAYYAN-INCLUSION: {"Jared"=>"Excluded"} | RAYYAN-LABELS: UAV | RAYYAN-EXCLUSION-REASONS: Not animal		Sheep;Fertilizers;Fertility;Self-Fertilization
rayyan-102243992	Prospects for use of aerospace monitoring for accelerated development of livestock grazing	2019			Engineering for Rural Development		18		436-441	Trukhachev, V. and Oliinyk, S. and Lesnyak, T. and Kartavtseva, I.	https://www.scopus.com/inward/record.uri?eid=2-s2.0-85067093708&doi=10.22616%2fERDev2019.18.N467&partnerID=40&md5=595af73e8f63fafd45985e9fae55c518	Export Date: 20 October 2020 | RAYYAN-INCLUSION: {"Jared"=>"Excluded"} | RAYYAN-LABELS: UAV | RAYYAN-EXCLUSION-REASONS: Not animal
rayyan-102243993	Evaluation of remote sensing technologies and cloud services to support grassland management	2019			Precision Livestock Farming 2019 - Papers Presented at the 9th European Conference on Precision Livestock Farming, ECPLF 2019				204-209	Kaivosoja, J. and NiemelÃ¤inen, O. and NÃ¤si, R. and Burke, R. and McCarthy, T. and O'Brien, B. and Murphy, D. and Murphy, M. and Oudshoorn, F. and Hart, L. and UmstÃ¤tter, K. and Honkavaara, E.	https://www.scopus.com/inward/record.uri?eid=2-s2.0-85073759479&partnerID=40&md5=8d392e30bb2dbd765ea0d562f6d6e2cf	Cited By :1 Export Date: 20 October 2020 | RAYYAN-INCLUSION: {"Jared"=>"Excluded"} | RAYYAN-LABELS: Drones | RAYYAN-EXCLUSION-REASONS: Not animal
rayyan-102243995	Effect of hydrogeomorphological changes in flood plain on bridge multi-hazard performance	2019			Fresenius Environmental Bulletin		28	2	956-962	Ozcan, O. and Ozcan, O.	https://www.scopus.com/inward/record.uri?eid=2-s2.0-85075056519&partnerID=40&md5=0255acb36d1a41c6cab5eefeca0f25ab	Cited By :2 Export Date: 20 October 2020 | RAYYAN-INCLUSION: {"Jared"=>"Excluded"} | RAYYAN-LABELS: UAS,UAV | RAYYAN-EXCLUSION-REASONS: Not animal
rayyan-102243996	Adaptive operator quantum-behaved pigeon-inspired optimization algorithm with application to UAV path planning	2019			Algorithms		12	1		Hu, C. and Xia, Y. and Zhang, J.	https://www.scopus.com/inward/record.uri?eid=2-s2.0-85060350200&doi=10.3390%2fa12010003&partnerID=40&md5=d06c924a0285c7d282fba9688998d79e	Cited By :2 Export Date: 20 October 2020 | RAYYAN-INCLUSION: {"Jared"=>"Excluded"} | RAYYAN-LABELS: UAV | RAYYAN-EXCLUSION-REASONS: Not animal		Algorithms
rayyan-102243998	space unmanned air systems support the optimization of exploration and reservoir development activities in AGT region	2019			Society of Petroleum Engineers - SPE Annual Caspian Technical Conference 2019, CTC 2019					Bayramov, E. and Davis, J. and Azizov, N. and Ismayilov, V. and Rahimov, J. and Isgandarov, A. and Teymurlu, E. and Karimov, G.	https://www.scopus.com/inward/record.uri?eid=2-s2.0-85088200922&doi=10.2118%2f198412-ms&partnerID=40&md5=33f297d753f3c85bf34525f86f0169a5	Cited By :1 Export Date: 20 October 2020 | RAYYAN-INCLUSION: {"Jared"=>"Excluded"} | RAYYAN-LABELS: UAS,UAV | RAYYAN-EXCLUSION-REASONS: Not animal
rayyan-102243999	Remotely sensed water limitation in vegetation: Insights from an experiment with unmanned aerial vehicles (UAVs)	2019			Remote Sensing		11	16		Easterday, K. and Kislik, C. and Dawson, T.E. and Hogan, S. and Kelly, M.	https://www.scopus.com/inward/record.uri?eid=2-s2.0-85071583804&doi=10.3390%2frs11161853&partnerID=40&md5=9cff2cfe15e418122728a529d396c57a	Cited By :8 Export Date: 20 October 2020 | RAYYAN-INCLUSION: {"Jared"=>"Excluded"} | RAYYAN-LABELS: UAV | RAYYAN-EXCLUSION-REASONS: Not animal
rayyan-102244000	An Efficient Image Quality Assessment Guidance Method for Unmanned Aerial Vehicle	2019			Lecture Notes in Computer Science (including subseries Lecture Notes in Artificial Intelligence and Lecture Notes in Bioinformatics)		11743		52-62	Guo, X. and Li, X. and Li, L. and Dong, Q.	https://www.scopus.com/inward/record.uri?eid=2-s2.0-85070498356&doi=10.1007%2f978-3-030-27538-9_5&partnerID=40&md5=21fe9e9207f74c38e9cb15539317e5c9	Cited By :1 Export Date: 20 October 2020 | RAYYAN-INCLUSION: {"Jared"=>"Excluded"} | RAYYAN-LABELS: UAV,bias | RAYYAN-EXCLUSION-REASONS: Not animal
rayyan-102244001	Object based classification of unmanned aerial vehicle (UAV) imagery for forest fires monitoring	2019			Fresenius Environmental Bulletin		28	2	1011-1017	Baha Bilgilioglu, B. and Ozturk, O. and Sariturk, B. and Seker, D.Z.	https://www.scopus.com/inward/record.uri?eid=2-s2.0-85075276962&partnerID=40&md5=80c293b00470a5a3a532b68bd1a84f24	Cited By :1 Export Date: 20 October 2020 | RAYYAN-INCLUSION: {"Jared"=>"Excluded"} | RAYYAN-LABELS: UAV | RAYYAN-EXCLUSION-REASONS: Not animal		Imagery (Psychotherapy);Trees
rayyan-102244002	Assessing insecticide effects in forests: A tree-level approach using unmanned aerial vehicles	2019			Journal of Economic Entomology		112	6	2686-2694	Leroy, B.M.L. and Gossner, M.M. and Lauer, F.P.M. and Petercord, R. and Seibold, S. and Jaworek, J. and Weisser, W.W.	https://www.scopus.com/inward/record.uri?eid=2-s2.0-85076333238&doi=10.1093%2fjee%2ftoz235&partnerID=40&md5=4994b3ecd4c91554e7ddbe3bb90241ee	Export Date: 20 October 2020 | RAYYAN-INCLUSION: {"Jared"=>"Excluded"} | RAYYAN-LABELS: UAV | RAYYAN-EXCLUSION-REASONS: Not animal		Insecticides
rayyan-102244003	The use of an Unmanned Aerial Vehicle to census large breeding colonies of black-billed gull (Larus bulleri) and white-fronted tern (Sterna striata) at the Ashburton River/Hakatere River mouth	2019			Notornis		66	2	95-97	Bell, M. and Harborne, P.	https://www.scopus.com/inward/record.uri?eid=2-s2.0-85071850780&partnerID=40&md5=c7eb4f4f298db26e6f14920a517e10c0	Export Date: 20 October 2020 | RAYYAN-INCLUSION: {"Jared"=>"Included"} | RAYYAN-LABELS: UAV,Birds,behavior		Breeding;African Continental Ancestry Group
rayyan-102244004	Assessment of different image enhancement and classification techniques in detection of volunteer cotton using UAV remote sensing	2019			Proceedings of SPIE - The International Society for Optical Engineering		11008			Yadav, P.K. and Thomasson, J.A. and Enciso, J. and Samanta, S. and Shrestha, A.	https://www.scopus.com/inward/record.uri?eid=2-s2.0-85072642782&doi=10.1117%2f12.2518721&partnerID=40&md5=7fa6db8c01dc1195b8f26d3b1ad8b376	Export Date: 20 October 2020 | RAYYAN-INCLUSION: {"Jared"=>"Excluded"} | RAYYAN-LABELS: UAV | RAYYAN-EXCLUSION-REASONS: Not animal		Image Enhancement
rayyan-102244006	Identify maize chlorophyll impacted by coal mining subsidence in high groundwater table area based on UAV remote sensing	2019			Meitan Xuebao/Journal of the China Coal Society		44	1	295-306	Xiao, W. and Chen, J. and Zhao, Y. and Hu, Z. and LÃ¼, X. and Zhang, S.	https://www.scopus.com/inward/record.uri?eid=2-s2.0-85064761943&doi=10.13225%2fj.cnki.jccs.2018.0759&partnerID=40&md5=299f4ba0b2c6723dead8f59d7b80e92b	Cited By :4 Export Date: 20 October 2020 | RAYYAN-INCLUSION: {"Jared"=>"Excluded"} | RAYYAN-LABELS: UAV | RAYYAN-EXCLUSION-REASONS: Not animal
rayyan-102244007	Utilization of UAV technology for vegetation cover mapping using object based image analysis in restoration area of Gunung Halimun Salak National Park, Indonesia	2019			Proceedings of SPIE - The International Society for Optical Engineering		11372			Sujaswara, A.A. and Setiawan, Y. and Prasetyo, L.B. and Hudjimartsu, S.A. and Wijayanto, A.K.	https://www.scopus.com/inward/record.uri?eid=2-s2.0-85079243888&doi=10.1117%2f12.2540566&partnerID=40&md5=11f656513e41a4209b9a5e42643b1f6f	Export Date: 20 October 2020 | RAYYAN-INCLUSION: {"Jared"=>"Excluded"} | RAYYAN-LABELS: UAV | RAYYAN-EXCLUSION-REASONS: Not animal		Vegetables
rayyan-102244009	Estimating forage dry matter and nutritive value using UAV- And ground-based sensors - A preliminary study	2019			2019 ASABE Annual International Meeting					Vong, C.N. and Zhou, J. and Tooley, J.A. and Naumann, H.D. and Lory, J.A.	https://www.scopus.com/inward/record.uri?eid=2-s2.0-85084013728&doi=10.13031%2faim.201900556&partnerID=40&md5=5c6d1d7f5783c0ca314e41af266232a9	Export Date: 20 October 2020 | RAYYAN-INCLUSION: {"Jared"=>"Excluded"} | RAYYAN-LABELS: UAV | RAYYAN-EXCLUSION-REASONS: Not animal
rayyan-102244010	Modelling precision grass measurements for a web-based decision platform to aid grassland management	2019			Precision Livestock Farming 2019 - Papers Presented at the 9th European Conference on Precision Livestock Farming, ECPLF 2019				858-863	O'Brien, B. and Murphy, D. and Askari, M.S. and Burke, R. and Magee, A. and UmstÃ¤tter, C. and Hart, L. and Oudshoorn, F. and Murphy, M. and Kaivosoja, J. and NÃ¤si, R. and Honkavaara, E. and McCarthy, T.	https://www.scopus.com/inward/record.uri?eid=2-s2.0-85073726736&partnerID=40&md5=0ced94cd385de8184e87481c8fc5d8d8	Export Date: 20 October 2020 | RAYYAN-INCLUSION: {"Jared"=>"Excluded"} | RAYYAN-LABELS: UAS,Drones | RAYYAN-EXCLUSION-REASONS: Not animal		Poaceae;Acquired Immunodeficiency Syndrome
rayyan-102244011	Multitemporal analysis of coastal dynamics by high-resolution reconstruction of topography using UAVs	2019			Fresenius Environmental Bulletin		28	2	949-955	Ozcan, O.	https://www.scopus.com/inward/record.uri?eid=2-s2.0-85075063700&partnerID=40&md5=4ccd907ebddbb88d3f202f478828b65c	Cited By :1 Export Date: 20 October 2020 | RAYYAN-INCLUSION: {"Jared"=>"Excluded"} | RAYYAN-LABELS: UAV | RAYYAN-EXCLUSION-REASONS: Not animal
rayyan-102244014	Integration of sensor vision capabilities on UAV flight route optimization: A linear model and a heuristic algorithm proposal	2019			Journal of the Faculty of Engineering and Architecture of Gazi University		34	4	1917-1928	Yilmaz, N. and Gencer, C.T.	https://www.scopus.com/inward/record.uri?eid=2-s2.0-85069826189&doi=10.17341%2fgazimmfd.571630&partnerID=40&md5=288aa2340022229034a94e772f1cc02e	Cited By :1 Export Date: 20 October 2020 | RAYYAN-INCLUSION: {"Jared"=>"Excluded"} | RAYYAN-LABELS: UAV | RAYYAN-EXCLUSION-REASONS: Not count,Not animal		Nonlinear Dynamics;Linear Models;Algorithms
rayyan-102244015	12th International Conference on Intelligent Robotics and Applications, ICIRA 2019	2019			Lecture Notes in Computer Science (including subseries Lecture Notes in Artificial Intelligence and Lecture Notes in Bioinformatics)		11744				https://www.scopus.com/inward/record.uri?eid=2-s2.0-85070814975&partnerID=40&md5=62aaff13b00736920e7eec74492414e3	Export Date: 20 October 2020 | RAYYAN-INCLUSION: {"Jared"=>"Excluded"} | RAYYAN-LABELS: UAV | RAYYAN-EXCLUSION-REASONS: Not count,Not animal		Robotics;Intelligence
rayyan-102244018	Simulation Analysis of Information-Based Animal Observation System	2019			Lecture Notes in Electrical Engineering		542		64-73	Hui, L. and Chen, Y.-C. and Wang, K.M. and Peng, C.M. and Weng, K.-Z.	https://www.scopus.com/inward/record.uri?eid=2-s2.0-85066022703&doi=10.1007%2f978-981-13-3648-5_8&partnerID=40&md5=35c1061e5c66a495bfad2e92f3400393	Export Date: 20 October 2020 | RAYYAN-INCLUSION: {"Jared"=>"Excluded"} | RAYYAN-LABELS: UAV | RAYYAN-EXCLUSION-REASONS: Not terrestrial		Animal Shells;Animals
rayyan-102244020	Information system for recognition of biological objects in the RGB spectrum range	2019			Information Technology in Medical Diagnostics II - Proceedings of the International Scientific Internet Conference on Computer Graphics and Image Processing and 48th International Scientific and Practical Conference on Application of Lasers in Medicine and Biology, 2018				101-110	Bespalov, Y.G. and Vysotska, O. and Porvan, A. and Linnyk, E. and Stasenko, V.A. and Doroshenko, G.D. and Omiotek, Z. and Amirgaliyev, Y.	https://www.scopus.com/inward/record.uri?eid=2-s2.0-85063635944&doi=10.1201%2f9780429057618-13&partnerID=40&md5=69c88053eba65b7352e368d60fe5e56f	Cited By :9 Export Date: 20 October 2020 | RAYYAN-INCLUSION: {"Jared"=>"Included", "Emma"=>"Excluded"} | RAYYAN-LABELS: UAV,livestock | RAYYAN-EXCLUSION-REASONS: wrong study design		Information Systems
rayyan-102244021	Common and Antarctic minke whales: Conservation status and future research directions	2019			Frontiers in Marine Science		6			Risch, D. and Norris, T. and Curnock, M. and Friedlaender, A.	https://www.scopus.com/inward/record.uri?eid=2-s2.0-85066815593&doi=10.3389%2ffmars.2019.247&partnerID=40&md5=2fb59661d7f083ddbd4c12f064705184	Cited By :3 Export Date: 20 October 2020 | RAYYAN-INCLUSION: {"Jared"=>"Excluded"} | RAYYAN-LABELS: UAS | RAYYAN-EXCLUSION-REASONS: Not terrestrial
rayyan-102244022	Using satellite imageries and orthophoto to quantify environmental impact of mining activities in forest area	2019			Fresenius Environmental Bulletin		28	2	806-812	Incekara, A.H. and Delen, A. and Seker, D.Z. and Sanli, F.B. and Susam, T.	https://www.scopus.com/inward/record.uri?eid=2-s2.0-85075302337&partnerID=40&md5=b5134fbe2328e274bd04f9b7abc461b6	Export Date: 20 October 2020 | RAYYAN-INCLUSION: {"Jared"=>"Excluded"} | RAYYAN-LABELS: UAV | RAYYAN-EXCLUSION-REASONS: Not animal		Imagery (Psychotherapy);Trees
rayyan-102244023	21st International Conference on Speech and Computer, SPECOM 2019	2019			Lecture Notes in Computer Science (including subseries Lecture Notes in Artificial Intelligence and Lecture Notes in Bioinformatics)		11658				https://www.scopus.com/inward/record.uri?eid=2-s2.0-85071470386&partnerID=40&md5=fef3c28538306f1526493497a57e75eb	Export Date: 20 October 2020 | RAYYAN-INCLUSION: {"Jared"=>"Excluded", "mfc143"=>"Excluded"} | RAYYAN-LABELS: Drones | RAYYAN-EXCLUSION-REASONS: Not UAS,Not count,Not animal,Not Imagery		Speech
rayyan-102244027	Determination of 50 antibiotic residues in drone pupa powder by liquid chromatography-tandem mass spectrometry	2019			Chinese Journal of Chromatography (Se Pu)		37	1	46-53	Yang, W. and Zhang, X. and Yao, Q. and Zhou, Y. and Hu, Y. and Wang, M. and Tang, M.	https://www.scopus.com/inward/record.uri?eid=2-s2.0-85060618385&doi=10.3724%2fSP.J.1123.2018.08046&partnerID=40&md5=f9796951752c86c6470dbc0d9338e72e	Cited By :1 Export Date: 20 October 2020 | RAYYAN-INCLUSION: {"Jared"=>"Excluded"} | RAYYAN-LABELS: Drones | RAYYAN-EXCLUSION-REASONS: Not UAS		Anti-Bacterial Agents;Powders;Mass Spectrometry
rayyan-102244028	Efficiency Estimation of Formation Flight Types	2019			Lecture Notes in Electrical Engineering		459		1055-1064	Tao, Y. and Liu, Z. and Xiong, N. and Sun, Y. and Lin, J.	https://www.scopus.com/inward/record.uri?eid=2-s2.0-85070743770&doi=10.1007%2f978-981-13-3305-7_84&partnerID=40&md5=758d1dcb1d465f2b5b380f69db967b1c	Export Date: 20 October 2020 | RAYYAN-INCLUSION: {"Jared"=>"Excluded"} | RAYYAN-LABELS: UA | RAYYAN-EXCLUSION-REASONS: Not animal
rayyan-102244029	Thermal airborne optical sectioning	2019			Remote Sensing		11	14		Kurmi, I. and Schedl, D.C. and Bimber, O.	https://www.scopus.com/inward/record.uri?eid=2-s2.0-85071547966&doi=10.3390%2frs11141668&partnerID=40&md5=63a50485ad9d2980db5bc3be3dc010a2	Cited By :2 Export Date: 20 October 2020 | RAYYAN-INCLUSION: {"Jared"=>"Maybe"} | RAYYAN-LABELS: Drones,thermal,computer vision		Cesarean Section
rayyan-102244030	Phytosanitary safety of agro-ecological systems and remote phytosanitary monitoring in plant protection	2019			Sovremennye Problemy Distantsionnogo Zondirovaniya Zemli iz Kosmosa		16	3	69-78	Pavlyushin, V.A. and Lysov, A.K.	https://www.scopus.com/inward/record.uri?eid=2-s2.0-85071149653&doi=10.21046%2f2070-7401-2019-16-3-69-78&partnerID=40&md5=8beec318bce37e30c5dc677a01521ac3	Cited By :2 Export Date: 20 October 2020 | RAYYAN-INCLUSION: {"Jared"=>"Excluded", "mfc143"=>"Excluded"} | RAYYAN-LABELS: UAV | RAYYAN-EXCLUSION-REASONS: Not count,Not animal
rayyan-102244031	Design and preliminary evaluation of beaver dam analogs to reduce downstream sediment loads: A pilot project in California Creek, Spokane, Washington, USA	2019			World Environmental and Water Resources Congress 2019: Hydraulics, Waterways, and Water Distribution Systems Analysis - Selected Papers from the World Environmental and Water Resources Congress 2019				296-309	Niezgoda, S.L.	https://www.scopus.com/inward/record.uri?eid=2-s2.0-85067315957&doi=10.1061%2f9780784482353.028&partnerID=40&md5=3bf2eaefa325f50d65dfa5734218ed75	Export Date: 20 October 2020 | RAYYAN-INCLUSION: {"Jared"=>"Excluded"} | RAYYAN-LABELS: Drones | RAYYAN-EXCLUSION-REASONS: Not animal		Pilot Projects;California;Washington;Rodentia
rayyan-102244032	Unmanned aerial and traversing robot as mobile platform for bridge inspections	2019			9th International Conference on Structural Health Monitoring of Intelligent Infrastructure: Transferring Research into Practice, SHMII 2019 - Conference Proceedings		2		876-881	Reven, A. and Fritsche, C. and Chen, G.	https://www.scopus.com/inward/record.uri?eid=2-s2.0-85091634111&partnerID=40&md5=ec5f59efcd6cb344da4d70462725b17d	Export Date: 20 October 2020 | RAYYAN-INCLUSION: {"Jared"=>"Excluded"} | RAYYAN-LABELS: UAR,UAV | RAYYAN-EXCLUSION-REASONS: Not animal		Robotics
rayyan-102244033	Quadrotor Identification through the Cooperative Particle Swarm Optimization-Cuckoo Search Approach	2019			Computational Intelligence and Neuroscience		2019			El Gmili, N. and Mjahed, M. and El Kari, A. and Ayad, H.	https://www.scopus.com/inward/record.uri?eid=2-s2.0-85070452115&doi=10.1155%2f2019%2f8925165&partnerID=40&md5=566a87f92259a4ab9b74bc68cd83deba	Cited By :1 Export Date: 20 October 2020 | RAYYAN-INCLUSION: {"Jared"=>"Excluded"} | RAYYAN-LABELS: UAV | RAYYAN-EXCLUSION-REASONS: Not animal
rayyan-102244034	Overview of the ImPACT tough robotics challenge and strategy for disruptive innovation in safety and security	2019			Springer Tracts in Advanced Robotics		128		44642	Tadokoro, S.	https://www.scopus.com/inward/record.uri?eid=2-s2.0-85061156542&doi=10.1007%2f978-3-030-05321-5_1&partnerID=40&md5=bdfaa9bb6642d8f47529b101a57472be	Cited By :3 Export Date: 20 October 2020 | RAYYAN-INCLUSION: {"Jared"=>"Excluded"} | RAYYAN-LABELS: Drones | RAYYAN-EXCLUSION-REASONS: Not animal		Robotics
rayyan-102244035	Social responses of travelling finless porpoises to boat traffic risk in Misumi West Port, Ariake Sound, Japan	2019			PLoS ONE		14	1		Morimura, N. and Mori, Y.	https://www.scopus.com/inward/record.uri?eid=2-s2.0-85059359914&doi=10.1371%2fjournal.pone.0208754&partnerID=40&md5=ccbab5dff82f280df5d23994faa49773	Cited By :2 Export Date: 20 October 2020 | RAYYAN-INCLUSION: {"Jared"=>"Excluded"} | RAYYAN-LABELS: Drones | RAYYAN-EXCLUSION-REASONS: Not terrestrial		Japan;Travel
rayyan-102244037	Drosophila melanogaster and its nephrocytes: A versatile model for glomerular research	2019			Methods in Cell Biology		154		217-240	Odenthal, J. and Brinkkoetter, P.T.	https://www.scopus.com/inward/record.uri?eid=2-s2.0-85064821267&doi=10.1016%2fbs.mcb.2019.03.011&partnerID=40&md5=145bdf7360990df3f59533aa19072e5c	Cited By :1 Export Date: 20 October 2020 | RAYYAN-INCLUSION: {"Jared"=>"Excluded"} | RAYYAN-LABELS: UAS | RAYYAN-EXCLUSION-REASONS: Not UAS		Drosophila;Drosophila melanogaster
rayyan-102244038	Adaptive optimization framework for control of multi-agent systems	2019			33rd AAAI Conference on Artificial Intelligence, AAAI 2019, 31st Innovative Applications of Artificial Intelligence Conference, IAAI 2019 and the 9th AAAI Symposium on Educational Advances in Artificial Intelligence, EAAI 2019				9991-9992	Lukina, A.	https://www.scopus.com/inward/record.uri?eid=2-s2.0-85090804529&partnerID=40&md5=b83941cb8730ac1322d75ef8cf1d70ac	Export Date: 20 October 2020 | RAYYAN-INCLUSION: {"Jared"=>"Excluded"} | RAYYAN-LABELS: Drones | RAYYAN-EXCLUSION-REASONS: Not animal
rayyan-102244039	Analysis of hydrological drought trends in the GAP region (southeastern Turkey) by Mann-Kendall test and innovative sen method	2019			Applied Ecology and Environmental Research		17	2	3325-3342	Yilmaz, B.	https://www.scopus.com/inward/record.uri?eid=2-s2.0-85064356403&doi=10.15666%2faeer%2f1702_33253342&partnerID=40&md5=182c7acbb695b95b6368834d217bb792	Cited By :6 Export Date: 20 October 2020 | RAYYAN-INCLUSION: {"Jared"=>"Excluded"} | RAYYAN-LABELS: Drones | RAYYAN-EXCLUSION-REASONS: Not UAS		Turkey;Turkeys
rayyan-102244040	Conditional degradation of SDE2 by the Arg/N-End rule pathway regulates stress response at replication forks	2019			Nucleic Acids Research		47	8	3996-4010	Rageul, J. and Park, J.J. and Jo, U. and Weinheimer, A.S. and Vu, T.T.M. and Kim, H.	https://www.scopus.com/inward/record.uri?eid=2-s2.0-85068538134&doi=10.1093%2fnar%2fgkz054&partnerID=40&md5=a98e5c692196d2f252965cd94fd81d00	Cited By :3 Export Date: 20 October 2020 | RAYYAN-INCLUSION: {"Jared"=>"Excluded"} | RAYYAN-LABELS: RPA | RAYYAN-EXCLUSION-REASONS: Not UAS
rayyan-102244041	Late radiation outcomes of patients with newly diagnosed glioblastoma treated with accelerated hyperfractionated radiotherapy and temozolomide	2019			Turk Onkoloji Dergisi		34	1	27-35	Ergen, Åž.A. and Meral, R. and Altun, M.	https://www.scopus.com/inward/record.uri?eid=2-s2.0-85063631538&doi=10.5505%2ftjo.2018.1843&partnerID=40&md5=a8108e4e464a11e5fcecf200e5d6fff0	Export Date: 20 October 2020 | RAYYAN-INCLUSION: {"Jared"=>"Excluded"} | RAYYAN-LABELS: RPA | RAYYAN-EXCLUSION-REASONS: Not UAS		Radiotherapy;Glioblastoma
rayyan-102244042	Analysis of vascular hydrogen sulfide biosynthesis	2019			Methods in Molecular Biology		2007		19-36	Lechuga, T.J. and Chen, D.-B.	https://www.scopus.com/inward/record.uri?eid=2-s2.0-85066798994&doi=10.1007%2f978-1-4939-9528-8_3&partnerID=40&md5=4cb1e41eec16b7e2553d56724b5c7c1f	Cited By :1 Export Date: 20 October 2020 | RAYYAN-INCLUSION: {"Jared"=>"Excluded"} | RAYYAN-LABELS: UA | RAYYAN-EXCLUSION-REASONS: Not UAS		Sulfides;Hydrogen;Hydrogenation
rayyan-102244043	9th Iberian Conference on Pattern Recognition and Image Analysis, IbPRIA 2019	2019			Lecture Notes in Computer Science (including subseries Lecture Notes in Artificial Intelligence and Lecture Notes in Bioinformatics)		11867				https://www.scopus.com/inward/record.uri?eid=2-s2.0-85076107882&partnerID=40&md5=ad66e6c661ca7f1bdbdb7a2eebe8b223	Export Date: 20 October 2020 | RAYYAN-INCLUSION: {"Jared"=>"Excluded", "mfc143"=>"Excluded"} | RAYYAN-LABELS: UAV | RAYYAN-EXCLUSION-REASONS: Not count,Not animal
rayyan-102244045	Effects of horse-riding therapy and rhythm and music-based therapy on functional mobility in late phase after stroke	2019			NeuroRehabilitation		45	4	483-492	Bunketorp-KÃ¤ll, L. and Pekna, M. and Pekny, M. and Blomstrand, C. and Nilsson, M.	https://www.scopus.com/inward/record.uri?eid=2-s2.0-85077786797&doi=10.3233%2fNRE-192905&partnerID=40&md5=cac33a2bee931a773d492849313dd328	Export Date: 20 October 2020 | RAYYAN-INCLUSION: {"Jared"=>"Excluded"} | RAYYAN-LABELS: UAS | RAYYAN-EXCLUSION-REASONS: Not UAS		Horses;Stroke
rayyan-102244046	Real-Time Road Crack Mapping Using an Optimized Convolutional Neural Network	2019			Complexity		2019			Naddaf-Sh, M.-M. and Hosseini, S. and Zhang, J. and Brake, N.A. and Zargarzadeh, H.	https://www.scopus.com/inward/record.uri?eid=2-s2.0-85073629849&doi=10.1155%2f2019%2f2470735&partnerID=40&md5=eaa7123ba40fbcb869a284a43b5e0dcb	Cited By :3 Export Date: 20 October 2020 | RAYYAN-INCLUSION: {"Jared"=>"Excluded"} | RAYYAN-LABELS: Drones,machine learning | RAYYAN-EXCLUSION-REASONS: Not animal		Nerve Net;Neural Networks (Computer)
rayyan-102244047	Validation of the Turkish version of the Urticaria Control Test: Correlation with other tools and comparison between spontaneous and inducible chronic urticaria	2019			World Allergy Organization Journal		12	1		KocatÃ¼rk, E. and KÄ±zÄ±ltaÃ§, U. and Can, P. and Ã–ztaÅŸ Kara, R. and Erdem, T. and KÄ±zÄ±ltaÃ§, K. and SahillioÄŸlu, N. and Gelincik, A. and Maurer, M. and Weller, K.	https://www.scopus.com/inward/record.uri?eid=2-s2.0-85063951095&doi=10.1016%2fj.waojou.2018.11.007&partnerID=40&md5=3fbf0ba37e088f1ae69b3205d91486ac	Cited By :7 Export Date: 20 October 2020 | RAYYAN-INCLUSION: {"Jared"=>"Excluded"} | RAYYAN-LABELS: UAS | RAYYAN-EXCLUSION-REASONS: Not UAS		Urticaria
rayyan-102244048	Design, formulation and evaluation of novel dissolving microarray patches containing a long-acting rilpivirine nanosuspension	2018			Journal of Controlled Release		292		119-129	Mc Crudden, M.T.C. and LarraÃ±eta, E. and Clark, A. and Jarrahian, C. and Rein-Weston, A. and Lachau-Durand, S. and Niemeijer, N. and Williams, P. and Haeck, C. and McCarthy, H.O. and Zehrung, D. and Donnelly, R.F.	https://www.scopus.com/inward/record.uri?eid=2-s2.0-85056183049&doi=10.1016%2fj.jconrel.2018.11.002&partnerID=40&md5=08cf93b1c059bcced4a0a8e2b47ac624	Cited By :24 Export Date: 20 October 2020 | RAYYAN-INCLUSION: {"Jared"=>"Excluded"} | RAYYAN-LABELS: RPA | RAYYAN-EXCLUSION-REASONS: Not UAS
rayyan-102244049	Autonomous Agricultural Pesticide Spraying UAV	2018			IOP Conference Series: Materials Science and Engineering		455	1		Garre, P. and Harish, A.	https://www.scopus.com/inward/record.uri?eid=2-s2.0-85059397207&doi=10.1088%2f1757-899X%2f455%2f1%2f012030&partnerID=40&md5=0dceaf0ea6d62512cdd39dce9fddde56	Cited By :3 Export Date: 20 October 2020 | RAYYAN-INCLUSION: {"Jared"=>"Excluded"} | RAYYAN-LABELS: UAV | RAYYAN-EXCLUSION-REASONS: Not count,Not animal		Pesticides
rayyan-102244051	Development and evaluation of a broadly reactive reverse transcription recombinase polymerase amplification assay for rapid detection of murine norovirus	2018			BMC Veterinary Research		14	1		Ma, L. and Zeng, F. and Cong, F. and Huang, B. and Zhu, Y. and Wu, M. and Xu, F. and Yuan, W. and Huang, R. and Guo, P.	https://www.scopus.com/inward/record.uri?eid=2-s2.0-85058532708&doi=10.1186%2fs12917-018-1736-1&partnerID=40&md5=ae848d871b60ad17840e7eff69dfe199	Cited By :13 Export Date: 20 October 2020 | RAYYAN-INCLUSION: {"Jared"=>"Excluded"} | RAYYAN-LABELS: RPA | RAYYAN-EXCLUSION-REASONS: Not UAS
rayyan-102244052	Establishment of High Precision Terrain Model of Eroded Gully with UAV Oblique Aerial Photos	2018			IOP Conference Series: Materials Science and Engineering		452	2		Li, S. and Feng, L.	https://www.scopus.com/inward/record.uri?eid=2-s2.0-85063412868&doi=10.1088%2f1757-899X%2f452%2f2%2f022027&partnerID=40&md5=7b6b1e3ca49b7909c8850256fcadade3	Export Date: 20 October 2020 | RAYYAN-INCLUSION: {"Jared"=>"Excluded"} | RAYYAN-LABELS: UAV | RAYYAN-EXCLUSION-REASONS: Not animal
rayyan-102244053	Position Measurement System Using a Drone for Tsushima Leopard Cats	2018			2018 IEEE 7th Global Conference on Consumer Electronics, GCCE 2018				519-523	Kaneda, K. and Maeda, T.	https://www.scopus.com/inward/record.uri?eid=2-s2.0-85060307510&doi=10.1109%2fGCCE.2018.8574635&partnerID=40&md5=2cef0deb477c385c3d1caa7b9d0ba835	Export Date: 20 October 2020 | RAYYAN-INCLUSION: {"Jared"=>"Excluded"} | RAYYAN-LABELS: Drones | RAYYAN-EXCLUSION-REASONS: Not Imagery		Cats
rayyan-102244054	Advances in the use of NAS infrastructure and GBDAA for UAS operations	2018			AIAA/IEEE Digital Avionics Systems Conference - Proceedings		2018			Stamm, R.J. and Glaneuski, J. and Kennett, P.R. and Belanger, J.M.	https://www.scopus.com/inward/record.uri?eid=2-s2.0-85060634692&doi=10.1109%2fDASC.2018.8569723&partnerID=40&md5=e88f8e81900f3d7735a38a9ab2ba78a1	Export Date: 20 October 2020 | RAYYAN-INCLUSION: {"Jared"=>"Excluded"} | RAYYAN-LABELS: UA,UAS | RAYYAN-EXCLUSION-REASONS: Not animal
rayyan-102244055	Determination of Fruit Health Status and Yield with Unmanned Aerial Vehicle	2018			ISMSIT 2018 - 2nd International Symposium on Multidisciplinary Studies and Innovative Technologies, Proceedings					Kulu, N. and Baskaya, M. and Keles, A. and Altan, A. and Hacioglu, R.	https://www.scopus.com/inward/record.uri?eid=2-s2.0-85060801122&doi=10.1109%2fISMSIT.2018.8567042&partnerID=40&md5=07294f6bcce2d4dd01628a640749c3ee	Cited By :1 Export Date: 20 October 2020 | RAYYAN-INCLUSION: {"Jared"=>"Excluded"} | RAYYAN-LABELS: UAV | RAYYAN-EXCLUSION-REASONS: Not animal		Health Status;Fruit
rayyan-102244056	Data Imaging Acquisition and Processing as a Methodology for Estimating the Population of Frigates Using UAVs	2018			2018 IEEE ANDESCON, ANDESCON 2018 - Conference Proceedings					Villegas, P. and Mena, L. and Constantine, A. and Villalba, R. and Ochoa, D.	https://www.scopus.com/inward/record.uri?eid=2-s2.0-85060389534&doi=10.1109%2fANDESCON.2018.8564660&partnerID=40&md5=c551f3247d96ae1d17e2ece0dc4e6bad	Cited By :1 Export Date: 20 October 2020 | RAYYAN-INCLUSION: {"Jared"=>"Included"} | RAYYAN-LABELS: UAV,Birds
rayyan-102244064	Drone monitoring of breeding waterbird populations: The case of the glossy ibis	2018			Drones		2	4	44574	AfÃ¡n, I. and MÃ¡Ã±ez, M. and DÃ­az-Delgado, R.	https://www.scopus.com/inward/record.uri?eid=2-s2.0-85065845075&doi=10.3390%2fdrones2040042&partnerID=40&md5=88cc0577150d14352ea533aae933577f	Cited By :6 Export Date: 20 October 2020 | RAYYAN-INCLUSION: {"Jared"=>"Included"} | RAYYAN-LABELS: UAV,Birds,Drones		Breeding
rayyan-102244065	Application of unmanned aerial vehicle to estimate seagrass biomass in Kung Kraben Bay, Chanthaburi province, Thailand	2018			International Journal of Agricultural Technology		14	7	1107-1114	Chayhard, S. and Manthachitra, V. and Nualchawee, K. and Buranapratheprat, A.	https://www.scopus.com/inward/record.uri?eid=2-s2.0-85063424200&partnerID=40&md5=5a285f28d51ba0cb9625db963eace48a	Export Date: 20 October 2020 | RAYYAN-INCLUSION: {"Jared"=>"Excluded"} | RAYYAN-LABELS: UAV | RAYYAN-EXCLUSION-REASONS: Not animal		Thailand
rayyan-102244067	Human Pose and Path Estimation from Aerial Video Using Dynamic Classifier Selection	2018			Cognitive Computation		10	6	1019-1041	Perera, A.G. and Law, Y.W. and Chahl, J.	https://www.scopus.com/inward/record.uri?eid=2-s2.0-85058665229&doi=10.1007%2fs12559-018-9577-6&partnerID=40&md5=4fd18b1abaf3471decc88e5c3a2fa4ad	Cited By :5 Export Date: 20 October 2020 | RAYYAN-INCLUSION: {"Jared"=>"Excluded"} | RAYYAN-LABELS: UAV,Drones | RAYYAN-EXCLUSION-REASONS: Not count		Humanities;Humanism;Humans
rayyan-102244068	Effects of Touch, Voice, and Multimodal Input, and Task Load on Multiple-UAV Monitoring Performance During Simulated Manned-Unmanned Teaming in a Military Helicopter	2018			Human Factors		60	8	1117-1129	Levulis, S.J. and DeLucia, P.R. and Kim, S.Y.	https://www.scopus.com/inward/record.uri?eid=2-s2.0-85052066675&doi=10.1177%2f0018720818788995&partnerID=40&md5=3a305dd2737c0edae4f3012b91bbb947	Cited By :2 Export Date: 20 October 2020 | RAYYAN-INCLUSION: {"Jared"=>"Excluded"} | RAYYAN-LABELS: UAV | RAYYAN-EXCLUSION-REASONS: Not animal		Humans;Impatiens;Military Personnel;Touch
[truncated: 4,136 more rows]
