# Supplementary material for: Evidence on the efficacy of small unoccupied aircraft systems (UAS) as a survey tool for North American terrestrial, vertebrate animals: a systematic map
Source: Environ Evid. 2023 Feb 13;12:3. doi: 10.1186/s13750-022-00294-8 (PMC11378819; doi:10.1186/s13750-022-00294-8)
Supplement: Supplementary file 8 — Additional file 8. Extracted data for included articles in spreadsheet format. [file 13750_2022_294_MOESM8_ESM.xlsx]

## Sheet: AllData
Reviewer	Downloaded	English?	Decision	Key	Author_Names	Year_Published	Article_Title	Month_Published	Day_Published	Journal	ISSN	Volume	Issue	Page Numbers	URL	Complete	Constraints	Remarks	Publication_Type	Peer_Reviewed	Year_of_Study	Country_of_Study	StateOrProvince_of_Study	General_Latitude	General_Longitude	Bias_Estimation_Method	Factors_Affecting_Bias	Description_Other_Method	Type_Of_Analysis	Raw_Data	Drone_Manufacturer	Drone_Model	Control_Type	Gimbal	Flight_Software	AGL	Flight_Speed	Flight_Pattern	Flight_Duration	Sensor_Manufacturer	Sensor_Model	Field_Calibration	Calibration_Type	Image_Analysis	Image_Preprocessing	Landcover_Type	Flight_Time_Of_Day	Purpose_Of_Study	Ground_Control_Points_Used
All	Yes	TRUE	include	rayyan-102243352	Lachman; Deo and Conway; Courtney and Vierling; Kerri and Matthews; Ty	2020	Drones provide a better method to find nests and estimate nest survival for colonial waterbirds: a demonstration with Western Grebes.	10		Wetlands Ecology & Management	9234861	28	5	837-845	https://search.ebscohost.com/login.aspx?direct=true&db=fzh&AN=146175586&site=ehost-live&custid=magn1307	TRUE	difficult to track change across images could be mitigated by using ground control points.	only able to locate and monitor nests at one study site. Environmental and vegetation characteristicis as well as sensitivity of target species to drone activity will determine the usefulness of drones. Paper reported incorrect sensor specs.	Journal Article	TRUE	2018	United States of America	Idaho	44.6064	-116.079	NA	NA	NA	Descriptive	NA	3DR	Solo	Automatic	Unknown	Mission Maker for ArduPilot	45.7	4.03	Lawnmower	20	Ricoh	GR II	Unknown	Unknown	Human	Yes	Grass	Daytime	Monitoring/Counting	No
Landon	Yes	TRUE	include	rayyan-102243354	Beaver; Jared T. and Baldwin; Robert W. and Messinger; Max and Newbolt; Chad H. and Ditchkoff; Stephen S. and Silman; Miles R.	2020	Evaluating the Use of Drones Equipped with Thermal Sensors as an Effective Method for Estimating Wildlife.	6		Wildlife Society Bulletin		44	2	434-443	https://search.ebscohost.com/login.aspx?direct=true&db=fzh&AN=143823833&site=ehost-live&custid=magn1307	TRUE	Did not use a radiometric thermal sensor.	Include. Counted deer in enclosed area with thermal camera on UAS.	Journal Article	FALSE	2017	United States of America	Alabama			NA	visibility of deer in landscape	On the ground vs. UAS	Descriptive	NA	Ritewing	Drak	Automatic	Unknown	Mission Planner for ArduPilot	100	21	Lawnmower	0	FLIR	Vue Pro 640	Yes	Automated	Human	Yes	Shrubland	Nighttime	Monitoring/Counting	Unknown
All	Yes	TRUE	include	rayyan-102243356	Oosthuizen; W. Chris and KrÃ¼ger; Lucas and Jouanneau; William and Lowther; Andrew D.	2020	Unmanned aerial vehicle (UAV) survey of the Antarctic shag (Leucocarbo bransfieldensis) breeding colony at Harmony Point; Nelson Island; South Shetland Islands.	2		Polar Biology	7224060	43	2	187-191	https://search.ebscohost.com/login.aspx?direct=true&db=fzh&AN=141562275&site=ehost-live&custid=magn1307	TRUE	Difficult to compare historical ground-based counts with UAV-derived estimates.	Possible for ground based counts to underestimate breeding colonies.	Journal Article	TRUE	2018	Antarctica	NA	0	0	NA	NA	On the ground vs. UAS	Descriptive	Upon Request	DJI	Phantom 4 Advanced	Automatic	Unknown	Map Pilot	90	0	Lawnmower	0	DJI	Phantom 4 Advanced	Unknown	Unknown	Human	Yes	Ice	Daytime	Monitoring/Counting	Unknown
Landon	Yes	TRUE	include	rayyan-102243360	Sun; Yi and Yi; Shuhua and Hou; Fujiang and Luo; Dongwen and Hu; Junqi and Zhou; Zhaoye	2020	Quantifying the Dynamics of Livestock Distribution by Unmanned Aerial Vehicles (UAVs): A Case Study of Yak Grazing at the Household Scale.	9		Rangeland Ecology & Management		73	5	642-648	https://search.ebscohost.com/login.aspx?direct=true&db=fzh&AN=145406222&site=ehost-live&custid=magn1307	TRUE	NA	Include. Yak counts from UAS compared to ground.	Journal Article	FALSE	2016	China		33.4067	101.869	NA	NA	On the ground vs. UAS	paired t-test	NA	DJI	Phantom 3	Automatic	Unknown	DJI Go	85		Lawnmower	0	DJI	Phantom 3	Unknown	Unknown	Computer	Yes	Grass	Daytime	Monitoring/Counting	Unknown
Landon	Yes	TRUE	include	rayyan-102243365	Hu; Jianbo and Wu; Xiaomin and Dai; Mingxing	2020	Estimating the population size of migrating Tibetan antelopes Pantholops hodgsonii with unmanned aerial vehicles.	1		Oryx		54	1	101-109	https://search.ebscohost.com/login.aspx?direct=true&db=fzh&AN=140300968&site=ehost-live&custid=magn1307	TRUE	It took over 100 hours to count individual animals in the orthoimages. Cross-checking the images to avoid double-counting virtual clones of individuals was particularly time-consuming. The low resolution (8 cm) orthoi-mages took at least twice as long to assess compared with the medium resolution (4 cm) orthoimages, because low animal visibility requires careful analysis. A few thousand animals w…	Include. Counted antelope from UAS vs ground counts. Some behavioral anecdotes.	Journal Article	FALSE	2016	China		33.33	86.67	NA	NA	On the ground vs. UAS	Descriptive	NA	Trimble	UX5	Automatic	Unknown	Unknown	175		Lawnmower	30	Sony	a5100 PS-C	Unknown	Unknown	Human	Yes	Grass	Daytime	Monitoring/Counting	Unknown
Landon	Yes	TRUE	include	rayyan-102243371	HE; Gang and YANG; Haitao and PAN; Ruliang and SUN; Yewen and ZHENG; Pengbin and WANG; Jinghua and JIN; Xuelin and ZHANG; Jingjie and LI; Baoguo and GUO; Songtao	2020	Using unmanned aerial vehicles with thermal-image acquisition cameras for animal surveys: a case study on the Sichuan snub-nosed monkey in the Qinling Mountains.	1		Integrative Zoology		15	1	79-86	https://search.ebscohost.com/login.aspx?direct=true&db=fzh&AN=141315245&site=ehost-live&custid=magn1307	TRUE	Visibility of monkeys was lower from UAS than on ground due to forest vegetation or terrain obscuring them.	Include. Counts of monkeys with thermal imagery from UAS compared to ground surveys. Some behavioral anecdotes.	Journal Article	FALSE	2017	China				NA	NA	On the ground vs. UAS	Descriptive	NA	DJI	Matrice 600	Automatic	Yes	Unknown	350		Unknown	45	FLIR	Zenmuse XT	Unknown	Unknown	Human	Unknown	Forest	Nighttime	Monitoring/Counting	Unknown
Landon	Yes	TRUE	include	rayyan-102243371	HE; Gang and YANG; Haitao and PAN; Ruliang and SUN; Yewen and ZHENG; Pengbin and WANG; Jinghua and JIN; Xuelin and ZHANG; Jingjie and LI; Baoguo and GUO; Songtao	2020	Using unmanned aerial vehicles with thermal-image acquisition cameras for animal surveys: a case study on the Sichuan snub-nosed monkey in the Qinling Mountains.	1		Integrative Zoology		15	1	79-86	https://search.ebscohost.com/login.aspx?direct=true&db=fzh&AN=141315245&site=ehost-live&custid=magn1307	TRUE	Visibility of monkeys was lower from UAS than on ground due to forest vegetation or terrain obscuring them.	Include. Counts of monkeys with thermal imagery from UAS compared to ground surveys. Some behavioral anecdotes.	Journal Article	FALSE	2018	China				NA	NA	On the ground vs. UAS	Descriptive	NA	DJI	Matrice 600	Automatic	Yes	Unknown	350		Unknown	45	FLIR	Zenmuse XT	Unknown	Unknown	Human	Unknown	Forest	Nighttime	Monitoring/Counting	Unknown
All	Yes	TRUE	include	rayyan-102243373	Valle; Roberto G. and Scarton; Francesco	2019	Drones Improve Effectiveness and Reduce Disturbance of Censusing Common Redshanks Tringa totanus Breeding on Salt Marshes.	12		Ardea	3732266	107	3	275-282	https://search.ebscohost.com/login.aspx?direct=true&db=fzh&AN=141981016&site=ehost-live&custid=magn1307	TRUE	low specificity of drone survey for Redshanks breeding in high densitites, no direct measurement of time spent away from nest by incubating birds, and some birds may have been missed by both drone and ground surveys.	drones reduce disturbance compared to traditional approaches.	Journal Article	TRUE	2018	Italy	NA	0	0	Overall accuracy	false positives and negatives due to vegetation	On the ground vs. UAS	Cohen's kappa test	NA	DJI	Mavic Pro	Unknown	Unknown	Unknown	10	4.17	Transect	0	DJI	Mavic Pro	Unknown	Unknown	Human	No	Wetland	Daytime	Monitoring/Counting	Yes
All	Yes	TRUE	include	rayyan-102243373	Valle; Roberto G. and Scarton; Francesco	2019	Drones Improve Effectiveness and Reduce Disturbance of Censusing Common Redshanks Tringa totanus Breeding on Salt Marshes.	12		Ardea	3732266	107	3	275-282	https://search.ebscohost.com/login.aspx?direct=true&db=fzh&AN=141981016&site=ehost-live&custid=magn1307	TRUE	low specificity of drone survey for Redshanks breeding in high densitites, no direct measurement of time spent away from nest by incubating birds, and some birds may have been missed by both drone and ground surveys.	drones reduce disturbance compared to traditional approaches.	Journal Article	TRUE	2017	Italy	NA	0	0	Overall accuracy	false positives and negatives due to vegetation	On the ground vs. UAS	Cohen's kappa test	NA	DJI	Mavic Pro	Unknown	Unknown	Unknown	10	4.17	Transect	0	DJI	Mavic Pro	Unknown	Unknown	Human	No	Wetland	Daytime	Monitoring/Counting	Yes
All	Yes	TRUE	include	rayyan-102243373	Valle; Roberto G. and Scarton; Francesco	2019	Drones Improve Effectiveness and Reduce Disturbance of Censusing Common Redshanks Tringa totanus Breeding on Salt Marshes.	12		Ardea	3732266	107	3	275-282	https://search.ebscohost.com/login.aspx?direct=true&db=fzh&AN=141981016&site=ehost-live&custid=magn1307	TRUE	low specificity of drone survey for Redshanks breeding in high densitites, no direct measurement of time spent away from nest by incubating birds, and some birds may have been missed by both drone and ground surveys.	drones reduce disturbance compared to traditional approaches.	Journal Article	TRUE	2018	Italy	NA	0	0	Overall accuracy	false positives and negatives due to vegetation	On the ground vs. UAS	Chi squared test	NA	DJI	Mavic Pro	Unknown	Unknown	Unknown	10	4.17	Transect	0	DJI	Mavic Pro	Unknown	Unknown	Human	No	Wetland	Daytime	Monitoring/Counting	Yes
All	Yes	TRUE	include	rayyan-102243373	Valle; Roberto G. and Scarton; Francesco	2019	Drones Improve Effectiveness and Reduce Disturbance of Censusing Common Redshanks Tringa totanus Breeding on Salt Marshes.	12		Ardea	3732266	107	3	275-282	https://search.ebscohost.com/login.aspx?direct=true&db=fzh&AN=141981016&site=ehost-live&custid=magn1307	TRUE	low specificity of drone survey for Redshanks breeding in high densitites, no direct measurement of time spent away from nest by incubating birds, and some birds may have been missed by both drone and ground surveys.	drones reduce disturbance compared to traditional approaches.	Journal Article	TRUE	2017	Italy	NA	0	0	Overall accuracy	false positives and negatives due to vegetation	On the ground vs. UAS	Chi squared test	NA	DJI	Mavic Pro	Unknown	Unknown	Unknown	10	4.17	Transect	0	DJI	Mavic Pro	Unknown	Unknown	Human	No	Wetland	Daytime	Monitoring/Counting	Yes
All	Yes	TRUE	include	rayyan-102243376	Lyons; Mitchell B. and Brandis; Kate J. and Murray; Nicholas J. and Wilshire; John H. and McCann; Justin A. and Kingsford; Richard T. and Callaghan; Corey T. and Shepard; Emily	2019	Monitoring large and complex wildlife aggregations with drones.	7		Methods in Ecology & Evolution		10	7	1024-1035	https://search.ebscohost.com/login.aspx?direct=true&db=fzh&AN=137267642&site=ehost-live&custid=magn1307	TRUE	Converting nest maps to nest counts, high commision error led to over estimation. potential impact of uncertainty in manual counting that can propagate through to the mapping and estimations. Potential antipathy towards use of drones, because sometimes literature presents them in terms of taking over the role of surveyors.	Machine learning method for accurately counting but not identifying between different species.	Journal Article	TRUE	2016	Australia	NA	0	0	Overall accuracy	nest color, shape, and size	NA	Generalized Linear Model	NA	DJI	Phantom 3 Pro	Automatic	Unknown	Unknown	100	7.5	Lawnmower	0	DJI	Phantom 3 Pro	Unknown	Unknown	Combination	Yes	Wetland	Daytime	Monitoring/Counting	Unknown
All	Yes	TRUE	include	rayyan-102243376	Lyons; Mitchell B. and Brandis; Kate J. and Murray; Nicholas J. and Wilshire; John H. and McCann; Justin A. and Kingsford; Richard T. and Callaghan; Corey T. and Shepard; Emily	2019	Monitoring large and complex wildlife aggregations with drones.	7		Methods in Ecology & Evolution		10	7	1024-1035	https://search.ebscohost.com/login.aspx?direct=true&db=fzh&AN=137267642&site=ehost-live&custid=magn1307	TRUE	Converting nest maps to nest counts, high commision error led to over estimation. potential impact of uncertainty in manual counting that can propagate through to the mapping and estimations. Potential antipathy towards use of drones, because sometimes literature presents them in terms of taking over the role of surveyors.	Machine learning method for accurately counting but not identifying between different species.	Journal Article	TRUE	2016	Australia	NA	0	0	Overall accuracy	nest color, shape, and size	NA	Generalized Linear Model	NA	DJI	Phantom 3 Pro	Automatic	Unknown	Unknown	100	7.5	Lawnmower	0	DJI	Phantom 3 Pro	Unknown	Unknown	Combination	Yes	Wetland	Daytime	Monitoring/Counting	Unknown
All	Yes	TRUE	include	rayyan-102243376	Lyons; Mitchell B. and Brandis; Kate J. and Murray; Nicholas J. and Wilshire; John H. and McCann; Justin A. and Kingsford; Richard T. and Callaghan; Corey T. and Shepard; Emily	2019	Monitoring large and complex wildlife aggregations with drones.	7		Methods in Ecology & Evolution		10	7	1024-1035	https://search.ebscohost.com/login.aspx?direct=true&db=fzh&AN=137267642&site=ehost-live&custid=magn1307	TRUE	Converting nest maps to nest counts, high commision error led to over estimation. potential impact of uncertainty in manual counting that can propagate through to the mapping and estimations. Potential antipathy towards use of drones, because sometimes literature presents them in terms of taking over the role of surveyors.	Machine learning method for accurately counting but not identifying between different species.	Journal Article	TRUE	2017	Australia	NA	0	0	Overall accuracy	nest color, shape, and size	NA	Generalized Linear Model	NA	DJI	Phantom 3 Pro	Automatic	Unknown	Unknown	100	7.5	Lawnmower	0	DJI	Phantom 3 Pro	Unknown	Unknown	Combination	Yes	Wetland	Daytime	Monitoring/Counting	Unknown
Jared	Yes	TRUE	Include	rayyan-102243382	Martins; Maria Clara Iruzun and Sette; Lisa and Josephson; Elizabeth and Bogomolni; Andrea and Rose; Kathryn and Sharp; Sarah M. and Niemeyer; Misty and Moore; Michael	2019	Unoccupied aerial system assessment of entanglement in Northwest Atlantic gray seals (Halichoerus grypus).	10		Marine Mammal Science		35	4	1613-1624	https://search.ebscohost.com/login.aspx?direct=true&db=fzh&AN=139103134&site=ehost-live&custid=magn1307	TRUE	NA		Journal Article	TRUE	2017	United States of America	Massachusetts	41.7139	-69.9458	NA	NA	NA	Descriptive	NA	DJI	Inspire 1	Unknown	Unknown	Universal Ground Control Software	55	0	Unknown	0	Unknown	Unknown	Unknown	Not Applicable	Human	Yes	Beach	Daytime	Monitoring/Counting	Unknown
Jared	Yes	TRUE	Include	rayyan-102243382	Martins; Maria Clara Iruzun and Sette; Lisa and Josephson; Elizabeth and Bogomolni; Andrea and Rose; Kathryn and Sharp; Sarah M. and Niemeyer; Misty and Moore; Michael	2019	Unoccupied aerial system assessment of entanglement in Northwest Atlantic gray seals (Halichoerus grypus).	10		Marine Mammal Science		35	4	1613-1624	https://search.ebscohost.com/login.aspx?direct=true&db=fzh&AN=139103134&site=ehost-live&custid=magn1307	TRUE	NA		Journal Article	TRUE	2017	United States of America	Massachusetts	41.7139	-69.9458	NA	NA	NA	Descriptive	NA	DJI	Inspire 1	Unknown	Unknown	Universal Ground Control Software	55	0	Unknown	0	Unknown	Unknown	Unknown	Not Applicable	Human	Yes	Beach	Daytime	Monitoring/Counting	Unknown
Jared	Yes	TRUE	Include	rayyan-102243382	Martins; Maria Clara Iruzun and Sette; Lisa and Josephson; Elizabeth and Bogomolni; Andrea and Rose; Kathryn and Sharp; Sarah M. and Niemeyer; Misty and Moore; Michael	2019	Unoccupied aerial system assessment of entanglement in Northwest Atlantic gray seals (Halichoerus grypus).	10		Marine Mammal Science		35	4	1613-1624	https://search.ebscohost.com/login.aspx?direct=true&db=fzh&AN=139103134&site=ehost-live&custid=magn1307	TRUE	NA		Journal Article	TRUE	2017	United States of America	Massachusetts	41.6814	-69.9425	NA	NA	NA	Descriptive	NA	DJI	Inspire 1	Unknown	Unknown	Universal Ground Control Software	55	0	Unknown	0	Unknown	Unknown	Unknown	Not Applicable	Human	Yes	Beach	Daytime	Monitoring/Counting	Unknown
Jared	Yes	TRUE	Include	rayyan-102243382	Martins; Maria Clara Iruzun and Sette; Lisa and Josephson; Elizabeth and Bogomolni; Andrea and Rose; Kathryn and Sharp; Sarah M. and Niemeyer; Misty and Moore; Michael	2019	Unoccupied aerial system assessment of entanglement in Northwest Atlantic gray seals (Halichoerus grypus).	10		Marine Mammal Science		35	4	1613-1624	https://search.ebscohost.com/login.aspx?direct=true&db=fzh&AN=139103134&site=ehost-live&custid=magn1307	TRUE	NA		Journal Article	TRUE	2017	United States of America	Massachusetts	41.6814	-69.9425	NA	NA	NA	Descriptive	NA	DJI	Inspire 1	Unknown	Unknown	Universal Ground Control Software	55	0	Unknown	0	Unknown	Unknown	Unknown	Not Applicable	Human	Yes	Beach	Daytime	Monitoring/Counting	Unknown
Jared	Yes	TRUE	Include	rayyan-102243382	Martins; Maria Clara Iruzun and Sette; Lisa and Josephson; Elizabeth and Bogomolni; Andrea and Rose; Kathryn and Sharp; Sarah M. and Niemeyer; Misty and Moore; Michael	2019	Unoccupied aerial system assessment of entanglement in Northwest Atlantic gray seals (Halichoerus grypus).	10		Marine Mammal Science		35	4	1613-1624	https://search.ebscohost.com/login.aspx?direct=true&db=fzh&AN=139103134&site=ehost-live&custid=magn1307	TRUE	NA		Journal Article	TRUE	2017	United States of America	Massachusetts	41.5411	-70.0119	NA	NA	NA	Descriptive	NA	DJI	Inspire 1	Unknown	Unknown	Universal Ground Control Software	55	0	Unknown	0	Unknown	Unknown	Unknown	Not Applicable	Human	Yes	Beach	Daytime	Monitoring/Counting	Unknown
Jared	Yes	TRUE	Include	rayyan-102243382	Martins; Maria Clara Iruzun and Sette; Lisa and Josephson; Elizabeth and Bogomolni; Andrea and Rose; Kathryn and Sharp; Sarah M. and Niemeyer; Misty and Moore; Michael	2019	Unoccupied aerial system assessment of entanglement in Northwest Atlantic gray seals (Halichoerus grypus).	10		Marine Mammal Science		35	4	1613-1624	https://search.ebscohost.com/login.aspx?direct=true&db=fzh&AN=139103134&site=ehost-live&custid=magn1307	TRUE	NA		Journal Article	TRUE	2017	United States of America	Massachusetts	41.5411	-70.0119	NA	NA	NA	Descriptive	NA	DJI	Inspire 1	Unknown	Unknown	Universal Ground Control Software	55	0	Unknown	0	Unknown	Unknown	Unknown	Not Applicable	Human	Yes	Beach	Daytime	Monitoring/Counting	Unknown
Jared	Yes	TRUE	Include	rayyan-102243382	Martins; Maria Clara Iruzun and Sette; Lisa and Josephson; Elizabeth and Bogomolni; Andrea and Rose; Kathryn and Sharp; Sarah M. and Niemeyer; Misty and Moore; Michael	2019	Unoccupied aerial system assessment of entanglement in Northwest Atlantic gray seals (Halichoerus grypus).	10		Marine Mammal Science		35	4	1613-1624	https://search.ebscohost.com/login.aspx?direct=true&db=fzh&AN=139103134&site=ehost-live&custid=magn1307	TRUE	NA		Journal Article	TRUE	2017	United States of America	Massachusetts	43.0047	-70.6028	NA	NA	NA	Descriptive	NA	DJI	Inspire 1	Unknown	Unknown	Universal Ground Control Software	55	0	Unknown	0	Unknown	Unknown	Unknown	Not Applicable	Human	Yes	Beach	Daytime	Monitoring/Counting	Unknown
Jared	Yes	TRUE	Include	rayyan-102243382	Martins; Maria Clara Iruzun and Sette; Lisa and Josephson; Elizabeth and Bogomolni; Andrea and Rose; Kathryn and Sharp; Sarah M. and Niemeyer; Misty and Moore; Michael	2019	Unoccupied aerial system assessment of entanglement in Northwest Atlantic gray seals (Halichoerus grypus).	10		Marine Mammal Science		35	4	1613-1624	https://search.ebscohost.com/login.aspx?direct=true&db=fzh&AN=139103134&site=ehost-live&custid=magn1307	TRUE	NA		Journal Article	TRUE	2017	United States of America	Massachusetts	43.0047	-70.6028	NA	NA	NA	Descriptive	NA	DJI	Inspire 1	Unknown	Unknown	Universal Ground Control Software	55	0	Unknown	0	Unknown	Unknown	Unknown	Not Applicable	Human	Yes	Beach	Daytime	Monitoring/Counting	Unknown
Jared	Yes	TRUE	Include	rayyan-102243382	Martins; Maria Clara Iruzun and Sette; Lisa and Josephson; Elizabeth and Bogomolni; Andrea and Rose; Kathryn and Sharp; Sarah M. and Niemeyer; Misty and Moore; Michael	2019	Unoccupied aerial system assessment of entanglement in Northwest Atlantic gray seals (Halichoerus grypus).	10		Marine Mammal Science		35	4	1613-1624	https://search.ebscohost.com/login.aspx?direct=true&db=fzh&AN=139103134&site=ehost-live&custid=magn1307	TRUE	NA		Journal Article	TRUE	2017	United States of America	Massachusetts	42.0597	-70.0964	NA	NA	NA	Descriptive	NA	DJI	Inspire 1	Unknown	Unknown	Universal Ground Control Software	55	0	Unknown	0	Unknown	Unknown	Unknown	Not Applicable	Human	Yes	Beach	Daytime	Monitoring/Counting	Unknown
Jared	Yes	TRUE	Include	rayyan-102243382	Martins; Maria Clara Iruzun and Sette; Lisa and Josephson; Elizabeth and Bogomolni; Andrea and Rose; Kathryn and Sharp; Sarah M. and Niemeyer; Misty and Moore; Michael	2019	Unoccupied aerial system assessment of entanglement in Northwest Atlantic gray seals (Halichoerus grypus).	10		Marine Mammal Science		35	4	1613-1624	https://search.ebscohost.com/login.aspx?direct=true&db=fzh&AN=139103134&site=ehost-live&custid=magn1307	TRUE	NA		Journal Article	TRUE	2017	United States of America	Massachusetts	42.0597	-70.0964	NA	NA	NA	Descriptive	NA	DJI	Inspire 1	Unknown	Unknown	Universal Ground Control Software	55	0	Unknown	0	Unknown	Unknown	Unknown	Not Applicable	Human	Yes	Beach	Daytime	Monitoring/Counting	Unknown
Jared	Yes	TRUE	Include	rayyan-102243382	Martins; Maria Clara Iruzun and Sette; Lisa and Josephson; Elizabeth and Bogomolni; Andrea and Rose; Kathryn and Sharp; Sarah M. and Niemeyer; Misty and Moore; Michael	2019	Unoccupied aerial system assessment of entanglement in Northwest Atlantic gray seals (Halichoerus grypus).	10		Marine Mammal Science		35	4	1613-1624	https://search.ebscohost.com/login.aspx?direct=true&db=fzh&AN=139103134&site=ehost-live&custid=magn1307	TRUE	NA		Journal Article	TRUE	2018	United States of America	Massachusetts	41.7139	-69.9458	NA	NA	NA	Descriptive	NA	DJI	Inspire 1	Unknown	Unknown	Universal Ground Control Software	55	0	Unknown	0	Unknown	Unknown	Unknown	Not Applicable	Human	Yes	Beach	Daytime	Monitoring/Counting	Unknown
Jared	Yes	TRUE	Include	rayyan-102243382	Martins; Maria Clara Iruzun and Sette; Lisa and Josephson; Elizabeth and Bogomolni; Andrea and Rose; Kathryn and Sharp; Sarah M. and Niemeyer; Misty and Moore; Michael	2019	Unoccupied aerial system assessment of entanglement in Northwest Atlantic gray seals (Halichoerus grypus).	10		Marine Mammal Science		35	4	1613-1624	https://search.ebscohost.com/login.aspx?direct=true&db=fzh&AN=139103134&site=ehost-live&custid=magn1307	TRUE	NA		Journal Article	TRUE	2018	United States of America	Massachusetts	41.7139	-69.9458	NA	NA	NA	Descriptive	NA	DJI	Inspire 1	Unknown	Unknown	Universal Ground Control Software	55	0	Unknown	0	Unknown	Unknown	Unknown	Not Applicable	Human	Yes	Beach	Daytime	Monitoring/Counting	Unknown
Jared	Yes	TRUE	Include	rayyan-102243382	Martins; Maria Clara Iruzun and Sette; Lisa and Josephson; Elizabeth and Bogomolni; Andrea and Rose; Kathryn and Sharp; Sarah M. and Niemeyer; Misty and Moore; Michael	2019	Unoccupied aerial system assessment of entanglement in Northwest Atlantic gray seals (Halichoerus grypus).	10		Marine Mammal Science		35	4	1613-1624	https://search.ebscohost.com/login.aspx?direct=true&db=fzh&AN=139103134&site=ehost-live&custid=magn1307	TRUE	NA		Journal Article	TRUE	2018	United States of America	Massachusetts	41.6814	-69.9425	NA	NA	NA	Descriptive	NA	DJI	Inspire 1	Unknown	Unknown	Universal Ground Control Software	55	0	Unknown	0	Unknown	Unknown	Unknown	Not Applicable	Human	Yes	Beach	Daytime	Monitoring/Counting	Unknown
Jared	Yes	TRUE	Include	rayyan-102243382	Martins; Maria Clara Iruzun and Sette; Lisa and Josephson; Elizabeth and Bogomolni; Andrea and Rose; Kathryn and Sharp; Sarah M. and Niemeyer; Misty and Moore; Michael	2019	Unoccupied aerial system assessment of entanglement in Northwest Atlantic gray seals (Halichoerus grypus).	10		Marine Mammal Science		35	4	1613-1624	https://search.ebscohost.com/login.aspx?direct=true&db=fzh&AN=139103134&site=ehost-live&custid=magn1307	TRUE	NA		Journal Article	TRUE	2018	United States of America	Massachusetts	41.6814	-69.9425	NA	NA	NA	Descriptive	NA	DJI	Inspire 1	Unknown	Unknown	Universal Ground Control Software	55	0	Unknown	0	Unknown	Unknown	Unknown	Not Applicable	Human	Yes	Beach	Daytime	Monitoring/Counting	Unknown
Jared	Yes	TRUE	Include	rayyan-102243382	Martins; Maria Clara Iruzun and Sette; Lisa and Josephson; Elizabeth and Bogomolni; Andrea and Rose; Kathryn and Sharp; Sarah M. and Niemeyer; Misty and Moore; Michael	2019	Unoccupied aerial system assessment of entanglement in Northwest Atlantic gray seals (Halichoerus grypus).	10		Marine Mammal Science		35	4	1613-1624	https://search.ebscohost.com/login.aspx?direct=true&db=fzh&AN=139103134&site=ehost-live&custid=magn1307	TRUE	NA		Journal Article	TRUE	2018	United States of America	Massachusetts	41.5411	-70.0119	NA	NA	NA	Descriptive	NA	DJI	Inspire 1	Unknown	Unknown	Universal Ground Control Software	55	0	Unknown	0	Unknown	Unknown	Unknown	Not Applicable	Human	Yes	Beach	Daytime	Monitoring/Counting	Unknown
Jared	Yes	TRUE	Include	rayyan-102243382	Martins; Maria Clara Iruzun and Sette; Lisa and Josephson; Elizabeth and Bogomolni; Andrea and Rose; Kathryn and Sharp; Sarah M. and Niemeyer; Misty and Moore; Michael	2019	Unoccupied aerial system assessment of entanglement in Northwest Atlantic gray seals (Halichoerus grypus).	10		Marine Mammal Science		35	4	1613-1624	https://search.ebscohost.com/login.aspx?direct=true&db=fzh&AN=139103134&site=ehost-live&custid=magn1307	TRUE	NA		Journal Article	TRUE	2018	United States of America	Massachusetts	41.5411	-70.0119	NA	NA	NA	Descriptive	NA	DJI	Inspire 1	Unknown	Unknown	Universal Ground Control Software	55	0	Unknown	0	Unknown	Unknown	Unknown	Not Applicable	Human	Yes	Beach	Daytime	Monitoring/Counting	Unknown
Jared	Yes	TRUE	Include	rayyan-102243382	Martins; Maria Clara Iruzun and Sette; Lisa and Josephson; Elizabeth and Bogomolni; Andrea and Rose; Kathryn and Sharp; Sarah M. and Niemeyer; Misty and Moore; Michael	2019	Unoccupied aerial system assessment of entanglement in Northwest Atlantic gray seals (Halichoerus grypus).	10		Marine Mammal Science		35	4	1613-1624	https://search.ebscohost.com/login.aspx?direct=true&db=fzh&AN=139103134&site=ehost-live&custid=magn1307	TRUE	NA		Journal Article	TRUE	2018	United States of America	Massachusetts	43.0047	-70.6028	NA	NA	NA	Descriptive	NA	DJI	Inspire 1	Unknown	Unknown	Universal Ground Control Software	55	0	Unknown	0	Unknown	Unknown	Unknown	Not Applicable	Human	Yes	Beach	Daytime	Monitoring/Counting	Unknown
Jared	Yes	TRUE	Include	rayyan-102243382	Martins; Maria Clara Iruzun and Sette; Lisa and Josephson; Elizabeth and Bogomolni; Andrea and Rose; Kathryn and Sharp; Sarah M. and Niemeyer; Misty and Moore; Michael	2019	Unoccupied aerial system assessment of entanglement in Northwest Atlantic gray seals (Halichoerus grypus).	10		Marine Mammal Science		35	4	1613-1624	https://search.ebscohost.com/login.aspx?direct=true&db=fzh&AN=139103134&site=ehost-live&custid=magn1307	TRUE	NA		Journal Article	TRUE	2018	United States of America	Massachusetts	43.0047	-70.6028	NA	NA	NA	Descriptive	NA	DJI	Inspire 1	Unknown	Unknown	Universal Ground Control Software	55	0	Unknown	0	Unknown	Unknown	Unknown	Not Applicable	Human	Yes	Beach	Daytime	Monitoring/Counting	Unknown
Jared	Yes	TRUE	Include	rayyan-102243382	Martins; Maria Clara Iruzun and Sette; Lisa and Josephson; Elizabeth and Bogomolni; Andrea and Rose; Kathryn and Sharp; Sarah M. and Niemeyer; Misty and Moore; Michael	2019	Unoccupied aerial system assessment of entanglement in Northwest Atlantic gray seals (Halichoerus grypus).	10		Marine Mammal Science		35	4	1613-1624	https://search.ebscohost.com/login.aspx?direct=true&db=fzh&AN=139103134&site=ehost-live&custid=magn1307	TRUE	NA		Journal Article	TRUE	2018	United States of America	Massachusetts	42.0597	-70.0964	NA	NA	NA	Descriptive	NA	DJI	Inspire 1	Unknown	Unknown	Universal Ground Control Software	55	0	Unknown	0	Unknown	Unknown	Unknown	Not Applicable	Human	Yes	Beach	Daytime	Monitoring/Counting	Unknown
Jared	Yes	TRUE	Include	rayyan-102243382	Martins; Maria Clara Iruzun and Sette; Lisa and Josephson; Elizabeth and Bogomolni; Andrea and Rose; Kathryn and Sharp; Sarah M. and Niemeyer; Misty and Moore; Michael	2019	Unoccupied aerial system assessment of entanglement in Northwest Atlantic gray seals (Halichoerus grypus).	10		Marine Mammal Science		35	4	1613-1624	https://search.ebscohost.com/login.aspx?direct=true&db=fzh&AN=139103134&site=ehost-live&custid=magn1307	TRUE	NA		Journal Article	TRUE	2018	United States of America	Massachusetts	42.0597	-70.0964	NA	NA	NA	Descriptive	NA	DJI	Inspire 1	Unknown	Unknown	Universal Ground Control Software	55	0	Unknown	0	Unknown	Unknown	Unknown	Not Applicable	Human	Yes	Beach	Daytime	Monitoring/Counting	Unknown
All	Yes	TRUE	include	rayyan-102243383	Scholten; C.N. and Kamphuis; A.J. and Vredevoogd; K.J. and Lee-Strydhorst; K.G. and Atma; J.L. and Shea; C.B. and Lamberg; O.N. and Proppe; D.S.	2019	Real-time thermal imagery from an unmanned aerial vehicle can locate ground nests of a grassland songbird at rates similar to traditional methods.	5		Biological Conservation	63207	233		241-246	https://search.ebscohost.com/login.aspx?direct=true&db=fzh&AN=136155404&site=ehost-live&custid=magn1307	TRUE	Hardware and software, thermal gradient differences between animals and warm landscape,	UAV searches reduce some disturbance but adds to other disturbance in nesting songbirds. Thermal studies may be more successful near or before sunrise.	Journal Article	TRUE	2018	United States of America	Michigan	42.535	-85.3017	NA	NA	On the ground vs. UAS	Generalized Linear Model	NA	DJI	Inspire 1	Unknown	Unknown	Unknown	3	0	Lawnmower	15	DJI	Zenmuse XT	Unknown	Unknown	Human	No	Grass	Daytime	Monitoring/Counting	Unknown
All	Yes	TRUE	include	rayyan-102243385	Barr; Jared R. and Green; M. Clay and DeMaso; Stephen J. and Hardy; Thomas B.	2018	Detectability and visibility biases associated with using a consumerâ€grade unmanned aircraft to survey nesting colonial waterbirds.	9		Journal of Field Ornithology	2738570	89	3	242-257	https://search.ebscohost.com/login.aspx?direct=true&db=fzh&AN=131948879&site=ehost-live&custid=magn1307	TRUE	NA	Calculated detectability of decoys and observer accuracy. Observers may undercount birds in canopied habitat and overcount in open habitat.	Journal Article	TRUE	2016	United States of America	Texas	0	0	Detection	Species, cloud cover, habitat	NA	Generalized Linear Mixed Model	NA	DJI	Phantom 3 Pro	Manual	Unknown	NA	61	0	Lawnmower	4	DJI	Phantom 3 Pro	Unknown	Unknown	Human	Yes	Forest	Daytime	Monitoring/Counting	Unknown
All	Yes	TRUE	include	rayyan-102243385	Barr; Jared R. and Green; M. Clay and DeMaso; Stephen J. and Hardy; Thomas B.	2018	Detectability and visibility biases associated with using a consumerâ€grade unmanned aircraft to survey nesting colonial waterbirds.	9		Journal of Field Ornithology	2738570	89	3	242-257	https://search.ebscohost.com/login.aspx?direct=true&db=fzh&AN=131948879&site=ehost-live&custid=magn1307	TRUE	NA	Calculated detectability of decoys and observer accuracy. Observers may undercount birds in canopied habitat and overcount in open habitat.	Journal Article	TRUE	2016	United States of America	Texas	0	0	Detection	Species, cloud cover, habitat	NA	Generalized Linear Mixed Model	NA	DJI	Phantom 3 Pro	Manual	Unknown	NA	61	0	Lawnmower	4	DJI	Phantom 3 Pro	Unknown	Unknown	Human	Yes	Forest	Daytime	Monitoring/Counting	Unknown
All	Yes	TRUE	include	rayyan-102243385	Barr; Jared R. and Green; M. Clay and DeMaso; Stephen J. and Hardy; Thomas B.	2018	Detectability and visibility biases associated with using a consumerâ€grade unmanned aircraft to survey nesting colonial waterbirds.	9		Journal of Field Ornithology	2738570	89	3	242-257	https://search.ebscohost.com/login.aspx?direct=true&db=fzh&AN=131948879&site=ehost-live&custid=magn1307	TRUE	NA	Calculated detectability of decoys and observer accuracy. Observers may undercount birds in canopied habitat and overcount in open habitat.	Journal Article	TRUE	2016	United States of America	Texas	0	0	Detection	Species, cloud cover, habitat	NA	Generalized Linear Mixed Model	NA	DJI	Phantom 3 Pro	Manual	Unknown	NA	61	0	Lawnmower	4	DJI	Phantom 3 Pro	Unknown	Unknown	Human	Yes	Forest	Daytime	Monitoring/Counting	Unknown
All	Yes	TRUE	include	rayyan-102243385	Barr; Jared R. and Green; M. Clay and DeMaso; Stephen J. and Hardy; Thomas B.	2018	Detectability and visibility biases associated with using a consumerâ€grade unmanned aircraft to survey nesting colonial waterbirds.	9		Journal of Field Ornithology	2738570	89	3	242-257	https://search.ebscohost.com/login.aspx?direct=true&db=fzh&AN=131948879&site=ehost-live&custid=magn1307	TRUE	NA	Calculated detectability of decoys and observer accuracy. Observers may undercount birds in canopied habitat and overcount in open habitat.	Journal Article	TRUE	2016	United States of America	Texas	0	0	Detection	Species, cloud cover, habitat	NA	Generalized Linear Mixed Model	NA	DJI	Phantom 3 Pro	Manual	Unknown	NA	61	0	Lawnmower	4	DJI	Phantom 3 Pro	Unknown	Unknown	Human	Yes	Forest	Daytime	Monitoring/Counting	Unknown
All	Yes	TRUE	include	rayyan-102243385	Barr; Jared R. and Green; M. Clay and DeMaso; Stephen J. and Hardy; Thomas B.	2018	Detectability and visibility biases associated with using a consumerâ€grade unmanned aircraft to survey nesting colonial waterbirds.	9		Journal of Field Ornithology	2738570	89	3	242-257	https://search.ebscohost.com/login.aspx?direct=true&db=fzh&AN=131948879&site=ehost-live&custid=magn1307	TRUE	NA	Calculated detectability of decoys and observer accuracy. Observers may undercount birds in canopied habitat and overcount in open habitat.	Journal Article	TRUE	2016	United States of America	Texas	0	0	Detection	Species, cloud cover, habitat	NA	Generalized Linear Mixed Model	NA	DJI	Phantom 3 Pro	Manual	Unknown	NA	61	0	Lawnmower	4	DJI	Phantom 3 Pro	Unknown	Unknown	Human	Yes	Wetland	Daytime	Monitoring/Counting	Unknown
All	Yes	TRUE	include	rayyan-102243385	Barr; Jared R. and Green; M. Clay and DeMaso; Stephen J. and Hardy; Thomas B.	2018	Detectability and visibility biases associated with using a consumerâ€grade unmanned aircraft to survey nesting colonial waterbirds.	9		Journal of Field Ornithology	2738570	89	3	242-257	https://search.ebscohost.com/login.aspx?direct=true&db=fzh&AN=131948879&site=ehost-live&custid=magn1307	TRUE	NA	Calculated detectability of decoys and observer accuracy. Observers may undercount birds in canopied habitat and overcount in open habitat.	Journal Article	TRUE	2016	United States of America	Texas	0	0	Detection	Species, cloud cover, habitat	NA	Generalized Linear Mixed Model	NA	DJI	Phantom 3 Pro	Manual	Unknown	NA	61	0	Lawnmower	4	DJI	Phantom 3 Pro	Unknown	Unknown	Human	Yes	Wetland	Daytime	Monitoring/Counting	Unknown
All	Yes	TRUE	include	rayyan-102243385	Barr; Jared R. and Green; M. Clay and DeMaso; Stephen J. and Hardy; Thomas B.	2018	Detectability and visibility biases associated with using a consumerâ€grade unmanned aircraft to survey nesting colonial waterbirds.	9		Journal of Field Ornithology	2738570	89	3	242-257	https://search.ebscohost.com/login.aspx?direct=true&db=fzh&AN=131948879&site=ehost-live&custid=magn1307	TRUE	NA	Calculated detectability of decoys and observer accuracy. Observers may undercount birds in canopied habitat and overcount in open habitat.	Journal Article	TRUE	2016	United States of America	Texas	0	0	Detection	Species, cloud cover, habitat	NA	Generalized Linear Mixed Model	NA	DJI	Phantom 3 Pro	Manual	Unknown	NA	61	0	Lawnmower	4	DJI	Phantom 3 Pro	Unknown	Unknown	Human	Yes	Wetland	Daytime	Monitoring/Counting	Unknown
All	Yes	TRUE	include	rayyan-102243385	Barr; Jared R. and Green; M. Clay and DeMaso; Stephen J. and Hardy; Thomas B.	2018	Detectability and visibility biases associated with using a consumerâ€grade unmanned aircraft to survey nesting colonial waterbirds.	9		Journal of Field Ornithology	2738570	89	3	242-257	https://search.ebscohost.com/login.aspx?direct=true&db=fzh&AN=131948879&site=ehost-live&custid=magn1307	TRUE	NA	Calculated detectability of decoys and observer accuracy. Observers may undercount birds in canopied habitat and overcount in open habitat.	Journal Article	TRUE	2016	United States of America	Texas	0	0	Detection	Species, cloud cover, habitat	NA	Generalized Linear Mixed Model	NA	DJI	Phantom 3 Pro	Manual	Unknown	NA	61	0	Lawnmower	4	DJI	Phantom 3 Pro	Unknown	Unknown	Human	Yes	Wetland	Daytime	Monitoring/Counting	Unknown
All	Yes	TRUE	include	rayyan-102243385	Barr; Jared R. and Green; M. Clay and DeMaso; Stephen J. and Hardy; Thomas B.	2018	Detectability and visibility biases associated with using a consumerâ€grade unmanned aircraft to survey nesting colonial waterbirds.	9		Journal of Field Ornithology	2738570	89	3	242-257	https://search.ebscohost.com/login.aspx?direct=true&db=fzh&AN=131948879&site=ehost-live&custid=magn1307	TRUE	NA	Calculated detectability of decoys and observer accuracy. Observers may undercount birds in canopied habitat and overcount in open habitat.	Journal Article	TRUE	2016	United States of America	Texas	0	0	Overall accuracy	NA	NA	Chapman Equation	NA	DJI	Phantom 3 Pro	Manual	Unknown	NA	61	0	Lawnmower	4	DJI	Phantom 3 Pro	Unknown	Unknown	Human	Yes	Forest	Daytime	Monitoring/Counting	Unknown
All	Yes	TRUE	include	rayyan-102243385	Barr; Jared R. and Green; M. Clay and DeMaso; Stephen J. and Hardy; Thomas B.	2018	Detectability and visibility biases associated with using a consumerâ€grade unmanned aircraft to survey nesting colonial waterbirds.	9		Journal of Field Ornithology	2738570	89	3	242-257	https://search.ebscohost.com/login.aspx?direct=true&db=fzh&AN=131948879&site=ehost-live&custid=magn1307	TRUE	NA	Calculated detectability of decoys and observer accuracy. Observers may undercount birds in canopied habitat and overcount in open habitat.	Journal Article	TRUE	2016	United States of America	Texas	0	0	Overall accuracy	NA	NA	Chapman Equation	NA	DJI	Phantom 3 Pro	Manual	Unknown	NA	61	0	Lawnmower	4	DJI	Phantom 3 Pro	Unknown	Unknown	Human	Yes	Forest	Daytime	Monitoring/Counting	Unknown
All	Yes	TRUE	include	rayyan-102243385	Barr; Jared R. and Green; M. Clay and DeMaso; Stephen J. and Hardy; Thomas B.	2018	Detectability and visibility biases associated with using a consumerâ€grade unmanned aircraft to survey nesting colonial waterbirds.	9		Journal of Field Ornithology	2738570	89	3	242-257	https://search.ebscohost.com/login.aspx?direct=true&db=fzh&AN=131948879&site=ehost-live&custid=magn1307	TRUE	NA	Calculated detectability of decoys and observer accuracy. Observers may undercount birds in canopied habitat and overcount in open habitat.	Journal Article	TRUE	2016	United States of America	Texas	0	0	Overall accuracy	NA	NA	Chapman Equation	NA	DJI	Phantom 3 Pro	Manual	Unknown	NA	61	0	Lawnmower	4	DJI	Phantom 3 Pro	Unknown	Unknown	Human	Yes	Forest	Daytime	Monitoring/Counting	Unknown
All	Yes	TRUE	include	rayyan-102243385	Barr; Jared R. and Green; M. Clay and DeMaso; Stephen J. and Hardy; Thomas B.	2018	Detectability and visibility biases associated with using a consumerâ€grade unmanned aircraft to survey nesting colonial waterbirds.	9		Journal of Field Ornithology	2738570	89	3	242-257	https://search.ebscohost.com/login.aspx?direct=true&db=fzh&AN=131948879&site=ehost-live&custid=magn1307	TRUE	NA	Calculated detectability of decoys and observer accuracy. Observers may undercount birds in canopied habitat and overcount in open habitat.	Journal Article	TRUE	2016	United States of America	Texas	0	0	Overall accuracy	NA	NA	Chapman Equation	NA	DJI	Phantom 3 Pro	Manual	Unknown	NA	61	0	Lawnmower	4	DJI	Phantom 3 Pro	Unknown	Unknown	Human	Yes	Forest	Daytime	Monitoring/Counting	Unknown
All	Yes	TRUE	include	rayyan-102243385	Barr; Jared R. and Green; M. Clay and DeMaso; Stephen J. and Hardy; Thomas B.	2018	Detectability and visibility biases associated with using a consumerâ€grade unmanned aircraft to survey nesting colonial waterbirds.	9		Journal of Field Ornithology	2738570	89	3	242-257	https://search.ebscohost.com/login.aspx?direct=true&db=fzh&AN=131948879&site=ehost-live&custid=magn1307	TRUE	NA	Calculated detectability of decoys and observer accuracy. Observers may undercount birds in canopied habitat and overcount in open habitat.	Journal Article	TRUE	2016	United States of America	Texas	0	0	Overall accuracy	NA	NA	Chapman Equation	NA	DJI	Phantom 3 Pro	Manual	Unknown	NA	61	0	Lawnmower	4	DJI	Phantom 3 Pro	Unknown	Unknown	Human	Yes	Wetland	Daytime	Monitoring/Counting	Unknown
All	Yes	TRUE	include	rayyan-102243385	Barr; Jared R. and Green; M. Clay and DeMaso; Stephen J. and Hardy; Thomas B.	2018	Detectability and visibility biases associated with using a consumerâ€grade unmanned aircraft to survey nesting colonial waterbirds.	9		Journal of Field Ornithology	2738570	89	3	242-257	https://search.ebscohost.com/login.aspx?direct=true&db=fzh&AN=131948879&site=ehost-live&custid=magn1307	TRUE	NA	Calculated detectability of decoys and observer accuracy. Observers may undercount birds in canopied habitat and overcount in open habitat.	Journal Article	TRUE	2016	United States of America	Texas	0	0	Overall accuracy	NA	NA	Chapman Equation	NA	DJI	Phantom 3 Pro	Manual	Unknown	NA	61	0	Lawnmower	4	DJI	Phantom 3 Pro	Unknown	Unknown	Human	Yes	Wetland	Daytime	Monitoring/Counting	Unknown
All	Yes	TRUE	include	rayyan-102243385	Barr; Jared R. and Green; M. Clay and DeMaso; Stephen J. and Hardy; Thomas B.	2018	Detectability and visibility biases associated with using a consumerâ€grade unmanned aircraft to survey nesting colonial waterbirds.	9		Journal of Field Ornithology	2738570	89	3	242-257	https://search.ebscohost.com/login.aspx?direct=true&db=fzh&AN=131948879&site=ehost-live&custid=magn1307	TRUE	NA	Calculated detectability of decoys and observer accuracy. Observers may undercount birds in canopied habitat and overcount in open habitat.	Journal Article	TRUE	2016	United States of America	Texas	0	0	Overall accuracy	NA	NA	Chapman Equation	NA	DJI	Phantom 3 Pro	Manual	Unknown	NA	61	0	Lawnmower	4	DJI	Phantom 3 Pro	Unknown	Unknown	Human	Yes	Wetland	Daytime	Monitoring/Counting	Unknown
All	Yes	TRUE	include	rayyan-102243385	Barr; Jared R. and Green; M. Clay and DeMaso; Stephen J. and Hardy; Thomas B.	2018	Detectability and visibility biases associated with using a consumerâ€grade unmanned aircraft to survey nesting colonial waterbirds.	9		Journal of Field Ornithology	2738570	89	3	242-257	https://search.ebscohost.com/login.aspx?direct=true&db=fzh&AN=131948879&site=ehost-live&custid=magn1307	TRUE	NA	Calculated detectability of decoys and observer accuracy. Observers may undercount birds in canopied habitat and overcount in open habitat.	Journal Article	TRUE	2016	United States of America	Texas	0	0	Overall accuracy	NA	NA	Chapman Equation	NA	DJI	Phantom 3 Pro	Manual	Unknown	NA	61	0	Lawnmower	4	DJI	Phantom 3 Pro	Unknown	Unknown	Human	Yes	Wetland	Daytime	Monitoring/Counting	Unknown
Emma	Yes	TRUE	include	rayyan-102243390	Gentle; Matthew and Finch; Neal and Speed; James and Pople; Anthony	2018	A comparison of unmanned aerial vehicles (drones) and manned helicopters for monitoring macropod populations.	11	7	Wildlife Research		45	7	586-594	https://search.ebscohost.com/login.aspx?direct=true&db=fzh&AN=133152334&site=ehost-live&custid=magn1307	TRUE	Flight height and image sensor limitations did not allow individual macropod species to be accurately identified. Rate of detection by UAS seems to be inconsistent. Video footage analyzed by the human eye may have been constraint, suggested computer software image analysis.	Helicopter surveys were more cost effective and efficient for wildlife monitoring than UAS surveys. Stabilization issues with IR camera resulted in poor focus and image quality. Suggested using higher resolution cameras. Quiter UAS platforms may actually reduce detection of animals as they may not be detectable if they are not "flushing."	Journal Article	TRUE	2017	Australia	NA	0	0	NA	Temporal variability in density	Helicopter vs. UAS	Students t-test	NA	Bluebird Aero Systems	Spylite	Unknown	Unknown	Unknown	300	79	Transect	120	CONTROP Precision Technologies Ltd	CONTROP Mstamp	Unknown	Unknown	Human	Unknown	Unknown	Nighttime	Monitoring/Counting	Unknown
Emma	Yes	TRUE	include	rayyan-102243390	Gentle; Matthew and Finch; Neal and Speed; James and Pople; Anthony	2018	A comparison of unmanned aerial vehicles (drones) and manned helicopters for monitoring macropod populations.	11	7	Wildlife Research		45	7	586-594	https://search.ebscohost.com/login.aspx?direct=true&db=fzh&AN=133152334&site=ehost-live&custid=magn1307	TRUE	Flight height and image sensor limitations did not allow individual macropod species to be accurately identified. Rate of detection by UAS seems to be inconsistent. Video footage analyzed by the human eye may have been constraint, suggested computer software image analysis.	Helicopter surveys were more cost effective and efficient for wildlife monitoring than UAS surveys. Stabilization issues with IR camera resulted in poor focus and image quality. Suggested using higher resolution cameras. Quiter UAS platforms may actually reduce detection of animals as they may not be detectable if they are not "flushing."	Journal Article	TRUE	2017	Australia	NA	0	0	NA	Temporal variability in density	Helicopter vs. UAS	Students t-test	NA	Bluebird Aero Systems	Spylite	Unknown	Unknown	Unknown	300	79	Transect	120	CONTROP Precision Technologies Ltd	CONTROP Mstamp	Unknown	Unknown	Human	Unknown	Unknown	Nighttime	Monitoring/Counting	Unknown
Emma	Yes	TRUE	include	rayyan-102243390	Gentle; Matthew and Finch; Neal and Speed; James and Pople; Anthony	2018	A comparison of unmanned aerial vehicles (drones) and manned helicopters for monitoring macropod populations.	11	7	Wildlife Research		45	7	586-594	https://search.ebscohost.com/login.aspx?direct=true&db=fzh&AN=133152334&site=ehost-live&custid=magn1307	TRUE	Flight height and image sensor limitations did not allow individual macropod species to be accurately identified. Rate of detection by UAS seems to be inconsistent. Video footage analyzed by the human eye may have been constraint, suggested computer software image analysis.	Helicopter surveys were more cost effective and efficient for wildlife monitoring than UAS surveys. Stabilization issues with IR camera resulted in poor focus and image quality. Suggested using higher resolution cameras. Quiter UAS platforms may actually reduce detection of animals as they may not be detectable if they are not "flushing."	Journal Article	TRUE	2017	Australia	NA	0	0	NA	Temporal variability in density	Helicopter vs. UAS	Students t-test	NA	Bluebird Aero Systems	Spylite	Unknown	Unknown	Unknown	300	79	Transect	120	CONTROP Precision Technologies Ltd	CONTROP Mstamp	Unknown	Unknown	Human	Unknown	Unknown	Nighttime	Monitoring/Counting	Unknown
Emma	Yes	TRUE	include	rayyan-102243390	Gentle; Matthew and Finch; Neal and Speed; James and Pople; Anthony	2018	A comparison of unmanned aerial vehicles (drones) and manned helicopters for monitoring macropod populations.	11	7	Wildlife Research		45	7	586-594	https://search.ebscohost.com/login.aspx?direct=true&db=fzh&AN=133152334&site=ehost-live&custid=magn1307	TRUE	Flight height and image sensor limitations did not allow individual macropod species to be accurately identified. Rate of detection by UAS seems to be inconsistent. Video footage analyzed by the human eye may have been constraint, suggested computer software image analysis.	Helicopter surveys were more cost effective and efficient for wildlife monitoring than UAS surveys. Stabilization issues with IR camera resulted in poor focus and image quality. Suggested using higher resolution cameras. Quiter UAS platforms may actually reduce detection of animals as they may not be detectable if they are not "flushing."	Journal Article	TRUE	2017	Australia	NA	0	0	NA	Temporal variability in density	Helicopter vs. UAS	Students t-test	NA	Bluebird Aero Systems	Spylite	Unknown	Unknown	Unknown	300	79	Transect	120	CONTROP Precision Technologies Ltd	CONTROP Mstamp	Unknown	Unknown	Human	Unknown	Unknown	Nighttime	Monitoring/Counting	Unknown
Emma	Yes	TRUE	include	rayyan-102243390	Gentle; Matthew and Finch; Neal and Speed; James and Pople; Anthony	2018	A comparison of unmanned aerial vehicles (drones) and manned helicopters for monitoring macropod populations.	11	7	Wildlife Research		45	7	586-594	https://search.ebscohost.com/login.aspx?direct=true&db=fzh&AN=133152334&site=ehost-live&custid=magn1307	TRUE	Flight height and image sensor limitations did not allow individual macropod species to be accurately identified. Rate of detection by UAS seems to be inconsistent. Video footage analyzed by the human eye may have been constraint, suggested computer software image analysis.	Helicopter surveys were more cost effective and efficient for wildlife monitoring than UAS surveys. Stabilization issues with IR camera resulted in poor focus and image quality. Suggested using higher resolution cameras. Quiter UAS platforms may actually reduce detection of animals as they may not be detectable if they are not "flushing."	Journal Article	TRUE	2017	Australia	NA	0	0	NA	Temporal variability in density	Helicopter vs. UAS	Students t-test	NA	Bluebird Aero Systems	Spylite	Unknown	Unknown	Unknown	300	79	Transect	120	CONTROP Precision Technologies Ltd	CONTROP Mstamp	Unknown	Unknown	Human	Unknown	Unknown	Nighttime	Monitoring/Counting	Unknown
Emma	Yes	TRUE	include	rayyan-102243390	Gentle; Matthew and Finch; Neal and Speed; James and Pople; Anthony	2018	A comparison of unmanned aerial vehicles (drones) and manned helicopters for monitoring macropod populations.	11	7	Wildlife Research		45	7	586-594	https://search.ebscohost.com/login.aspx?direct=true&db=fzh&AN=133152334&site=ehost-live&custid=magn1307	TRUE	Flight height and image sensor limitations did not allow individual macropod species to be accurately identified. Rate of detection by UAS seems to be inconsistent. Video footage analyzed by the human eye may have been constraint, suggested computer software image analysis.	Helicopter surveys were more cost effective and efficient for wildlife monitoring than UAS surveys. Stabilization issues with IR camera resulted in poor focus and image quality. Suggested using higher resolution cameras. Quiter UAS platforms may actually reduce detection of animals as they may not be detectable if they are not "flushing."	Journal Article	TRUE	2017	Australia	NA	0	0	NA	Temporal variability in density	Helicopter vs. UAS	G-test of independence	NA	Bluebird Aero Systems	Spylite	Unknown	Unknown	Unknown	300	79	Transect	120	CONTROP Precision Technologies Ltd	CONTROP Mstamp	Unknown	Unknown	Human	Unknown	Unknown	Nighttime	Monitoring/Counting	Unknown
Emma	Yes	TRUE	include	rayyan-102243390	Gentle; Matthew and Finch; Neal and Speed; James and Pople; Anthony	2018	A comparison of unmanned aerial vehicles (drones) and manned helicopters for monitoring macropod populations.	11	7	Wildlife Research		45	7	586-594	https://search.ebscohost.com/login.aspx?direct=true&db=fzh&AN=133152334&site=ehost-live&custid=magn1307	TRUE	Flight height and image sensor limitations did not allow individual macropod species to be accurately identified. Rate of detection by UAS seems to be inconsistent. Video footage analyzed by the human eye may have been constraint, suggested computer software image analysis.	Helicopter surveys were more cost effective and efficient for wildlife monitoring than UAS surveys. Stabilization issues with IR camera resulted in poor focus and image quality. Suggested using higher resolution cameras. Quiter UAS platforms may actually reduce detection of animals as they may not be detectable if they are not "flushing."	Journal Article	TRUE	2017	Australia	NA	0	0	NA	Temporal variability in density	Helicopter vs. UAS	G-test of independence	NA	Bluebird Aero Systems	Spylite	Unknown	Unknown	Unknown	300	79	Transect	120	CONTROP Precision Technologies Ltd	CONTROP Mstamp	Unknown	Unknown	Human	Unknown	Unknown	Nighttime	Monitoring/Counting	Unknown
Emma	Yes	TRUE	include	rayyan-102243390	Gentle; Matthew and Finch; Neal and Speed; James and Pople; Anthony	2018	A comparison of unmanned aerial vehicles (drones) and manned helicopters for monitoring macropod populations.	11	7	Wildlife Research		45	7	586-594	https://search.ebscohost.com/login.aspx?direct=true&db=fzh&AN=133152334&site=ehost-live&custid=magn1307	TRUE	Flight height and image sensor limitations did not allow individual macropod species to be accurately identified. Rate of detection by UAS seems to be inconsistent. Video footage analyzed by the human eye may have been constraint, suggested computer software image analysis.	Helicopter surveys were more cost effective and efficient for wildlife monitoring than UAS surveys. Stabilization issues with IR camera resulted in poor focus and image quality. Suggested using higher resolution cameras. Quiter UAS platforms may actually reduce detection of animals as they may not be detectable if they are not "flushing."	Journal Article	TRUE	2017	Australia	NA	0	0	NA	Temporal variability in density	Helicopter vs. UAS	G-test of independence	NA	Bluebird Aero Systems	Spylite	Unknown	Unknown	Unknown	300	79	Transect	120	CONTROP Precision Technologies Ltd	CONTROP Mstamp	Unknown	Unknown	Human	Unknown	Unknown	Nighttime	Monitoring/Counting	Unknown
Emma	Yes	TRUE	include	rayyan-102243390	Gentle; Matthew and Finch; Neal and Speed; James and Pople; Anthony	2018	A comparison of unmanned aerial vehicles (drones) and manned helicopters for monitoring macropod populations.	11	7	Wildlife Research		45	7	586-594	https://search.ebscohost.com/login.aspx?direct=true&db=fzh&AN=133152334&site=ehost-live&custid=magn1307	TRUE	Flight height and image sensor limitations did not allow individual macropod species to be accurately identified. Rate of detection by UAS seems to be inconsistent. Video footage analyzed by the human eye may have been constraint, suggested computer software image analysis.	Helicopter surveys were more cost effective and efficient for wildlife monitoring than UAS surveys. Stabilization issues with IR camera resulted in poor focus and image quality. Suggested using higher resolution cameras. Quiter UAS platforms may actually reduce detection of animals as they may not be detectable if they are not "flushing."	Journal Article	TRUE	2017	Australia	NA	0	0	NA	Temporal variability in density	Helicopter vs. UAS	G-test of independence	NA	Bluebird Aero Systems	Spylite	Unknown	Unknown	Unknown	300	79	Transect	120	CONTROP Precision Technologies Ltd	CONTROP Mstamp	Unknown	Unknown	Human	Unknown	Unknown	Nighttime	Monitoring/Counting	Unknown
Emma	Yes	TRUE	include	rayyan-102243390	Gentle; Matthew and Finch; Neal and Speed; James and Pople; Anthony	2018	A comparison of unmanned aerial vehicles (drones) and manned helicopters for monitoring macropod populations.	11	7	Wildlife Research		45	7	586-594	https://search.ebscohost.com/login.aspx?direct=true&db=fzh&AN=133152334&site=ehost-live&custid=magn1307	TRUE	Flight height and image sensor limitations did not allow individual macropod species to be accurately identified. Rate of detection by UAS seems to be inconsistent. Video footage analyzed by the human eye may have been constraint, suggested computer software image analysis.	Helicopter surveys were more cost effective and efficient for wildlife monitoring than UAS surveys. Stabilization issues with IR camera resulted in poor focus and image quality. Suggested using higher resolution cameras. Quiter UAS platforms may actually reduce detection of animals as they may not be detectable if they are not "flushing."	Journal Article	TRUE	2017	Australia	NA	0	0	NA	Temporal variability in density	Helicopter vs. UAS	G-test of independence	NA	Bluebird Aero Systems	Spylite	Unknown	Unknown	Unknown	300	79	Transect	120	CONTROP Precision Technologies Ltd	CONTROP Mstamp	Unknown	Unknown	Human	Unknown	Unknown	Nighttime	Monitoring/Counting	Unknown
All	Yes	TRUE	include	rayyan-102243393	Hodgson; Jarrod C. and Mott; Rowan and Baylis; Shane M. and Pham; Trung T. and Wotherspoon; Simon and Kilpatrick; Adam D. and Raja Segaran; Ramesh and Reid; Ian and Terauds; Aleks and Koh; Lian Pin	2018	Drones count wildlife more accurately and precisely than humans.	5		Methods in Ecology & Evolution		9	5	1160-1167	https://search.ebscohost.com/login.aspx?direct=true&db=fzh&AN=129453026&site=ehost-live&custid=magn1307	TRUE	Capture quality and resolution influenced results of human and semi-automated detection.	RPA data were more accurate and precise than traditional data collection methods.	Journal Article	TRUE	0	Australia	NA	-35.2592	-138.461	Overall accuracy	survey method	On the ground vs. UAS	Linear Model	https://doi.org/10.5061/dryad.rd736	3DR	Iris +	Manual	No	Mission Planner for ArduPilot	30	0	Point	6	Sony	Cyber-shot RX100 III	Unknown	Unknown	Combination	Yes	Beach	Daytime	Monitoring/Counting	Unknown
All	Yes	TRUE	include	rayyan-102243393	Hodgson; Jarrod C. and Mott; Rowan and Baylis; Shane M. and Pham; Trung T. and Wotherspoon; Simon and Kilpatrick; Adam D. and Raja Segaran; Ramesh and Reid; Ian and Terauds; Aleks and Koh; Lian Pin	2018	Drones count wildlife more accurately and precisely than humans.	5		Methods in Ecology & Evolution		9	5	1160-1167	https://search.ebscohost.com/login.aspx?direct=true&db=fzh&AN=129453026&site=ehost-live&custid=magn1307	TRUE	Capture quality and resolution influenced results of human and semi-automated detection.	RPA data were more accurate and precise than traditional data collection methods.	Journal Article	TRUE	0	Australia	NA	-35.2592	-138.461	Overall accuracy	survey method	UAS vs. UAS	Linear Model	https://doi.org/10.5061/dryad.rd736	3DR	Iris +	Manual	No	Mission Planner for ArduPilot	30	0	Point	6	Sony	Cyber-shot RX100 III	Unknown	Unknown	Combination	Yes	Beach	Daytime	Monitoring/Counting	Unknown
All	Yes	TRUE	include	rayyan-102243393	Hodgson; Jarrod C. and Mott; Rowan and Baylis; Shane M. and Pham; Trung T. and Wotherspoon; Simon and Kilpatrick; Adam D. and Raja Segaran; Ramesh and Reid; Ian and Terauds; Aleks and Koh; Lian Pin	2018	Drones count wildlife more accurately and precisely than humans.	5		Methods in Ecology & Evolution		9	5	1160-1167	https://search.ebscohost.com/login.aspx?direct=true&db=fzh&AN=129453026&site=ehost-live&custid=magn1307	TRUE	Capture quality and resolution influenced results of human and semi-automated detection.	RPA data were more accurate and precise than traditional data collection methods.	Journal Article	TRUE	0	Australia	NA	-35.2592	-138.461	Overall accuracy	survey method	On the ground vs. UAS	Linear Model	https://doi.org/10.5061/dryad.rd736	3DR	Iris +	Manual	No	Mission Planner for ArduPilot	60	0	Point	6	Sony	Cyber-shot RX100 III	Unknown	Unknown	Combination	Yes	Beach	Daytime	Monitoring/Counting	Unknown
All	Yes	TRUE	include	rayyan-102243393	Hodgson; Jarrod C. and Mott; Rowan and Baylis; Shane M. and Pham; Trung T. and Wotherspoon; Simon and Kilpatrick; Adam D. and Raja Segaran; Ramesh and Reid; Ian and Terauds; Aleks and Koh; Lian Pin	2018	Drones count wildlife more accurately and precisely than humans.	5		Methods in Ecology & Evolution		9	5	1160-1167	https://search.ebscohost.com/login.aspx?direct=true&db=fzh&AN=129453026&site=ehost-live&custid=magn1307	TRUE	Capture quality and resolution influenced results of human and semi-automated detection.	RPA data were more accurate and precise than traditional data collection methods.	Journal Article	TRUE	0	Australia	NA	-35.2592	-138.461	Overall accuracy	survey method	UAS vs. UAS	Linear Model	https://doi.org/10.5061/dryad.rd736	3DR	Iris +	Manual	No	Mission Planner for ArduPilot	60	0	Point	6	Sony	Cyber-shot RX100 III	Unknown	Unknown	Combination	Yes	Beach	Daytime	Monitoring/Counting	Unknown
All	Yes	TRUE	include	rayyan-102243393	Hodgson; Jarrod C. and Mott; Rowan and Baylis; Shane M. and Pham; Trung T. and Wotherspoon; Simon and Kilpatrick; Adam D. and Raja Segaran; Ramesh and Reid; Ian and Terauds; Aleks and Koh; Lian Pin	2018	Drones count wildlife more accurately and precisely than humans.	5		Methods in Ecology & Evolution		9	5	1160-1167	https://search.ebscohost.com/login.aspx?direct=true&db=fzh&AN=129453026&site=ehost-live&custid=magn1307	TRUE	Capture quality and resolution influenced results of human and semi-automated detection.	RPA data were more accurate and precise than traditional data collection methods.	Journal Article	TRUE	0	Australia	NA	-35.2592	-138.461	Overall accuracy	survey method	On the ground vs. UAS	Linear Model	https://doi.org/10.5061/dryad.rd736	3DR	Iris +	Manual	No	Mission Planner for ArduPilot	90	0	Point	6	Sony	Cyber-shot RX100 III	Unknown	Unknown	Combination	Yes	Beach	Daytime	Monitoring/Counting	Unknown
All	Yes	TRUE	include	rayyan-102243393	Hodgson; Jarrod C. and Mott; Rowan and Baylis; Shane M. and Pham; Trung T. and Wotherspoon; Simon and Kilpatrick; Adam D. and Raja Segaran; Ramesh and Reid; Ian and Terauds; Aleks and Koh; Lian Pin	2018	Drones count wildlife more accurately and precisely than humans.	5		Methods in Ecology & Evolution		9	5	1160-1167	https://search.ebscohost.com/login.aspx?direct=true&db=fzh&AN=129453026&site=ehost-live&custid=magn1307	TRUE	Capture quality and resolution influenced results of human and semi-automated detection.	RPA data were more accurate and precise than traditional data collection methods.	Journal Article	TRUE	0	Australia	NA	-35.2592	-138.461	Overall accuracy	survey method	UAS vs. UAS	Linear Model	https://doi.org/10.5061/dryad.rd736	3DR	Iris +	Manual	No	Mission Planner for ArduPilot	90	0	Point	6	Sony	Cyber-shot RX100 III	Unknown	Unknown	Combination	Yes	Beach	Daytime	Monitoring/Counting	Unknown
All	Yes	TRUE	include	rayyan-102243393	Hodgson; Jarrod C. and Mott; Rowan and Baylis; Shane M. and Pham; Trung T. and Wotherspoon; Simon and Kilpatrick; Adam D. and Raja Segaran; Ramesh and Reid; Ian and Terauds; Aleks and Koh; Lian Pin	2018	Drones count wildlife more accurately and precisely than humans.	5		Methods in Ecology & Evolution		9	5	1160-1167	https://search.ebscohost.com/login.aspx?direct=true&db=fzh&AN=129453026&site=ehost-live&custid=magn1307	TRUE	Capture quality and resolution influenced results of human and semi-automated detection.	RPA data were more accurate and precise than traditional data collection methods.	Journal Article	TRUE	0	Australia	NA	-35.2592	-138.461	Overall accuracy	survey method	On the ground vs. UAS	Linear Model	https://doi.org/10.5061/dryad.rd736	3DR	Iris +	Manual	No	Mission Planner for ArduPilot	120	0	Point	6	Sony	Cyber-shot RX100 III	Unknown	Unknown	Combination	Yes	Beach	Daytime	Monitoring/Counting	Unknown
All	Yes	TRUE	include	rayyan-102243393	Hodgson; Jarrod C. and Mott; Rowan and Baylis; Shane M. and Pham; Trung T. and Wotherspoon; Simon and Kilpatrick; Adam D. and Raja Segaran; Ramesh and Reid; Ian and Terauds; Aleks and Koh; Lian Pin	2018	Drones count wildlife more accurately and precisely than humans.	5		Methods in Ecology & Evolution		9	5	1160-1167	https://search.ebscohost.com/login.aspx?direct=true&db=fzh&AN=129453026&site=ehost-live&custid=magn1307	TRUE	Capture quality and resolution influenced results of human and semi-automated detection.	RPA data were more accurate and precise than traditional data collection methods.	Journal Article	TRUE	0	Australia	NA	-35.2592	-138.461	Overall accuracy	survey method	UAS vs. UAS	Linear Model	https://doi.org/10.5061/dryad.rd736	3DR	Iris +	Manual	No	Mission Planner for ArduPilot	120	0	Point	6	Sony	Cyber-shot RX100 III	Unknown	Unknown	Combination	Yes	Beach	Daytime	Monitoring/Counting	Unknown
Emma	Yes	TRUE	include	rayyan-102243396	Wang; Dongliang and Song; Qingjie and Liao; Xiaohan and Ye; Huping and Shao; Quanqin and Fan; Jiangwen and Cong; Nan and Xin; Xiaoping and Yue; Huanyin and Zhang; Haiyan	2020	Integrating satellite and unmanned aircraft system (UAS) imagery to model livestock population dynamics in the Longbao Wetland National Nature Reserve; China.	12		Science of the Total Environment		746		N.PAG-N.PAG	https://search.ebscohost.com/login.aspx?direct=true&db=fzh&AN=146250429&site=ehost-live&custid=magn1307	TRUE	Low resolution of camera did not allow for detection of birds in UAS imagery. Sealine errors due to image mosaicking and animal movements impacted animal count accuracies.	When comparing transect images and mosaic image, animal movement resulted in 0.75% underestimate of total count. No behavior change was identified in yak or sheep during UAS flights. Animal movement should be factored in when surveying large areas. Higher flight altitudes are recommended when surveying large areas to attempt to minimize animal movement impacts. Computer imaging should be used in …	Journal Article	TRUE	2016	China	NA	33.1833	96.5833	NA	NA	NA	Relative deviation	NA	Custom	Wang et al. 2020	Automatic	Unknown	Unknown	700	0	Lawnmower	87	Sony	ILCE-5100	Unknown	Unknown	Human	Unknown	Grass	Daytime	Monitoring/Counting	Unknown
All	Yes	TRUE	include	rayyan-102243398	MAGNESS; DAWN R. and ESKELIN; TODD and LAKER; MARK and RENNER; HEATHER M.	2019	EVALUATION OF SMALL UNMANNED AERIAL SYSTEMS AS A CENSUS TOOL FOR ALEUTIAN TERN ONYCHOPRION ALEUTICUS COLONIES.	4		Marine Ornithology	10183337	47	1	11-16	https://search.ebscohost.com/login.aspx?direct=true&db=fzh&AN=136005320&site=ehost-live&custid=magn1307	TRUE	NA	UAS surveys provide more accurate and precise nest counts and reduce disturbance.	Journal Article	TRUE	2017	United States of America	Alaska	60.459	-151.072	NA	NA	On the ground vs. UAS	Mann-Whitney-Wilcoxon Test	NA	3DR	Solo	Automatic	Unknown	Droidplanner Tower	30	0	Lawnmower	13	Ricoh	GR II	Unknown	Unknown	Human	Yes	Wetland	Daytime	Monitoring/Counting	Yes
All	Yes	TRUE	include	rayyan-102243398	MAGNESS; DAWN R. and ESKELIN; TODD and LAKER; MARK and RENNER; HEATHER M.	2019	EVALUATION OF SMALL UNMANNED AERIAL SYSTEMS AS A CENSUS TOOL FOR ALEUTIAN TERN ONYCHOPRION ALEUTICUS COLONIES.	4		Marine Ornithology	10183337	47	1	11-16	https://search.ebscohost.com/login.aspx?direct=true&db=fzh&AN=136005320&site=ehost-live&custid=magn1307	TRUE	NA	UAS surveys provide more accurate and precise nest counts and reduce disturbance.	Journal Article	TRUE	2017	United States of America	Alaska	60.459	-151.072	NA	NA	On the ground vs. UAS	Mann-Whitney-Wilcoxon Test	NA	3DR	Solo	Automatic	Unknown	Droidplanner Tower	30	0	Lawnmower	13	Ricoh	GR II	Unknown	Unknown	Human	Yes	Wetland	Daytime	Monitoring/Counting	Yes
All	Yes	TRUE	include	rayyan-102243398	MAGNESS; DAWN R. and ESKELIN; TODD and LAKER; MARK and RENNER; HEATHER M.	2019	EVALUATION OF SMALL UNMANNED AERIAL SYSTEMS AS A CENSUS TOOL FOR ALEUTIAN TERN ONYCHOPRION ALEUTICUS COLONIES.	4		Marine Ornithology	10183337	47	1	11-16	https://search.ebscohost.com/login.aspx?direct=true&db=fzh&AN=136005320&site=ehost-live&custid=magn1307	TRUE	NA	UAS surveys provide more accurate and precise nest counts and reduce disturbance.	Journal Article	TRUE	2017	United States of America	Alaska	60.459	-151.072	NA	NA	On the ground vs. UAS	Mann-Whitney-Wilcoxon Test	NA	3DR	Solo	Automatic	Unknown	Droidplanner Tower	23	0	Lawnmower	13	Ricoh	GR II	Unknown	Unknown	Human	Yes	Wetland	Daytime	Monitoring/Counting	Yes
All	Yes	TRUE	include	rayyan-102243398	MAGNESS; DAWN R. and ESKELIN; TODD and LAKER; MARK and RENNER; HEATHER M.	2019	EVALUATION OF SMALL UNMANNED AERIAL SYSTEMS AS A CENSUS TOOL FOR ALEUTIAN TERN ONYCHOPRION ALEUTICUS COLONIES.	4		Marine Ornithology	10183337	47	1	11-16	https://search.ebscohost.com/login.aspx?direct=true&db=fzh&AN=136005320&site=ehost-live&custid=magn1307	TRUE	NA	UAS surveys provide more accurate and precise nest counts and reduce disturbance.	Journal Article	TRUE	2017	United States of America	Alaska	60.459	-151.072	NA	NA	On the ground vs. UAS	Mann-Whitney-Wilcoxon Test	NA	3DR	Solo	Automatic	Unknown	Droidplanner Tower	23	0	Lawnmower	13	Ricoh	GR II	Unknown	Unknown	Human	Yes	Wetland	Daytime	Monitoring/Counting	Yes
All	Yes	TRUE	include	rayyan-102243398	MAGNESS; DAWN R. and ESKELIN; TODD and LAKER; MARK and RENNER; HEATHER M.	2019	EVALUATION OF SMALL UNMANNED AERIAL SYSTEMS AS A CENSUS TOOL FOR ALEUTIAN TERN ONYCHOPRION ALEUTICUS COLONIES.	4		Marine Ornithology	10183337	47	1	11-16	https://search.ebscohost.com/login.aspx?direct=true&db=fzh&AN=136005320&site=ehost-live&custid=magn1307	TRUE	NA	UAS surveys provide more accurate and precise nest counts and reduce disturbance.	Journal Article	TRUE	2017	United States of America	Alaska	60.459	-151.072	NA	NA	On the ground vs. UAS	Mann-Whitney-Wilcoxon Test	NA	3DR	Solo	Automatic	Unknown	Droidplanner Tower	18	0	Lawnmower	13	Ricoh	GR II	Unknown	Unknown	Human	Yes	Wetland	Daytime	Monitoring/Counting	Yes
All	Yes	TRUE	include	rayyan-102243398	MAGNESS; DAWN R. and ESKELIN; TODD and LAKER; MARK and RENNER; HEATHER M.	2019	EVALUATION OF SMALL UNMANNED AERIAL SYSTEMS AS A CENSUS TOOL FOR ALEUTIAN TERN ONYCHOPRION ALEUTICUS COLONIES.	4		Marine Ornithology	10183337	47	1	11-16	https://search.ebscohost.com/login.aspx?direct=true&db=fzh&AN=136005320&site=ehost-live&custid=magn1307	TRUE	NA	UAS surveys provide more accurate and precise nest counts and reduce disturbance.	Journal Article	TRUE	2017	United States of America	Alaska	60.459	-151.072	NA	NA	On the ground vs. UAS	Mann-Whitney-Wilcoxon Test	NA	3DR	Solo	Automatic	Unknown	Droidplanner Tower	18	0	Lawnmower	13	Ricoh	GR II	Unknown	Unknown	Human	Yes	Wetland	Daytime	Monitoring/Counting	Yes
All	Yes	TRUE	include	rayyan-102243398	MAGNESS; DAWN R. and ESKELIN; TODD and LAKER; MARK and RENNER; HEATHER M.	2019	EVALUATION OF SMALL UNMANNED AERIAL SYSTEMS AS A CENSUS TOOL FOR ALEUTIAN TERN ONYCHOPRION ALEUTICUS COLONIES.	4		Marine Ornithology	10183337	47	1	11-16	https://search.ebscohost.com/login.aspx?direct=true&db=fzh&AN=136005320&site=ehost-live&custid=magn1307	TRUE	NA	UAS surveys provide more accurate and precise nest counts and reduce disturbance.	Journal Article	TRUE	2017	United States of America	Alaska	60.459	-151.072	NA	NA	On the ground vs. UAS	Mann-Whitney-Wilcoxon Test	NA	3DR	Solo	Automatic	Unknown	Droidplanner Tower	15	0	Lawnmower	13	Ricoh	GR II	Unknown	Unknown	Human	Yes	Wetland	Daytime	Monitoring/Counting	Yes
All	Yes	TRUE	include	rayyan-102243398	MAGNESS; DAWN R. and ESKELIN; TODD and LAKER; MARK and RENNER; HEATHER M.	2019	EVALUATION OF SMALL UNMANNED AERIAL SYSTEMS AS A CENSUS TOOL FOR ALEUTIAN TERN ONYCHOPRION ALEUTICUS COLONIES.	4		Marine Ornithology	10183337	47	1	11-16	https://search.ebscohost.com/login.aspx?direct=true&db=fzh&AN=136005320&site=ehost-live&custid=magn1307	TRUE	NA	UAS surveys provide more accurate and precise nest counts and reduce disturbance.	Journal Article	TRUE	2017	United States of America	Alaska	60.459	-151.072	NA	NA	On the ground vs. UAS	Mann-Whitney-Wilcoxon Test	NA	3DR	Solo	Automatic	Unknown	Droidplanner Tower	15	0	Lawnmower	13	Ricoh	GR II	Unknown	Unknown	Human	Yes	Wetland	Daytime	Monitoring/Counting	Yes
All	Yes	TRUE	include	rayyan-102243400	VALLE; ROBERTO G. and SCARTON; FRANCESCO	2019	EFFECTIVENESS; EFFICIENCY; AND SAFETY OF CENSUSING EURASIAN OYSTERCATCHERS HAEMATOPUS OSTRALEGUS BY UNMANNED AIRCRAFT.	4		Marine Ornithology	10183337	47	1	81-87	https://search.ebscohost.com/login.aspx?direct=true&db=fzh&AN=136005331&site=ehost-live&custid=magn1307	TRUE	increase disturbance and time spent away from nests. Weather conditions may affect when drone can be flown	drones save time and money compared to traditional approaches and there are no significant differences in overall count results.	Journal Article	TRUE	2017	Italy	NA	44.95	12.29	NA	NA	On the ground vs. UAS	Chi squared test	NA	DJI	Mavic Pro	Unknown	Unknown	Unknown	25	6.94	Unknown	6	DJI	Mavic Pro	Unknown	Unknown	Human	Unknown	Wetland	Daytime	Monitoring/Counting	Unknown
All	Yes	TRUE	include	rayyan-102243400	VALLE; ROBERTO G. and SCARTON; FRANCESCO	2019	EFFECTIVENESS; EFFICIENCY; AND SAFETY OF CENSUSING EURASIAN OYSTERCATCHERS HAEMATOPUS OSTRALEGUS BY UNMANNED AIRCRAFT.	4		Marine Ornithology	10183337	47	1	81-87	https://search.ebscohost.com/login.aspx?direct=true&db=fzh&AN=136005331&site=ehost-live&custid=magn1307	TRUE	increase disturbance and time spent away from nests. Weather conditions may affect when drone can be flown	drones save time and money compared to traditional approaches and there are no significant differences in overall count results.	Journal Article	TRUE	2017	Italy	NA	44.95	12.29	NA	NA	On the ground vs. UAS	Cohen's kappa test	NA	DJI	Mavic Pro	Unknown	Unknown	Unknown	25	6.94	Unknown	6	DJI	Mavic Pro	Unknown	Unknown	Human	Unknown	Wetland	Daytime	Monitoring/Counting	Unknown
Emma	Yes	TRUE	include	rayyan-102243403	Kellenberger; Benjamin and Marcos; Diego and Tuia; Devis	2018	Detecting mammals in UAV images: Best practices to address a substantially imbalanced dataset with deep learning.	10		Remote Sensing of Environment		216		139-153	https://search.ebscohost.com/login.aspx?direct=true&db=fzh&AN=131429421&site=ehost-live&custid=magn1307	TRUE	Multispectral and thermal sensors poor resolution and thermal constract made computer annotation impossible for those sensors.		Journal Article	TRUE	2014	Namibia	Not Applicable	0	0	NA	NA	NA	Descriptive	https://zenodo.org/record/1204408#.YY2Uk07MKUk	SenseFly	eBee	Unknown	Unknown	Unknown	0	0	Unknown	0	Canon	PowerShot S110	Unknown	Unknown	Combination	No	Savanna	Daytime	Monitoring/Counting	No
Emma	Yes	TRUE	include	rayyan-102243403	Kellenberger; Benjamin and Marcos; Diego and Tuia; Devis	2018	Detecting mammals in UAV images: Best practices to address a substantially imbalanced dataset with deep learning.	10		Remote Sensing of Environment		216		139-153	https://search.ebscohost.com/login.aspx?direct=true&db=fzh&AN=131429421&site=ehost-live&custid=magn1307	TRUE	Multispectral and thermal sensors poor resolution and thermal constract made computer annotation impossible for those sensors.		Journal Article	TRUE	2014	Namibia	Not Applicable	0	0	NA	NA	NA	Descriptive	https://zenodo.org/record/1204408#.YY2Uk07MKUk	SenseFly	eBee	Unknown	Unknown	Unknown	0	0	Unknown	0	Canon	PowerShot S110	Unknown	Unknown	Combination	No	Savanna	Daytime	Monitoring/Counting	No
Emma	Yes	TRUE	include	rayyan-102243403	Kellenberger; Benjamin and Marcos; Diego and Tuia; Devis	2018	Detecting mammals in UAV images: Best practices to address a substantially imbalanced dataset with deep learning.	10		Remote Sensing of Environment		216		139-153	https://search.ebscohost.com/login.aspx?direct=true&db=fzh&AN=131429421&site=ehost-live&custid=magn1307	TRUE	Multispectral and thermal sensors poor resolution and thermal constract made computer annotation impossible for those sensors.		Journal Article	TRUE	2014	Namibia	Not Applicable	0	0	NA	NA	NA	Descriptive	https://zenodo.org/record/1204408#.YY2Uk07MKUk	SenseFly	eBee	Unknown	Unknown	Unknown	0	0	Unknown	0	Canon	PowerShot S110	Unknown	Unknown	Combination	No	Savanna	Daytime	Monitoring/Counting	No
Emma	Yes	TRUE	include	rayyan-102243403	Kellenberger; Benjamin and Marcos; Diego and Tuia; Devis	2018	Detecting mammals in UAV images: Best practices to address a substantially imbalanced dataset with deep learning.	10		Remote Sensing of Environment		216		139-153	https://search.ebscohost.com/login.aspx?direct=true&db=fzh&AN=131429421&site=ehost-live&custid=magn1307	TRUE	Multispectral and thermal sensors poor resolution and thermal constract made computer annotation impossible for those sensors.		Journal Article	TRUE	2014	Namibia	Not Applicable	0	0	NA	NA	NA	Descriptive	https://zenodo.org/record/1204408#.YY2Uk07MKUk	SenseFly	eBee	Unknown	Unknown	Unknown	0	0	Unknown	0	Canon	PowerShot S110	Unknown	Unknown	Combination	No	Savanna	Daytime	Monitoring/Counting	No
Emma	Yes	TRUE	include	rayyan-102243408	Ezat; Mohamed A. and Fritsch; Camille J. and Downs; Colleen T.	2018	Use of an unmanned aerial vehicle (drone) to survey Nile crocodile populations: A case study at Lake Nyamithi; Ndumo game reserve; South Africa.	7		Biological Conservation		223		76-81	https://search.ebscohost.com/login.aspx?direct=true&db=fzh&AN=129808378&site=ehost-live&custid=magn1307	TRUE	NA	Launched drone away from animals to avoid any possible distrubance. UAS imagery provided high resolution data that even allowed for crocodile length measurements.	Journal Article	TRUE	2017	South Africa	Not Applicable	-26.894	32.2926	Overall accuracy	NA	On the ground vs. UAS	Descriptive	NA	DJI	Phantom 3	Automatic	Yes	Drone Deploy	40	0	Lawnmower	0	DJI	Phantom 3	Unknown	Unknown	Human	Yes	Water	Daytime	Monitoring/Counting	Unknown
Emma	Yes	TRUE	include	rayyan-102243408	Ezat; Mohamed A. and Fritsch; Camille J. and Downs; Colleen T.	2018	Use of an unmanned aerial vehicle (drone) to survey Nile crocodile populations: A case study at Lake Nyamithi; Ndumo game reserve; South Africa.	7		Biological Conservation		223		76-81	https://search.ebscohost.com/login.aspx?direct=true&db=fzh&AN=129808378&site=ehost-live&custid=magn1307	TRUE	NA	Launched drone away from animals to avoid any possible distrubance. UAS imagery provided high resolution data that even allowed for crocodile length measurements.	Journal Article	TRUE	2017	South Africa	Not Applicable	-26.894	32.2926	Overall accuracy	NA	On the ground vs. UAS	Descriptive	NA	DJI	Phantom 3	Automatic	Yes	Drone Deploy	55	0	Lawnmower	0	DJI	Phantom 3	Unknown	Unknown	Human	Yes	Water	Daytime	Monitoring/Counting	Unknown
Emma	Yes	TRUE	include	rayyan-102243408	Ezat; Mohamed A. and Fritsch; Camille J. and Downs; Colleen T.	2018	Use of an unmanned aerial vehicle (drone) to survey Nile crocodile populations: A case study at Lake Nyamithi; Ndumo game reserve; South Africa.	7		Biological Conservation		223		76-81	https://search.ebscohost.com/login.aspx?direct=true&db=fzh&AN=129808378&site=ehost-live&custid=magn1307	TRUE	NA	Launched drone away from animals to avoid any possible distrubance. UAS imagery provided high resolution data that even allowed for crocodile length measurements.	Journal Article	TRUE	2017	South Africa	Not Applicable	-26.894	32.2926	Overall accuracy	NA	On the ground vs. UAS	Descriptive	NA	DJI	Phantom 3	Automatic	Yes	Drone Deploy	55	0	Lawnmower	0	DJI	Phantom 3	Unknown	Unknown	Human	Yes	Water	Daytime	Monitoring/Counting	Unknown
Emma	Yes	TRUE	include	rayyan-102243415	Barnas; Andrew F. and Felege; Christopher J. and Rockwell; Robert F. and Ellis-Felege; Susan N.	2018	A pilot(less) study on the use of an unmanned aircraft system for studying polar bears (<italic>Ursus maritimus</italic>).	5		Polar Biology		41	5	1055-1062	https://search.ebscohost.com/login.aspx?direct=true&db=fzh&AN=129511271&site=ehost-live&custid=magn1307	TRUE	Manual image analysis is time-consuming. Flights limited to line-of-sight.	Use multiple observers for image analysis to avoid false-positives and false-negatives. Use experienced observers for image analysis. Recommend to show observers reference imagery to improve detection.	Journal Article	TRUE	2016	Canada	Manitoba	0	0	Detection	observer bias; altitude	NA	Descriptive	NA	Trimble	UX5	Automatic	Unknown	Trimble Access Aerial Imaging	120	0	Lawnmower	28	Sony	NEX5R	Unknown	Unknown	Human	Yes	Beach	Daytime	Monitoring/Counting	Unknown
Emma	Yes	TRUE	include	rayyan-102243415	Barnas; Andrew F. and Felege; Christopher J. and Rockwell; Robert F. and Ellis-Felege; Susan N.	2018	A pilot(less) study on the use of an unmanned aircraft system for studying polar bears (<italic>Ursus maritimus</italic>).	5		Polar Biology		41	5	1055-1062	https://search.ebscohost.com/login.aspx?direct=true&db=fzh&AN=129511271&site=ehost-live&custid=magn1307	TRUE	Manual image analysis is time-consuming. Flights limited to line-of-sight.	Use multiple observers for image analysis to avoid false-positives and false-negatives. Use experienced observers for image analysis. Recommend to show observers reference imagery to improve detection.	Journal Article	TRUE	2016	Canada	Manitoba	0	0	Detection	observer bias; altitude	NA	Descriptive	NA	Trimble	UX5	Automatic	Unknown	Trimble Access Aerial Imaging	75	0	Lawnmower	28	Sony	NEX5R	Unknown	Unknown	Human	Yes	Beach	Daytime	Monitoring/Counting	Unknown
Emma	Yes	TRUE	include	rayyan-102243423	Rey; Nicolas and Volpi; Michele and Joost; StÃ©phane and Tuia; Devis	2017	Detecting animals in African Savanna with UAVs and the crowds.	10		Remote Sensing of Environment		200		341-351	https://search.ebscohost.com/login.aspx?direct=true&db=fzh&AN=125055798&site=ehost-live&custid=magn1307	TRUE	Still requires human observer to train computer. Same animal can appear in different images without way to detect this.	Flying in morning and always at same hour is better for machine learning imagery training.	Journal Article	TRUE	2014	Namibia	Not Applicable	0	0	Detection	NA	NA	Descriptive	http://lasig.epfl.ch/savmap_x000D_ http://lasig.epfl.ch/savmap_x000D_ http://lasig.epfl.ch/savmap	SenseFly	eBee	Unknown	Unknown	Unknown	0	0	Unknown	0	Canon	PowerShot S110	Unknown	Not Applicable	Computer	Yes	Savanna	Daytime	Monitoring/Counting	Unknown
Emma	Yes	TRUE	include	rayyan-102243423	Rey; Nicolas and Volpi; Michele and Joost; StÃ©phane and Tuia; Devis	2017	Detecting animals in African Savanna with UAVs and the crowds.	10		Remote Sensing of Environment		200		341-351	https://search.ebscohost.com/login.aspx?direct=true&db=fzh&AN=125055798&site=ehost-live&custid=magn1307	TRUE	Still requires human observer to train computer. Same animal can appear in different images without way to detect this.	Flying in morning and always at same hour is better for machine learning imagery training.	Journal Article	TRUE	2014	Namibia	Not Applicable	0	0	Detection	NA	NA	Descriptive	http://lasig.epfl.ch/savmap_x000D_ http://lasig.epfl.ch/savmap_x000D_ http://lasig.epfl.ch/savmap	SenseFly	eBee	Unknown	Unknown	Unknown	0	0	Unknown	0	Canon	PowerShot S110	Unknown	Not Applicable	Computer	Yes	Savanna	Daytime	Monitoring/Counting	Unknown
Emma	Yes	TRUE	include	rayyan-102243423	Rey; Nicolas and Volpi; Michele and Joost; StÃ©phane and Tuia; Devis	2017	Detecting animals in African Savanna with UAVs and the crowds.	10		Remote Sensing of Environment		200		341-351	https://search.ebscohost.com/login.aspx?direct=true&db=fzh&AN=125055798&site=ehost-live&custid=magn1307	TRUE	Still requires human observer to train computer. Same animal can appear in different images without way to detect this.	Flying in morning and always at same hour is better for machine learning imagery training.	Journal Article	TRUE	2014	Namibia	Not Applicable	0	0	Detection	NA	NA	Descriptive	http://lasig.epfl.ch/savmap_x000D_ http://lasig.epfl.ch/savmap_x000D_ http://lasig.epfl.ch/savmap	SenseFly	eBee	Unknown	Unknown	Unknown	0	0	Unknown	0	Canon	PowerShot S110	Unknown	Not Applicable	Computer	Yes	Savanna	Daytime	Monitoring/Counting	Unknown
Emma	Yes	TRUE	include	rayyan-102243423	Rey; Nicolas and Volpi; Michele and Joost; StÃ©phane and Tuia; Devis	2017	Detecting animals in African Savanna with UAVs and the crowds.	10		Remote Sensing of Environment		200		341-351	https://search.ebscohost.com/login.aspx?direct=true&db=fzh&AN=125055798&site=ehost-live&custid=magn1307	TRUE	Still requires human observer to train computer. Same animal can appear in different images without way to detect this.	Flying in morning and always at same hour is better for machine learning imagery training.	Journal Article	TRUE	2014	Namibia	Not Applicable	0	0	Detection	NA	NA	Descriptive	http://lasig.epfl.ch/savmap_x000D_ http://lasig.epfl.ch/savmap_x000D_ http://lasig.epfl.ch/savmap	SenseFly	eBee	Unknown	Unknown	Unknown	0	0	Unknown	0	Canon	PowerShot S110	Unknown	Not Applicable	Computer	Yes	Savanna	Daytime	Monitoring/Counting	Unknown
Emma	Yes	TRUE	include	rayyan-102243423	Rey; Nicolas and Volpi; Michele and Joost; StÃ©phane and Tuia; Devis	2017	Detecting animals in African Savanna with UAVs and the crowds.	10		Remote Sensing of Environment		200		341-351	https://search.ebscohost.com/login.aspx?direct=true&db=fzh&AN=125055798&site=ehost-live&custid=magn1307	TRUE	Still requires human observer to train computer. Same animal can appear in different images without way to detect this.	Flying in morning and always at same hour is better for machine learning imagery training.	Journal Article	TRUE	2014	Namibia	Not Applicable	0	0	Detection	NA	NA	Descriptive	http://lasig.epfl.ch/savmap_x000D_ http://lasig.epfl.ch/savmap_x000D_ http://lasig.epfl.ch/savmap	SenseFly	eBee	Unknown	Unknown	Unknown	0	0	Unknown	0	Canon	PowerShot S110	Unknown	Not Applicable	Computer	Yes	Savanna	Daytime	Monitoring/Counting	Unknown
Emma	Yes	TRUE	include	rayyan-102243423	Rey; Nicolas and Volpi; Michele and Joost; StÃ©phane and Tuia; Devis	2017	Detecting animals in African Savanna with UAVs and the crowds.	10		Remote Sensing of Environment		200		341-351	https://search.ebscohost.com/login.aspx?direct=true&db=fzh&AN=125055798&site=ehost-live&custid=magn1307	TRUE	Still requires human observer to train computer. Same animal can appear in different images without way to detect this.	Flying in morning and always at same hour is better for machine learning imagery training.	Journal Article	TRUE	2014	Namibia	Not Applicable	0	0	Detection	NA	NA	Descriptive	http://lasig.epfl.ch/savmap_x000D_ http://lasig.epfl.ch/savmap_x000D_ http://lasig.epfl.ch/savmap	SenseFly	eBee	Unknown	Unknown	Unknown	0	0	Unknown	0	Canon	PowerShot S110	Unknown	Not Applicable	Computer	Yes	Savanna	Daytime	Monitoring/Counting	Unknown
Emma	Yes	TRUE	include	rayyan-102243423	Rey; Nicolas and Volpi; Michele and Joost; StÃ©phane and Tuia; Devis	2017	Detecting animals in African Savanna with UAVs and the crowds.	10		Remote Sensing of Environment		200		341-351	https://search.ebscohost.com/login.aspx?direct=true&db=fzh&AN=125055798&site=ehost-live&custid=magn1307	TRUE	Still requires human observer to train computer. Same animal can appear in different images without way to detect this.	Flying in morning and always at same hour is better for machine learning imagery training.	Journal Article	TRUE	2014	Namibia	Not Applicable	0	0	Detection	NA	NA	Descriptive	http://lasig.epfl.ch/savmap_x000D_ http://lasig.epfl.ch/savmap_x000D_ http://lasig.epfl.ch/savmap	SenseFly	eBee	Unknown	Unknown	Unknown	0	0	Unknown	0	Canon	PowerShot S110	Unknown	Not Applicable	Computer	Yes	Savanna	Daytime	Monitoring/Counting	Unknown
Emma	Yes	TRUE	include	rayyan-102243423	Rey; Nicolas and Volpi; Michele and Joost; StÃ©phane and Tuia; Devis	2017	Detecting animals in African Savanna with UAVs and the crowds.	10		Remote Sensing of Environment		200		341-351	https://search.ebscohost.com/login.aspx?direct=true&db=fzh&AN=125055798&site=ehost-live&custid=magn1307	TRUE	Still requires human observer to train computer. Same animal can appear in different images without way to detect this.	Flying in morning and always at same hour is better for machine learning imagery training.	Journal Article	TRUE	2014	Namibia	Not Applicable	0	0	Detection	NA	NA	Descriptive	http://lasig.epfl.ch/savmap_x000D_ http://lasig.epfl.ch/savmap_x000D_ http://lasig.epfl.ch/savmap	SenseFly	eBee	Unknown	Unknown	Unknown	0	0	Unknown	0	Canon	PowerShot S110	Unknown	Not Applicable	Computer	Yes	Savanna	Daytime	Monitoring/Counting	Unknown
Emma	Yes	TRUE	include	rayyan-102243423	Rey; Nicolas and Volpi; Michele and Joost; StÃ©phane and Tuia; Devis	2017	Detecting animals in African Savanna with UAVs and the crowds.	10		Remote Sensing of Environment		200		341-351	https://search.ebscohost.com/login.aspx?direct=true&db=fzh&AN=125055798&site=ehost-live&custid=magn1307	TRUE	Still requires human observer to train computer. Same animal can appear in different images without way to detect this.	Flying in morning and always at same hour is better for machine learning imagery training.	Journal Article	TRUE	2014	Namibia	Not Applicable	0	0	Detection	NA	NA	Descriptive	http://lasig.epfl.ch/savmap_x000D_ http://lasig.epfl.ch/savmap_x000D_ http://lasig.epfl.ch/savmap	SenseFly	eBee	Unknown	Unknown	Unknown	0	0	Unknown	0	Canon	PowerShot S110	Unknown	Not Applicable	Computer	Yes	Savanna	Daytime	Monitoring/Counting	Unknown
Emma	Yes	TRUE	include	rayyan-102243423	Rey; Nicolas and Volpi; Michele and Joost; StÃ©phane and Tuia; Devis	2017	Detecting animals in African Savanna with UAVs and the crowds.	10		Remote Sensing of Environment		200		341-351	https://search.ebscohost.com/login.aspx?direct=true&db=fzh&AN=125055798&site=ehost-live&custid=magn1307	TRUE	Still requires human observer to train computer. Same animal can appear in different images without way to detect this.	Flying in morning and always at same hour is better for machine learning imagery training.	Journal Article	TRUE	2014	Namibia	Not Applicable	0	0	Detection	NA	NA	Descriptive	http://lasig.epfl.ch/savmap_x000D_ http://lasig.epfl.ch/savmap_x000D_ http://lasig.epfl.ch/savmap	SenseFly	eBee	Unknown	Unknown	Unknown	0	0	Unknown	0	Canon	PowerShot S110	Unknown	Not Applicable	Computer	Yes	Savanna	Daytime	Monitoring/Counting	Unknown
Emma	Yes	TRUE	include	rayyan-102243423	Rey; Nicolas and Volpi; Michele and Joost; StÃ©phane and Tuia; Devis	2017	Detecting animals in African Savanna with UAVs and the crowds.	10		Remote Sensing of Environment		200		341-351	https://search.ebscohost.com/login.aspx?direct=true&db=fzh&AN=125055798&site=ehost-live&custid=magn1307	TRUE	Still requires human observer to train computer. Same animal can appear in different images without way to detect this.	Flying in morning and always at same hour is better for machine learning imagery training.	Journal Article	TRUE	2014	Namibia	Not Applicable	0	0	Detection	NA	NA	Descriptive	http://lasig.epfl.ch/savmap_x000D_ http://lasig.epfl.ch/savmap_x000D_ http://lasig.epfl.ch/savmap	SenseFly	eBee	Unknown	Unknown	Unknown	0	0	Unknown	0	Canon	PowerShot S110	Unknown	Not Applicable	Computer	Yes	Savanna	Daytime	Monitoring/Counting	Unknown
Emma	Yes	TRUE	include	rayyan-102243423	Rey; Nicolas and Volpi; Michele and Joost; StÃ©phane and Tuia; Devis	2017	Detecting animals in African Savanna with UAVs and the crowds.	10		Remote Sensing of Environment		200		341-351	https://search.ebscohost.com/login.aspx?direct=true&db=fzh&AN=125055798&site=ehost-live&custid=magn1307	TRUE	Still requires human observer to train computer. Same animal can appear in different images without way to detect this.	Flying in morning and always at same hour is better for machine learning imagery training.	Journal Article	TRUE	2014	Namibia	Not Applicable	0	0	Detection	NA	NA	Descriptive	http://lasig.epfl.ch/savmap_x000D_ http://lasig.epfl.ch/savmap_x000D_ http://lasig.epfl.ch/savmap	SenseFly	eBee	Unknown	Unknown	Unknown	0	0	Unknown	0	Canon	PowerShot S110	Unknown	Not Applicable	Computer	Yes	Savanna	Daytime	Monitoring/Counting	Unknown
Emma	Yes	TRUE	include	rayyan-102243429	ChrÃ©tien; Louis-Philippe and ThÃ©au; JÃ©rÃ´me and MÃ©nard; Patrick	2016	Visible and thermal infrared remote sensing for the detection of white-tailed deer using an unmanned aerial system.	3		Wildlife Society Bulletin		40	1	181-191	https://search.ebscohost.com/login.aspx?direct=true&db=fzh&AN=114013445&site=ehost-live&custid=magn1307	TRUE	Movement of animals between flight passes. Animals hidden from camera view. Animals that blend in with ground are difficult to detect with visisble spectral sensor. Limited to visual line of site as per government regulations.	Heat emission is not constant during the day. Need high thermal constrast for detection. UAS operations are safer than manned flights. UAS costs are still relatively high. Flights times are limiting.	Journal Article	TRUE	2012	Canada	Quebec	0	0	Detection	Canopy cover or other obstacles	UAS vs. UAS	Descriptive	NA	ING Robotic Aviation	Responder	Automatic	Unknown	Unknown	60	6.11	Transect	0	FLIR	Tau 2 640	Unknown	Not Applicable	Computer	Yes	Forest	Daytime	Monitoring/Counting	Yes
Emma	Yes	TRUE	include	rayyan-102243429	ChrÃ©tien; Louis-Philippe and ThÃ©au; JÃ©rÃ´me and MÃ©nard; Patrick	2016	Visible and thermal infrared remote sensing for the detection of white-tailed deer using an unmanned aerial system.	3		Wildlife Society Bulletin		40	1	181-191	https://search.ebscohost.com/login.aspx?direct=true&db=fzh&AN=114013445&site=ehost-live&custid=magn1307	TRUE	Movement of animals between flight passes. Animals hidden from camera view. Animals that blend in with ground are difficult to detect with visisble spectral sensor. Limited to visual line of site as per government regulations.	Heat emission is not constant during the day. Need high thermal constrast for detection. UAS operations are safer than manned flights. UAS costs are still relatively high. Flights times are limiting.	Journal Article	TRUE	2012	Canada	Quebec	0	0	Detection	Canopy cover or other obstacles	UAS vs. UAS	Descriptive	NA	ING Robotic Aviation	Responder	Automatic	Unknown	Unknown	60	6.11	Transect	0	Nikon	D7000	Unknown	Not Applicable	Computer	Yes	Forest	Daytime	Monitoring/Counting	Yes
All	Yes	TRUE	include	rayyan-102243432	SardÃ â€Palomera; Francesc and Bota; Gerard and Padilla; NÃºria and Brotons; Lluis and SardÃ ; Francesc	2017	Unmanned aircraft systems to unravel spatial and temporal factors affecting dynamics of colony formation and nesting success in birds.	9		Journal of Avian Biology	9088857	48	9	1273-1280	https://search.ebscohost.com/login.aspx?direct=true&db=fzh&AN=125218757&site=ehost-live&custid=magn1307	TRUE	NA	3 benefits: capability to collect high resolution spatial data, non-significant colony disturbance, and low economic costs	Journal Article	FALSE	2011	Spain	NA	0	0	NA	NA	NA	Cluster Analysis	NA	Skywalker	1680 v2	Unknown	Unknown	Unknown	35	9.72	Unknown	0	Panasonic	Lumix FT-1	Unknown	Not Applicable	Human	Yes	Wetland	Daytime	Monitoring/Counting	Yes
All	Yes	TRUE	include	rayyan-102243434	McCLELLAND; GREGORY T. W. and BOND; ALEXANDER L. and SARDANA; ANIKET and GLASS; TREVOR	2016	RAPID POPULATION ESTIMATE OF A SURFACE-NESTING SEABIRD ON A REMOTE ISLAND USING A LOW-COST UNMANNED AERIAL VEHICLE.	10		Marine Ornithology	10183337	44	2	215-220	https://search.ebscohost.com/login.aspx?direct=true&db=fzh&AN=119962841&site=ehost-live&custid=magn1307	TRUE	wet weather and strong winds increase possibility of accident. Thick overhead vegetation may obscure surface-nesting birds	surveys of seabirds covering significant area can be achieved in a few hours	Journal Article	TRUE	2015	United Kingdom	NA	-37.3	-12.68	NA	NA	NA	Descriptive	NA	DJI	Phantom 2	Manual	Yes	Unknown	20	5	Transect	10	GoPro	Hero4	Unknown	Unknown	Human	Unknown	Forest	Daytime	Monitoring/Counting	Unknown
Jared	Yes	TRUE	Include	rayyan-102243443	Adame; Karen and Pardo; Mario A. and Salvadeo; Christian and Beier; Emilio and Elorriagaâ€Verplancken; Fernando R.	2017	Detectability and categorization of California sea lions using an unmanned aerial vehicle.	7		Marine Mammal Science		33	3	913-925	https://search.ebscohost.com/login.aspx?direct=true&db=fzh&AN=124256408&site=ehost-live&custid=magn1307	TRUE	NA	UAV counts higher than traditional boat counts	Journal Article	TRUE	2015	Mexico	Not Applicable	24.5833	-110.383	NA	NA	On the ground vs. UAS	Generalized Additive Model	NA	DJI	Phantom 3 Advanced	Manual	Unknown	Unknown	15	0	Unknown	0	DJI	Phantom 3 Advanced	Unknown	Not Applicable	Human	Yes	Rock	Daytime	Monitoring/Counting	Unknown
Jared	Yes	TRUE	Include	rayyan-102243443	Adame; Karen and Pardo; Mario A. and Salvadeo; Christian and Beier; Emilio and Elorriagaâ€Verplancken; Fernando R.	2017	Detectability and categorization of California sea lions using an unmanned aerial vehicle.	7		Marine Mammal Science		33	3	913-925	https://search.ebscohost.com/login.aspx?direct=true&db=fzh&AN=124256408&site=ehost-live&custid=magn1307	TRUE	NA	UAV counts higher than traditional boat counts	Journal Article	TRUE	2016	Mexico	Not Applicable	24.5833	-110.383	NA	NA	On the ground vs. UAS	Generalized Additive Model	NA	DJI	Phantom 3 Advanced	Manual	Unknown	Unknown	15	0	Unknown	0	DJI	Phantom 3 Advanced	Unknown	Not Applicable	Human	Yes	Rock	Daytime	Monitoring/Counting	Unknown
Jared	Yes	TRUE	Include	rayyan-102243450	Goebel; Michael and Perryman; Wayne and Hinke; Jefferson and Krause; Douglas and Hann; Nancy and Gardner; Steve and LeRoi; Donald	2015	A small unmanned aerial system for estimating abundance and size of Antarctic predators.	5		Polar Biology		38	5	619-630	https://search.ebscohost.com/login.aspx?direct=true&db=fzh&AN=108394148&site=ehost-live&custid=magn1307	TRUE	NA		Journal Article	TRUE	2011	Antarctica	Not Applicable	-62.4583	-60.7881	NA	NA	On the ground vs. UAS	Descriptive	NA	Aerial Imaging Solutions	APH-22	Unknown	Unknown	Universal Ground Control Software	30	0	Unknown	7	Olympus	E-P1	Unknown	Not Applicable	Human	Yes	Rock	Daytime	Monitoring/Counting	Unknown
Jared	Yes	TRUE	Include	rayyan-102243450	Goebel; Michael and Perryman; Wayne and Hinke; Jefferson and Krause; Douglas and Hann; Nancy and Gardner; Steve and LeRoi; Donald	2015	A small unmanned aerial system for estimating abundance and size of Antarctic predators.	5		Polar Biology		38	5	619-630	https://search.ebscohost.com/login.aspx?direct=true&db=fzh&AN=108394148&site=ehost-live&custid=magn1307	TRUE	NA		Journal Article	TRUE	2011	Antarctica	Not Applicable	-62.4583	-60.7881	NA	NA	On the ground vs. UAS	Descriptive	NA	Aerial Imaging Solutions	APH-22	Unknown	Unknown	Universal Ground Control Software	30	0	Unknown	7	Olympus	E-P1	Unknown	Not Applicable	Human	Yes	Rock	Daytime	Monitoring/Counting	Unknown
Jared	Yes	TRUE	Include	rayyan-102243450	Goebel; Michael and Perryman; Wayne and Hinke; Jefferson and Krause; Douglas and Hann; Nancy and Gardner; Steve and LeRoi; Donald	2015	A small unmanned aerial system for estimating abundance and size of Antarctic predators.	5		Polar Biology		38	5	619-630	https://search.ebscohost.com/login.aspx?direct=true&db=fzh&AN=108394148&site=ehost-live&custid=magn1307	TRUE	NA		Journal Article	TRUE	2013	Antarctica	Not Applicable	-62.4583	-60.7881	NA	NA	On the ground vs. UAS	Descriptive	NA	Aerial Imaging Solutions	APH-22	Unknown	Unknown	Universal Ground Control Software	30	0	Unknown	7	Olympus	E-P1	Unknown	Not Applicable	Human	Yes	Rock	Daytime	Monitoring/Counting	Unknown
Jared	Yes	TRUE	Include	rayyan-102243450	Goebel; Michael and Perryman; Wayne and Hinke; Jefferson and Krause; Douglas and Hann; Nancy and Gardner; Steve and LeRoi; Donald	2015	A small unmanned aerial system for estimating abundance and size of Antarctic predators.	5		Polar Biology		38	5	619-630	https://search.ebscohost.com/login.aspx?direct=true&db=fzh&AN=108394148&site=ehost-live&custid=magn1307	TRUE	NA		Journal Article	TRUE	2013	Antarctica	Not Applicable	-62.4583	-60.7881	NA	NA	On the ground vs. UAS	Descriptive	NA	Aerial Imaging Solutions	APH-22	Unknown	Unknown	Universal Ground Control Software	30	0	Unknown	7	Olympus	E-P1	Unknown	Not Applicable	Human	Yes	Rock	Daytime	Monitoring/Counting	Unknown
All	Yes	TRUE	include	rayyan-102243452	Liu; Cheng-Chien and Chen; Yi-Hsin and Wen; Hui-Lin	2015	Supporting the annual international black-faced spoonbill census with a low-cost unmanned aerial vehicle.	11		Ecological Informatics	15749541	30		170-178	https://search.ebscohost.com/login.aspx?direct=true&db=fzh&AN=111301809&site=ehost-live&custid=magn1307	TRUE	major limitation is spatial resolution of photographs	low-cost UAVs are feasible of supporting bird surveys	Journal Article	TRUE	2012	China	NA	0	0	Overall accuracy	classification error, size, shape, color of birds, image background confusion	On the ground vs. UAS	Descriptive	NA	CropCam	CropCam	Automatic	Unknown	Unknown	200	0	Lawnmower	0	Sony	NEX5	Unknown	Unknown	Combination	Yes	Wetland	Daytime	Monitoring/Counting	Unknown
All	Yes	TRUE	include	rayyan-102243452	Liu; Cheng-Chien and Chen; Yi-Hsin and Wen; Hui-Lin	2015	Supporting the annual international black-faced spoonbill census with a low-cost unmanned aerial vehicle.	11		Ecological Informatics	15749541	30		170-178	https://search.ebscohost.com/login.aspx?direct=true&db=fzh&AN=111301809&site=ehost-live&custid=magn1307	TRUE	major limitation is spatial resolution of photographs	low-cost UAVs are feasible of supporting bird surveys	Journal Article	TRUE	2013	China	NA	0	0	Overall accuracy	classification error, size, shape, color of birds, image background confusion	On the ground vs. UAS	Descriptive	NA	CropCam	CropCam	Automatic	Unknown	Unknown	200	0	Lawnmower	0	Sony	NEX5	Unknown	Unknown	Combination	Yes	Wetland	Daytime	Monitoring/Counting	Unknown
All	Yes	TRUE	include	rayyan-102243452	Liu; Cheng-Chien and Chen; Yi-Hsin and Wen; Hui-Lin	2015	Supporting the annual international black-faced spoonbill census with a low-cost unmanned aerial vehicle.	11		Ecological Informatics	15749541	30		170-178	https://search.ebscohost.com/login.aspx?direct=true&db=fzh&AN=111301809&site=ehost-live&custid=magn1307	TRUE	major limitation is spatial resolution of photographs	low-cost UAVs are feasible of supporting bird surveys	Journal Article	TRUE	2015	China	NA	0	0	Overall accuracy	classification error, size, shape, color of birds, image background confusion	On the ground vs. UAS	Descriptive	NA	CropCam	CropCam	Automatic	Unknown	Unknown	200	0	Lawnmower	0	Sony	NEX5	Unknown	Unknown	Combination	Yes	Wetland	Daytime	Monitoring/Counting	Unknown
All	Yes	TRUE	include	rayyan-102243467	Weissensteiner; M. H. and Poelstra; J. W. and Wolf; J. B. W.	2015	Low-budget ready-to-fly unmanned aerial vehicles: an effective tool for evaluating the nesting status of canopy-breeding bird species.	7		Journal of Avian Biology	9088857	46	4	425-430	https://search.ebscohost.com/login.aspx?direct=true&db=fzh&AN=108351119&site=ehost-live&custid=magn1307	TRUE	camera needs improvement, nest must be visible and unobstructed from above.	great opportunity to substantially improve nest survey process, nesting status determined with high reliability and accuracy of egg/nestling number was high. Uav was time efficient.	Journal Article	TRUE	2014	Sweden	NA	0	0	NA	NA	On the ground vs. UAS	Descriptive	NA	DJI	Phantom 2 Vision	Manual	Unknown	Unknown	0	0	Point	0	DJI	Phantom 2 Vision	Unknown	Unknown	Human	Unknown	Forest	Daytime	Monitoring/Counting	Unknown
All	Yes	TRUE	include	rayyan-102243472	Potapov; E. R. and Utekhina; I. G. and McGrady; M. J. and Rimlinger; D.	2013	Usage of UAV for Surveying Steller's Sea Eagle Nests.	6		Raptors Conservation	18140076		27	253-260	https://search.ebscohost.com/login.aspx?direct=true&db=fzh&AN=95705393&site=ehost-live&custid=magn1307	TRUE	Updates to technology makes currently technology obselete within a year	Use of UAVs reduce time and invasiveness of surveys. Compared to climbing which takes several hours and is stressful on nestlings and trees. UAV is a useful tool in addition to other field techniques.	Journal Article	FALSE	2012	Russia	NA	0	0	NA	NA	NA	Descriptive	NA	3DR	Arducopter	Manual	Yes	Mission Planner for ArduPilot	0	0	Point	4	GoPro	Hero2	Unknown	Unknown	Human	Unknown	Forest	Daytime	Monitoring/Counting	Unknown
All	Yes	TRUE	include	rayyan-102243472	Potapov; E. R. and Utekhina; I. G. and McGrady; M. J. and Rimlinger; D.	2013	Usage of UAV for Surveying Steller's Sea Eagle Nests.	6		Raptors Conservation	18140076		27	253-260	https://search.ebscohost.com/login.aspx?direct=true&db=fzh&AN=95705393&site=ehost-live&custid=magn1307	TRUE	Updates to technology makes currently technology obselete within a year	Use of UAVs reduce time and invasiveness of surveys. Compared to climbing which takes several hours and is stressful on nestlings and trees. UAV is a useful tool in addition to other field techniques.	Journal Article	FALSE	2013	Russia	NA	0	0	NA	NA	NA	Descriptive	NA	Custom	DJI X468 Traveller	Manual	Yes	Unknown	0	0	Point	4	GoPro	Hero2	Unknown	Unknown	Human	Unknown	Forest	Daytime	Monitoring/Counting	Unknown
Emma	Yes	TRUE	include	rayyan-102243474	Vermeulen; CÃ©dric and Lejeune; Philippe and Lisein; Jonathan and Sawadogo; Prosper and BouchÃ©; Philippe	2013	Unmanned Aerial Survey of Elephants.	2		PLoS ONE		8	2	1-7	https://search.ebscohost.com/login.aspx?direct=true&db=fzh&AN=87623511&site=ehost-live&custid=magn1307	TRUE	Coverage area limited by battery life.	Gatewing X100 UAS was not effected by high winds or heat. Recommend to have spare camera. Suggest having multiple observers to count animals in images.	Journal Article	TRUE	2012	Burkina Faso	Not Applicable	0	0	Detection	observer bias	On the ground vs. UAS	Descriptive	NA	Gatewing	x100	Automatic	Unknown	Quickfield	100	22.2	Lawnmower	16	Ricoh	GR3	Unknown	Unknown	Human	No	Savanna	Daytime	Monitoring/Counting	Unknown
Emma	Yes	TRUE	include	rayyan-102243474	Vermeulen; CÃ©dric and Lejeune; Philippe and Lisein; Jonathan and Sawadogo; Prosper and BouchÃ©; Philippe	2013	Unmanned Aerial Survey of Elephants.	2		PLoS ONE		8	2	1-7	https://search.ebscohost.com/login.aspx?direct=true&db=fzh&AN=87623511&site=ehost-live&custid=magn1307	TRUE	Coverage area limited by battery life.	Gatewing X100 UAS was not effected by high winds or heat. Recommend to have spare camera. Suggest having multiple observers to count animals in images.	Journal Article	TRUE	2012	Burkina Faso	Not Applicable	0	0	Detection	observer bias	On the ground vs. UAS	Descriptive	NA	Gatewing	x100	Automatic	Unknown	Quickfield	300	22.5	Lawnmower	24	Ricoh	GR3	Unknown	Unknown	Human	No	Savanna	Daytime	Monitoring/Counting	Unknown
Emma	Yes	TRUE	include	rayyan-102243474	Vermeulen; CÃ©dric and Lejeune; Philippe and Lisein; Jonathan and Sawadogo; Prosper and BouchÃ©; Philippe	2013	Unmanned Aerial Survey of Elephants.	2		PLoS ONE		8	2	1-7	https://search.ebscohost.com/login.aspx?direct=true&db=fzh&AN=87623511&site=ehost-live&custid=magn1307	TRUE	Coverage area limited by battery life.	Gatewing X100 UAS was not effected by high winds or heat. Recommend to have spare camera. Suggest having multiple observers to count animals in images.	Journal Article	TRUE	2012	Burkina Faso	Not Applicable	0	0	Detection	observer bias	On the ground vs. UAS	Descriptive	NA	Gatewing	x100	Automatic	Unknown	Quickfield	100	22.5	Transect	28	Ricoh	GR3	Unknown	Unknown	Human	No	Savanna	Daytime	Monitoring/Counting	Unknown
Emma	Yes	TRUE	include	rayyan-102243474	Vermeulen; CÃ©dric and Lejeune; Philippe and Lisein; Jonathan and Sawadogo; Prosper and BouchÃ©; Philippe	2013	Unmanned Aerial Survey of Elephants.	2		PLoS ONE		8	2	1-7	https://search.ebscohost.com/login.aspx?direct=true&db=fzh&AN=87623511&site=ehost-live&custid=magn1307	TRUE	Coverage area limited by battery life.	Gatewing X100 UAS was not effected by high winds or heat. Recommend to have spare camera. Suggest having multiple observers to count animals in images.	Journal Article	TRUE	2012	Burkina Faso	Not Applicable	0	0	Detection	observer bias	On the ground vs. UAS	Descriptive	NA	Gatewing	x100	Automatic	Unknown	Quickfield	100	22.2	Lawnmower	16	Ricoh	GR3	Unknown	Unknown	Human	No	Water	Daytime	Monitoring/Counting	Unknown
Emma	Yes	TRUE	include	rayyan-102243474	Vermeulen; CÃ©dric and Lejeune; Philippe and Lisein; Jonathan and Sawadogo; Prosper and BouchÃ©; Philippe	2013	Unmanned Aerial Survey of Elephants.	2		PLoS ONE		8	2	1-7	https://search.ebscohost.com/login.aspx?direct=true&db=fzh&AN=87623511&site=ehost-live&custid=magn1307	TRUE	Coverage area limited by battery life.	Gatewing X100 UAS was not effected by high winds or heat. Recommend to have spare camera. Suggest having multiple observers to count animals in images.	Journal Article	TRUE	2012	Burkina Faso	Not Applicable	0	0	Detection	observer bias	On the ground vs. UAS	Descriptive	NA	Gatewing	x100	Automatic	Unknown	Quickfield	300	22.5	Lawnmower	24	Ricoh	GR3	Unknown	Unknown	Human	No	Water	Daytime	Monitoring/Counting	Unknown
Emma	Yes	TRUE	include	rayyan-102243474	Vermeulen; CÃ©dric and Lejeune; Philippe and Lisein; Jonathan and Sawadogo; Prosper and BouchÃ©; Philippe	2013	Unmanned Aerial Survey of Elephants.	2		PLoS ONE		8	2	1-7	https://search.ebscohost.com/login.aspx?direct=true&db=fzh&AN=87623511&site=ehost-live&custid=magn1307	TRUE	Coverage area limited by battery life.	Gatewing X100 UAS was not effected by high winds or heat. Recommend to have spare camera. Suggest having multiple observers to count animals in images.	Journal Article	TRUE	2012	Burkina Faso	Not Applicable	0	0	Detection	observer bias	On the ground vs. UAS	Descriptive	NA	Gatewing	x100	Automatic	Unknown	Quickfield	100	22.5	Transect	28	Ricoh	GR3	Unknown	Unknown	Human	No	Water	Daytime	Monitoring/Counting	Unknown
All	Yes	TRUE	include	rayyan-102243475	Chabot; Dominique and Bird; David M.	2012	Evaluation of an Off-the-shelf Unmanned Aircraft System for Surveying Flocks of Geese.	3		Waterbirds	15244695	35	1	170-174	https://search.ebscohost.com/login.aspx?direct=true&db=fzh&AN=75246339&site=ehost-live&custid=magn1307	TRUE	shorter range than aircraft, not as cheap or easy as ground counts, flight regulations.	UAS may be superior at small scales, especially in difficult terrain. Unobtrusive to birds.	Journal Article	TRUE	2008	Canada	Quebec	0	0	NA	NA	On the ground vs. UAS	Descriptive	NA	CropCam	CropCam	Automatic	Unknown	Horizon MicroPilot	183	16.66	Lawnmower	45	Pentax	Optio A20	Unknown	Unknown	Human	Unknown	Cropland	Daytime	Monitoring/Counting	Unknown
All	Yes	TRUE	include	rayyan-102243475	Chabot; Dominique and Bird; David M.	2012	Evaluation of an Off-the-shelf Unmanned Aircraft System for Surveying Flocks of Geese.	3		Waterbirds	15244695	35	1	170-174	https://search.ebscohost.com/login.aspx?direct=true&db=fzh&AN=75246339&site=ehost-live&custid=magn1307	TRUE	shorter range than aircraft, not as cheap or easy as ground counts, flight regulations.	UAS may be superior at small scales, especially in difficult terrain. Unobtrusive to birds.	Journal Article	TRUE	2008	Canada	Quebec	0	0	NA	NA	On the ground vs. UAS	Descriptive	NA	CropCam	CropCam	Automatic	Unknown	Horizon MicroPilot	183	16.66	Lawnmower	45	Pentax	Optio A20	Unknown	Unknown	Human	Unknown	Cropland	Daytime	Monitoring/Counting	Unknown
All	Yes	TRUE	include	rayyan-102243479	Pöysä; Hannu and Kotilainen; Juho and Väänänen; Veli-Matti and Kunnasranta; Mervi	2018	Estimating production in ducks: a comparison between ground surveys and unmanned aircraft surveys.	12		European Journal of Wildlife Research	16124642	64	6	1-1	https://search.ebscohost.com/login.aspx?direct=true&db=fzh&AN=133225721&site=ehost-live&custid=magn1307	TRUE	manual counting from images is laborous and probability of detection may not be higher in UAS based counts.	UAS is useful for estimating number of broods and ducklings for different species.	Journal Article	TRUE	2017	Finland	NA	63	27	NA	NA	On the ground vs. UAS	Mann-Whitney-Wilcoxon Test	NA	DJI	Matrice 100	Automatic	Yes	DJI Go	40	4	Lawnmower	16	DJI	Zenmuse X5	Unknown	Unknown	Human	Unknown	Wetland	Daytime	Monitoring/Counting	Unknown
All	Yes	TRUE	include	rayyan-102243479	Pöysä; Hannu and Kotilainen; Juho and Väänänen; Veli-Matti and Kunnasranta; Mervi	2018	Estimating production in ducks: a comparison between ground surveys and unmanned aircraft surveys.	12		European Journal of Wildlife Research	16124642	64	6	1-1	https://search.ebscohost.com/login.aspx?direct=true&db=fzh&AN=133225721&site=ehost-live&custid=magn1307	TRUE	manual counting from images is laborous and probability of detection may not be higher in UAS based counts.	UAS is useful for estimating number of broods and ducklings for different species.	Journal Article	TRUE	2017	Finland	NA	63	27	NA	NA	On the ground vs. UAS	Mann-Whitney-Wilcoxon Test	NA	DJI	Matrice 100	Automatic	Yes	DJI Go	40	4	Lawnmower	16	DJI	Zenmuse X5	Unknown	Unknown	Human	Unknown	Wetland	Daytime	Monitoring/Counting	Unknown
All	Yes	TRUE	include	rayyan-102243479	Pöysä; Hannu and Kotilainen; Juho and Väänänen; Veli-Matti and Kunnasranta; Mervi	2018	Estimating production in ducks: a comparison between ground surveys and unmanned aircraft surveys.	12		European Journal of Wildlife Research	16124642	64	6	1-1	https://search.ebscohost.com/login.aspx?direct=true&db=fzh&AN=133225721&site=ehost-live&custid=magn1307	TRUE	manual counting from images is laborous and probability of detection may not be higher in UAS based counts.	UAS is useful for estimating number of broods and ducklings for different species.	Journal Article	TRUE	2017	Finland	NA	63	27	NA	NA	On the ground vs. UAS	Mann-Whitney-Wilcoxon Test	NA	DJI	Matrice 100	Automatic	Yes	DJI Go	40	4	Lawnmower	16	DJI	Zenmuse X5	Unknown	Unknown	Human	Unknown	Wetland	Daytime	Monitoring/Counting	Unknown
All	Yes	TRUE	include	rayyan-102243482	SARDÃ€-PALOMERA; FRANCESC and BOTA; GERARD and VIÃ‘OLO; CARLOS and PALLARÃ‰S; ORIOL and SAZATORNIL; VÃCTOR and BROTONS; LLUÃS and GOMÃRIZ; SPARTACUS and SARDÃ€; FRANCESC	2012	Fine-scale bird monitoring from light unmanned aircraft systems.	1		Ibis	191019	154	1	177-183	https://search.ebscohost.com/login.aspx?direct=true&db=fzh&AN=69662149&site=ehost-live&custid=magn1307	TRUE	wind and rain	uas can be used for accurate repeated censuses at minimum cost and disturbance	Journal Article	TRUE	2010	Spain	NA	41.68	0.94	NA	NA	UAS vs. UAS	Descriptive	NA	Multiplex	Twin Star II	Manual	Unknown	Unknown	35	9.72	Transect	0	Panasonic	Lumix FT-1	Unknown	Unknown	Unknown	Unknown	Unknown	Daytime	Monitoring/Counting	Unknown
Jared	Yes	TRUE	Include	rayyan-102243494	Jones IV; George Pierce and Pearlstine; Leonard G. and Percival; H. Franklin	2006	An Assessment of Small Unmanned Aerial Vehicles for Wildlife Research.	10		Wildlife Society Bulletin		34	3	750-758	https://search.ebscohost.com/login.aspx?direct=true&db=fzh&AN=23266375&site=ehost-live&custid=magn1307	TRUE	NA		Journal Article	TRUE	2002	United States of America	Florida	0	0	NA	NA	NA	Descriptive	NA	MLB Company	FoldBat	Automatic	Unknown	Unknown	125	13.33	Transect	0	Canon	Elura 2bee Plus	Unknown	Not Applicable	Human	Unknown	Water	Daytime	Monitoring/Counting	Unknown
Jared	Yes	TRUE	Include	rayyan-102243494	Jones IV; George Pierce and Pearlstine; Leonard G. and Percival; H. Franklin	2006	An Assessment of Small Unmanned Aerial Vehicles for Wildlife Research.	10		Wildlife Society Bulletin		34	3	750-758	https://search.ebscohost.com/login.aspx?direct=true&db=fzh&AN=23266375&site=ehost-live&custid=magn1307	TRUE	NA		Journal Article	TRUE	2003	United States of America	Florida	0	0	NA	NA	NA	Descriptive	NA	MLB Company	FoldBat	Automatic	Unknown	Unknown	125	13.33	Transect	0	Canon	Elura 2bee Plus	Unknown	Not Applicable	Human	Unknown	Water	Daytime	Monitoring/Counting	Unknown
Jared	Yes	TRUE	Include	rayyan-102243494	Jones IV; George Pierce and Pearlstine; Leonard G. and Percival; H. Franklin	2006	An Assessment of Small Unmanned Aerial Vehicles for Wildlife Research.	10		Wildlife Society Bulletin		34	3	750-758	https://search.ebscohost.com/login.aspx?direct=true&db=fzh&AN=23266375&site=ehost-live&custid=magn1307	TRUE	NA		Journal Article	TRUE	2002	United States of America	Florida	0	0	NA	NA	NA	Descriptive	NA	MLB Company	FoldBat	Automatic	Unknown	Unknown	125	13.33	Transect	0	Canon	Elura 2bee Plus	Unknown	Not Applicable	Human	Unknown	Water	Daytime	Monitoring/Counting	Unknown
Jared	Yes	TRUE	Include	rayyan-102243494	Jones IV; George Pierce and Pearlstine; Leonard G. and Percival; H. Franklin	2006	An Assessment of Small Unmanned Aerial Vehicles for Wildlife Research.	10		Wildlife Society Bulletin		34	3	750-758	https://search.ebscohost.com/login.aspx?direct=true&db=fzh&AN=23266375&site=ehost-live&custid=magn1307	TRUE	NA		Journal Article	TRUE	2003	United States of America	Florida	0	0	NA	NA	NA	Descriptive	NA	MLB Company	FoldBat	Automatic	Unknown	Unknown	125	13.33	Transect	0	Canon	Elura 2bee Plus	Unknown	Not Applicable	Human	Unknown	Water	Daytime	Monitoring/Counting	Unknown
Jared	Yes	TRUE	Include	rayyan-102243494	Jones IV; George Pierce and Pearlstine; Leonard G. and Percival; H. Franklin	2006	An Assessment of Small Unmanned Aerial Vehicles for Wildlife Research.	10		Wildlife Society Bulletin		34	3	750-758	https://search.ebscohost.com/login.aspx?direct=true&db=fzh&AN=23266375&site=ehost-live&custid=magn1307	TRUE	NA		Journal Article	TRUE	2002	United States of America	Florida	0	0	NA	NA	NA	Descriptive	NA	MLB Company	FoldBat	Automatic	Unknown	Unknown	125	13.33	Transect	0	Canon	Elura 2bee Plus	Unknown	Not Applicable	Human	Unknown	Water	Daytime	Monitoring/Counting	Unknown
Jared	Yes	TRUE	Include	rayyan-102243494	Jones IV; George Pierce and Pearlstine; Leonard G. and Percival; H. Franklin	2006	An Assessment of Small Unmanned Aerial Vehicles for Wildlife Research.	10		Wildlife Society Bulletin		34	3	750-758	https://search.ebscohost.com/login.aspx?direct=true&db=fzh&AN=23266375&site=ehost-live&custid=magn1307	TRUE	NA		Journal Article	TRUE	2003	United States of America	Florida	0	0	NA	NA	NA	Descriptive	NA	MLB Company	FoldBat	Automatic	Unknown	Unknown	125	13.33	Transect	0	Canon	Elura 2bee Plus	Unknown	Not Applicable	Human	Unknown	Water	Daytime	Monitoring/Counting	Unknown
Jared	Yes	TRUE	Include	rayyan-102243494	Jones IV; George Pierce and Pearlstine; Leonard G. and Percival; H. Franklin	2006	An Assessment of Small Unmanned Aerial Vehicles for Wildlife Research.	10		Wildlife Society Bulletin		34	3	750-758	https://search.ebscohost.com/login.aspx?direct=true&db=fzh&AN=23266375&site=ehost-live&custid=magn1307	TRUE	NA		Journal Article	TRUE	2002	United States of America	Florida	0	0	NA	NA	NA	Descriptive	NA	MLB Company	FoldBat	Automatic	Unknown	Unknown	125	13.33	Transect	0	Canon	Elura 2bee Plus	Unknown	Not Applicable	Human	Unknown	Water	Daytime	Monitoring/Counting	Unknown
Jared	Yes	TRUE	Include	rayyan-102243494	Jones IV; George Pierce and Pearlstine; Leonard G. and Percival; H. Franklin	2006	An Assessment of Small Unmanned Aerial Vehicles for Wildlife Research.	10		Wildlife Society Bulletin		34	3	750-758	https://search.ebscohost.com/login.aspx?direct=true&db=fzh&AN=23266375&site=ehost-live&custid=magn1307	TRUE	NA		Journal Article	TRUE	2003	United States of America	Florida	0	0	NA	NA	NA	Descriptive	NA	MLB Company	FoldBat	Automatic	Unknown	Unknown	125	13.33	Transect	0	Canon	Elura 2bee Plus	Unknown	Not Applicable	Human	Unknown	Water	Daytime	Monitoring/Counting	Unknown
Jared	Yes	TRUE	Include	rayyan-102243494	Jones IV; George Pierce and Pearlstine; Leonard G. and Percival; H. Franklin	2006	An Assessment of Small Unmanned Aerial Vehicles for Wildlife Research.	10		Wildlife Society Bulletin		34	3	750-758	https://search.ebscohost.com/login.aspx?direct=true&db=fzh&AN=23266375&site=ehost-live&custid=magn1307	TRUE	NA		Journal Article	TRUE	2002	United States of America	Florida	0	0	NA	NA	NA	Descriptive	NA	MLB Company	FoldBat	Automatic	Unknown	Unknown	125	13.33	Transect	0	Canon	Elura 2bee Plus	Unknown	Not Applicable	Human	Unknown	Water	Daytime	Monitoring/Counting	Unknown
Emma	Yes	TRUE	include	rayyan-102243598	Brunton; E.A. and Leon; J.X. and Burnett; S.E.	2020	Evaluating the efficacy and optimal deployment of thermal infrared and true-colour imaging when using drones for monitoring kangaroos			Drones		4	2	1-12	https://www.scopus.com/inward/record.uri?eid=2-s2.0-85090697820&doi=10.3390%2fdrones4020020&partnerID=40&md5=eab0aa32075e81151b2d03b98bed258e	TRUE	Quality of orthomosaics was not optimal due to manual flying.	Vegetation type was the most important determinent in the successful detection of kanagroos. Time of time and weather conditions are important factors to consider for RGB orthomosaics.	Journal Article	TRUE	2018	Australia	Not Applicable	-26.4578	153.064	Detection	Vegetation type; time of day; weather	On the ground vs. UAS	Descriptive	NA	DJI	Phantom 3 Advanced	Manual	Yes	Unknown	60	7	Lawnmower	8	DJI	Phantom 3 Advanced	No	Not Applicable	Human	Yes	Forest	Daytime	Monitoring/Counting	No
Emma	Yes	TRUE	include	rayyan-102243598	Brunton; E.A. and Leon; J.X. and Burnett; S.E.	2020	Evaluating the efficacy and optimal deployment of thermal infrared and true-colour imaging when using drones for monitoring kangaroos			Drones		4	2	1-12	https://www.scopus.com/inward/record.uri?eid=2-s2.0-85090697820&doi=10.3390%2fdrones4020020&partnerID=40&md5=eab0aa32075e81151b2d03b98bed258e	TRUE	Quality of orthomosaics was not optimal due to manual flying.	Vegetation type was the most important determinent in the successful detection of kanagroos. Time of time and weather conditions are important factors to consider for RGB orthomosaics.	Journal Article	TRUE	2018	Australia	Not Applicable	-26.4578	153.064	Detection	Vegetation type; time of day; weather	On the ground vs. UAS	Descriptive	NA	DJI	Phantom 3 Advanced	Manual	Yes	Unknown	50	5	Lawnmower	8	DJI	Phantom 3 Advanced	No	Not Applicable	Human	Yes	Forest	Daytime	Monitoring/Counting	No
Emma	Yes	TRUE	include	rayyan-102243598	Brunton; E.A. and Leon; J.X. and Burnett; S.E.	2020	Evaluating the efficacy and optimal deployment of thermal infrared and true-colour imaging when using drones for monitoring kangaroos			Drones		4	2	1-12	https://www.scopus.com/inward/record.uri?eid=2-s2.0-85090697820&doi=10.3390%2fdrones4020020&partnerID=40&md5=eab0aa32075e81151b2d03b98bed258e	TRUE	Quality of orthomosaics was not optimal due to manual flying.	Vegetation type was the most important determinent in the successful detection of kanagroos. Time of time and weather conditions are important factors to consider for RGB orthomosaics.	Journal Article	TRUE	2018	Australia	Not Applicable	-26.4578	153.064	Detection	Vegetation type; time of day; weather	On the ground vs. UAS	Descriptive	NA	DJI	Phantom 3 Advanced	Manual	Yes	Unknown	30	3	Lawnmower	8	DJI	Phantom 3 Advanced	No	Not Applicable	Human	Yes	Forest	Daytime	Monitoring/Counting	No
Emma	Yes	TRUE	include	rayyan-102243598	Brunton; E.A. and Leon; J.X. and Burnett; S.E.	2020	Evaluating the efficacy and optimal deployment of thermal infrared and true-colour imaging when using drones for monitoring kangaroos			Drones		4	2	1-12	https://www.scopus.com/inward/record.uri?eid=2-s2.0-85090697820&doi=10.3390%2fdrones4020020&partnerID=40&md5=eab0aa32075e81151b2d03b98bed258e	TRUE	Quality of orthomosaics was not optimal due to manual flying.	Vegetation type was the most important determinent in the successful detection of kanagroos. Time of time and weather conditions are important factors to consider for RGB orthomosaics.	Journal Article	TRUE	2017	Australia	Not Applicable	-26.4578	153.064	Detection	Vegetation type; time of day; weather	On the ground vs. UAS	Descriptive	NA	DJI	Phantom 3 Advanced	Manual	Yes	Unknown	120	10	Lawnmower	8	DJI	Phantom 3 Advanced	No	Not Applicable	Human	Yes	Grass	Daytime	Monitoring/Counting	No
Emma	Yes	TRUE	include	rayyan-102243598	Brunton; E.A. and Leon; J.X. and Burnett; S.E.	2020	Evaluating the efficacy and optimal deployment of thermal infrared and true-colour imaging when using drones for monitoring kangaroos			Drones		4	2	1-12	https://www.scopus.com/inward/record.uri?eid=2-s2.0-85090697820&doi=10.3390%2fdrones4020020&partnerID=40&md5=eab0aa32075e81151b2d03b98bed258e	TRUE	Quality of orthomosaics was not optimal due to manual flying.	Vegetation type was the most important determinent in the successful detection of kanagroos. Time of time and weather conditions are important factors to consider for RGB orthomosaics.	Journal Article	TRUE	2017	Australia	Not Applicable	-26.4578	153.064	Detection	Vegetation type; time of day; weather	On the ground vs. UAS	Descriptive	NA	DJI	Phantom 3 Advanced	Manual	Yes	Unknown	100	9	Lawnmower	8	DJI	Phantom 3 Advanced	No	Not Applicable	Human	Yes	Grass	Daytime	Monitoring/Counting	No
Emma	Yes	TRUE	include	rayyan-102243598	Brunton; E.A. and Leon; J.X. and Burnett; S.E.	2020	Evaluating the efficacy and optimal deployment of thermal infrared and true-colour imaging when using drones for monitoring kangaroos			Drones		4	2	1-12	https://www.scopus.com/inward/record.uri?eid=2-s2.0-85090697820&doi=10.3390%2fdrones4020020&partnerID=40&md5=eab0aa32075e81151b2d03b98bed258e	TRUE	Quality of orthomosaics was not optimal due to manual flying.	Vegetation type was the most important determinent in the successful detection of kanagroos. Time of time and weather conditions are important factors to consider for RGB orthomosaics.	Journal Article	TRUE	2017	Australia	Not Applicable	-26.4578	153.064	Detection	Vegetation type; time of day; weather	On the ground vs. UAS	Descriptive	NA	DJI	Phantom 3 Advanced	Manual	Yes	Unknown	70	8	Lawnmower	8	DJI	Phantom 3 Advanced	No	Not Applicable	Human	Yes	Grass	Daytime	Monitoring/Counting	No
Emma	Yes	TRUE	include	rayyan-102243598	Brunton; E.A. and Leon; J.X. and Burnett; S.E.	2020	Evaluating the efficacy and optimal deployment of thermal infrared and true-colour imaging when using drones for monitoring kangaroos			Drones		4	2	1-12	https://www.scopus.com/inward/record.uri?eid=2-s2.0-85090697820&doi=10.3390%2fdrones4020020&partnerID=40&md5=eab0aa32075e81151b2d03b98bed258e	TRUE	Quality of orthomosaics was not optimal due to manual flying.	Vegetation type was the most important determinent in the successful detection of kanagroos. Time of time and weather conditions are important factors to consider for RGB orthomosaics.	Journal Article	TRUE	2017	Australia	Not Applicable	-26.4578	153.064	Detection	Vegetation type; time of day; weather	On the ground vs. UAS	Descriptive	NA	DJI	Phantom 3 Advanced	Manual	Yes	Unknown	60	7	Lawnmower	8	DJI	Phantom 3 Advanced	No	Not Applicable	Human	Yes	Grass	Daytime	Monitoring/Counting	No
Emma	Yes	TRUE	include	rayyan-102243598	Brunton; E.A. and Leon; J.X. and Burnett; S.E.	2020	Evaluating the efficacy and optimal deployment of thermal infrared and true-colour imaging when using drones for monitoring kangaroos			Drones		4	2	1-12	https://www.scopus.com/inward/record.uri?eid=2-s2.0-85090697820&doi=10.3390%2fdrones4020020&partnerID=40&md5=eab0aa32075e81151b2d03b98bed258e	TRUE	Quality of orthomosaics was not optimal due to manual flying.	Vegetation type was the most important determinent in the successful detection of kanagroos. Time of time and weather conditions are important factors to consider for RGB orthomosaics.	Journal Article	TRUE	2017	Australia	Not Applicable	-26.4578	153.064	Detection	Vegetation type; time of day; weather	On the ground vs. UAS	Descriptive	NA	DJI	Phantom 3 Advanced	Manual	Yes	Unknown	50	5	Lawnmower	8	DJI	Phantom 3 Advanced	No	Not Applicable	Human	Yes	Grass	Daytime	Monitoring/Counting	No
Emma	Yes	TRUE	include	rayyan-102243598	Brunton; E.A. and Leon; J.X. and Burnett; S.E.	2020	Evaluating the efficacy and optimal deployment of thermal infrared and true-colour imaging when using drones for monitoring kangaroos			Drones		4	2	1-12	https://www.scopus.com/inward/record.uri?eid=2-s2.0-85090697820&doi=10.3390%2fdrones4020020&partnerID=40&md5=eab0aa32075e81151b2d03b98bed258e	TRUE	Quality of orthomosaics was not optimal due to manual flying.	Vegetation type was the most important determinent in the successful detection of kanagroos. Time of time and weather conditions are important factors to consider for RGB orthomosaics.	Journal Article	TRUE	2017	Australia	Not Applicable	-26.4578	153.064	Detection	Vegetation type; time of day; weather	On the ground vs. UAS	Descriptive	NA	DJI	Phantom 3 Advanced	Manual	Yes	Unknown	30	3	Lawnmower	8	DJI	Phantom 3 Advanced	No	Not Applicable	Human	Yes	Grass	Daytime	Monitoring/Counting	No
Emma	Yes	TRUE	include	rayyan-102243598	Brunton; E.A. and Leon; J.X. and Burnett; S.E.	2020	Evaluating the efficacy and optimal deployment of thermal infrared and true-colour imaging when using drones for monitoring kangaroos			Drones		4	2	1-12	https://www.scopus.com/inward/record.uri?eid=2-s2.0-85090697820&doi=10.3390%2fdrones4020020&partnerID=40&md5=eab0aa32075e81151b2d03b98bed258e	TRUE	Quality of orthomosaics was not optimal due to manual flying.	Vegetation type was the most important determinent in the successful detection of kanagroos. Time of time and weather conditions are important factors to consider for RGB orthomosaics.	Journal Article	TRUE	2018	Australia	Not Applicable	-26.4578	153.064	Detection	Vegetation type; time of day; weather	On the ground vs. UAS	Descriptive	NA	DJI	Phantom 3 Advanced	Manual	Yes	Unknown	120	10	Lawnmower	8	DJI	Phantom 3 Advanced	No	Not Applicable	Human	Yes	Grass	Daytime	Monitoring/Counting	No
Emma	Yes	TRUE	include	rayyan-102243598	Brunton; E.A. and Leon; J.X. and Burnett; S.E.	2020	Evaluating the efficacy and optimal deployment of thermal infrared and true-colour imaging when using drones for monitoring kangaroos			Drones		4	2	1-12	https://www.scopus.com/inward/record.uri?eid=2-s2.0-85090697820&doi=10.3390%2fdrones4020020&partnerID=40&md5=eab0aa32075e81151b2d03b98bed258e	TRUE	Quality of orthomosaics was not optimal due to manual flying.	Vegetation type was the most important determinent in the successful detection of kanagroos. Time of time and weather conditions are important factors to consider for RGB orthomosaics.	Journal Article	TRUE	2018	Australia	Not Applicable	-26.4578	153.064	Detection	Vegetation type; time of day; weather	On the ground vs. UAS	Descriptive	NA	DJI	Phantom 3 Advanced	Manual	Yes	Unknown	100	9	Lawnmower	8	DJI	Phantom 3 Advanced	No	Not Applicable	Human	Yes	Grass	Daytime	Monitoring/Counting	No
Emma	Yes	TRUE	include	rayyan-102243598	Brunton; E.A. and Leon; J.X. and Burnett; S.E.	2020	Evaluating the efficacy and optimal deployment of thermal infrared and true-colour imaging when using drones for monitoring kangaroos			Drones		4	2	1-12	https://www.scopus.com/inward/record.uri?eid=2-s2.0-85090697820&doi=10.3390%2fdrones4020020&partnerID=40&md5=eab0aa32075e81151b2d03b98bed258e	TRUE	Quality of orthomosaics was not optimal due to manual flying.	Vegetation type was the most important determinent in the successful detection of kanagroos. Time of time and weather conditions are important factors to consider for RGB orthomosaics.	Journal Article	TRUE	2018	Australia	Not Applicable	-26.4578	153.064	Detection	Vegetation type; time of day; weather	On the ground vs. UAS	Descriptive	NA	DJI	Phantom 3 Advanced	Manual	Yes	Unknown	70	8	Lawnmower	8	DJI	Phantom 3 Advanced	No	Not Applicable	Human	Yes	Grass	Daytime	Monitoring/Counting	No
Emma	Yes	TRUE	include	rayyan-102243598	Brunton; E.A. and Leon; J.X. and Burnett; S.E.	2020	Evaluating the efficacy and optimal deployment of thermal infrared and true-colour imaging when using drones for monitoring kangaroos			Drones		4	2	1-12	https://www.scopus.com/inward/record.uri?eid=2-s2.0-85090697820&doi=10.3390%2fdrones4020020&partnerID=40&md5=eab0aa32075e81151b2d03b98bed258e	TRUE	Quality of orthomosaics was not optimal due to manual flying.	Vegetation type was the most important determinent in the successful detection of kanagroos. Time of time and weather conditions are important factors to consider for RGB orthomosaics.	Journal Article	TRUE	2018	Australia	Not Applicable	-26.4578	153.064	Detection	Vegetation type; time of day; weather	On the ground vs. UAS	Descriptive	NA	DJI	Phantom 3 Advanced	Manual	Yes	Unknown	60	7	Lawnmower	8	DJI	Phantom 3 Advanced	No	Not Applicable	Human	Yes	Grass	Daytime	Monitoring/Counting	No
Emma	Yes	TRUE	include	rayyan-102243598	Brunton; E.A. and Leon; J.X. and Burnett; S.E.	2020	Evaluating the efficacy and optimal deployment of thermal infrared and true-colour imaging when using drones for monitoring kangaroos			Drones		4	2	1-12	https://www.scopus.com/inward/record.uri?eid=2-s2.0-85090697820&doi=10.3390%2fdrones4020020&partnerID=40&md5=eab0aa32075e81151b2d03b98bed258e	TRUE	Quality of orthomosaics was not optimal due to manual flying.	Vegetation type was the most important determinent in the successful detection of kanagroos. Time of time and weather conditions are important factors to consider for RGB orthomosaics.	Journal Article	TRUE	2018	Australia	Not Applicable	-26.4578	153.064	Detection	Vegetation type; time of day; weather	On the ground vs. UAS	Descriptive	NA	DJI	Phantom 3 Advanced	Manual	Yes	Unknown	50	5	Lawnmower	8	DJI	Phantom 3 Advanced	No	Not Applicable	Human	Yes	Grass	Daytime	Monitoring/Counting	No
Emma	Yes	TRUE	include	rayyan-102243598	Brunton; E.A. and Leon; J.X. and Burnett; S.E.	2020	Evaluating the efficacy and optimal deployment of thermal infrared and true-colour imaging when using drones for monitoring kangaroos			Drones		4	2	1-12	https://www.scopus.com/inward/record.uri?eid=2-s2.0-85090697820&doi=10.3390%2fdrones4020020&partnerID=40&md5=eab0aa32075e81151b2d03b98bed258e	TRUE	Quality of orthomosaics was not optimal due to manual flying.	Vegetation type was the most important determinent in the successful detection of kanagroos. Time of time and weather conditions are important factors to consider for RGB orthomosaics.	Journal Article	TRUE	2018	Australia	Not Applicable	-26.4578	153.064	Detection	Vegetation type; time of day; weather	On the ground vs. UAS	Descriptive	NA	DJI	Phantom 3 Advanced	Manual	Yes	Unknown	30	3	Lawnmower	8	DJI	Phantom 3 Advanced	No	Not Applicable	Human	Yes	Grass	Daytime	Monitoring/Counting	No
Emma	Yes	TRUE	include	rayyan-102243598	Brunton; E.A. and Leon; J.X. and Burnett; S.E.	2020	Evaluating the efficacy and optimal deployment of thermal infrared and true-colour imaging when using drones for monitoring kangaroos			Drones		4	2	1-12	https://www.scopus.com/inward/record.uri?eid=2-s2.0-85090697820&doi=10.3390%2fdrones4020020&partnerID=40&md5=eab0aa32075e81151b2d03b98bed258e	TRUE	Quality of orthomosaics was not optimal due to manual flying.	Vegetation type was the most important determinent in the successful detection of kanagroos. Time of time and weather conditions are important factors to consider for RGB orthomosaics.	Journal Article	TRUE	2017	Australia	Not Applicable	-26.4578	153.064	Detection	Vegetation type; time of day; weather	On the ground vs. UAS	Descriptive	NA	DJI	Phantom 3 Advanced	Manual	Yes	Unknown	120	10	Lawnmower	8	FLIR	Vue Pro R	Yes	Manual	Human	Yes	Forest	Daytime	Monitoring/Counting	No
Emma	Yes	TRUE	include	rayyan-102243598	Brunton; E.A. and Leon; J.X. and Burnett; S.E.	2020	Evaluating the efficacy and optimal deployment of thermal infrared and true-colour imaging when using drones for monitoring kangaroos			Drones		4	2	1-12	https://www.scopus.com/inward/record.uri?eid=2-s2.0-85090697820&doi=10.3390%2fdrones4020020&partnerID=40&md5=eab0aa32075e81151b2d03b98bed258e	TRUE	Quality of orthomosaics was not optimal due to manual flying.	Vegetation type was the most important determinent in the successful detection of kanagroos. Time of time and weather conditions are important factors to consider for RGB orthomosaics.	Journal Article	TRUE	2017	Australia	Not Applicable	-26.4578	153.064	Detection	Vegetation type; time of day; weather	On the ground vs. UAS	Descriptive	NA	DJI	Phantom 3 Advanced	Manual	Yes	Unknown	100	9	Lawnmower	8	FLIR	Vue Pro R	Yes	Manual	Human	Yes	Forest	Daytime	Monitoring/Counting	No
Emma	Yes	TRUE	include	rayyan-102243598	Brunton; E.A. and Leon; J.X. and Burnett; S.E.	2020	Evaluating the efficacy and optimal deployment of thermal infrared and true-colour imaging when using drones for monitoring kangaroos			Drones		4	2	1-12	https://www.scopus.com/inward/record.uri?eid=2-s2.0-85090697820&doi=10.3390%2fdrones4020020&partnerID=40&md5=eab0aa32075e81151b2d03b98bed258e	TRUE	Quality of orthomosaics was not optimal due to manual flying.	Vegetation type was the most important determinent in the successful detection of kanagroos. Time of time and weather conditions are important factors to consider for RGB orthomosaics.	Journal Article	TRUE	2017	Australia	Not Applicable	-26.4578	153.064	Detection	Vegetation type; time of day; weather	On the ground vs. UAS	Descriptive	NA	DJI	Phantom 3 Advanced	Manual	Yes	Unknown	70	8	Lawnmower	8	FLIR	Vue Pro R	Yes	Manual	Human	Yes	Forest	Daytime	Monitoring/Counting	No
Emma	Yes	TRUE	include	rayyan-102243598	Brunton; E.A. and Leon; J.X. and Burnett; S.E.	2020	Evaluating the efficacy and optimal deployment of thermal infrared and true-colour imaging when using drones for monitoring kangaroos			Drones		4	2	1-12	https://www.scopus.com/inward/record.uri?eid=2-s2.0-85090697820&doi=10.3390%2fdrones4020020&partnerID=40&md5=eab0aa32075e81151b2d03b98bed258e	TRUE	Quality of orthomosaics was not optimal due to manual flying.	Vegetation type was the most important determinent in the successful detection of kanagroos. Time of time and weather conditions are important factors to consider for RGB orthomosaics.	Journal Article	TRUE	2017	Australia	Not Applicable	-26.4578	153.064	Detection	Vegetation type; time of day; weather	On the ground vs. UAS	Descriptive	NA	DJI	Phantom 3 Advanced	Manual	Yes	Unknown	60	7	Lawnmower	8	FLIR	Vue Pro R	Yes	Manual	Human	Yes	Forest	Daytime	Monitoring/Counting	No
Emma	Yes	TRUE	include	rayyan-102243598	Brunton; E.A. and Leon; J.X. and Burnett; S.E.	2020	Evaluating the efficacy and optimal deployment of thermal infrared and true-colour imaging when using drones for monitoring kangaroos			Drones		4	2	1-12	https://www.scopus.com/inward/record.uri?eid=2-s2.0-85090697820&doi=10.3390%2fdrones4020020&partnerID=40&md5=eab0aa32075e81151b2d03b98bed258e	TRUE	Quality of orthomosaics was not optimal due to manual flying.	Vegetation type was the most important determinent in the successful detection of kanagroos. Time of time and weather conditions are important factors to consider for RGB orthomosaics.	Journal Article	TRUE	2017	Australia	Not Applicable	-26.4578	153.064	Detection	Vegetation type; time of day; weather	On the ground vs. UAS	Descriptive	NA	DJI	Phantom 3 Advanced	Manual	Yes	Unknown	50	5	Lawnmower	8	FLIR	Vue Pro R	Yes	Manual	Human	Yes	Forest	Daytime	Monitoring/Counting	No
Emma	Yes	TRUE	include	rayyan-102243598	Brunton; E.A. and Leon; J.X. and Burnett; S.E.	2020	Evaluating the efficacy and optimal deployment of thermal infrared and true-colour imaging when using drones for monitoring kangaroos			Drones		4	2	1-12	https://www.scopus.com/inward/record.uri?eid=2-s2.0-85090697820&doi=10.3390%2fdrones4020020&partnerID=40&md5=eab0aa32075e81151b2d03b98bed258e	TRUE	Quality of orthomosaics was not optimal due to manual flying.	Vegetation type was the most important determinent in the successful detection of kanagroos. Time of time and weather conditions are important factors to consider for RGB orthomosaics.	Journal Article	TRUE	2017	Australia	Not Applicable	-26.4578	153.064	Detection	Vegetation type; time of day; weather	On the ground vs. UAS	Descriptive	NA	DJI	Phantom 3 Advanced	Manual	Yes	Unknown	30	3	Lawnmower	8	FLIR	Vue Pro R	Yes	Manual	Human	Yes	Forest	Daytime	Monitoring/Counting	No
Emma	Yes	TRUE	include	rayyan-102243598	Brunton; E.A. and Leon; J.X. and Burnett; S.E.	2020	Evaluating the efficacy and optimal deployment of thermal infrared and true-colour imaging when using drones for monitoring kangaroos			Drones		4	2	1-12	https://www.scopus.com/inward/record.uri?eid=2-s2.0-85090697820&doi=10.3390%2fdrones4020020&partnerID=40&md5=eab0aa32075e81151b2d03b98bed258e	TRUE	Quality of orthomosaics was not optimal due to manual flying.	Vegetation type was the most important determinent in the successful detection of kanagroos. Time of time and weather conditions are important factors to consider for RGB orthomosaics.	Journal Article	TRUE	2018	Australia	Not Applicable	-26.4578	153.064	Detection	Vegetation type; time of day; weather	On the ground vs. UAS	Descriptive	NA	DJI	Phantom 3 Advanced	Manual	Yes	Unknown	120	10	Lawnmower	8	FLIR	Vue Pro R	Yes	Manual	Human	Yes	Forest	Daytime	Monitoring/Counting	No
Emma	Yes	TRUE	include	rayyan-102243598	Brunton; E.A. and Leon; J.X. and Burnett; S.E.	2020	Evaluating the efficacy and optimal deployment of thermal infrared and true-colour imaging when using drones for monitoring kangaroos			Drones		4	2	1-12	https://www.scopus.com/inward/record.uri?eid=2-s2.0-85090697820&doi=10.3390%2fdrones4020020&partnerID=40&md5=eab0aa32075e81151b2d03b98bed258e	TRUE	Quality of orthomosaics was not optimal due to manual flying.	Vegetation type was the most important determinent in the successful detection of kanagroos. Time of time and weather conditions are important factors to consider for RGB orthomosaics.	Journal Article	TRUE	2018	Australia	Not Applicable	-26.4578	153.064	Detection	Vegetation type; time of day; weather	On the ground vs. UAS	Descriptive	NA	DJI	Phantom 3 Advanced	Manual	Yes	Unknown	100	9	Lawnmower	8	FLIR	Vue Pro R	Yes	Manual	Human	Yes	Forest	Daytime	Monitoring/Counting	No
Emma	Yes	TRUE	include	rayyan-102243598	Brunton; E.A. and Leon; J.X. and Burnett; S.E.	2020	Evaluating the efficacy and optimal deployment of thermal infrared and true-colour imaging when using drones for monitoring kangaroos			Drones		4	2	1-12	https://www.scopus.com/inward/record.uri?eid=2-s2.0-85090697820&doi=10.3390%2fdrones4020020&partnerID=40&md5=eab0aa32075e81151b2d03b98bed258e	TRUE	Quality of orthomosaics was not optimal due to manual flying.	Vegetation type was the most important determinent in the successful detection of kanagroos. Time of time and weather conditions are important factors to consider for RGB orthomosaics.	Journal Article	TRUE	2018	Australia	Not Applicable	-26.4578	153.064	Detection	Vegetation type; time of day; weather	On the ground vs. UAS	Descriptive	NA	DJI	Phantom 3 Advanced	Manual	Yes	Unknown	70	8	Lawnmower	8	FLIR	Vue Pro R	Yes	Manual	Human	Yes	Forest	Daytime	Monitoring/Counting	No
Emma	Yes	TRUE	include	rayyan-102243598	Brunton; E.A. and Leon; J.X. and Burnett; S.E.	2020	Evaluating the efficacy and optimal deployment of thermal infrared and true-colour imaging when using drones for monitoring kangaroos			Drones		4	2	1-12	https://www.scopus.com/inward/record.uri?eid=2-s2.0-85090697820&doi=10.3390%2fdrones4020020&partnerID=40&md5=eab0aa32075e81151b2d03b98bed258e	TRUE	Quality of orthomosaics was not optimal due to manual flying.	Vegetation type was the most important determinent in the successful detection of kanagroos. Time of time and weather conditions are important factors to consider for RGB orthomosaics.	Journal Article	TRUE	2018	Australia	Not Applicable	-26.4578	153.064	Detection	Vegetation type; time of day; weather	On the ground vs. UAS	Descriptive	NA	DJI	Phantom 3 Advanced	Manual	Yes	Unknown	60	7	Lawnmower	8	FLIR	Vue Pro R	Yes	Manual	Human	Yes	Forest	Daytime	Monitoring/Counting	No
Emma	Yes	TRUE	include	rayyan-102243598	Brunton; E.A. and Leon; J.X. and Burnett; S.E.	2020	Evaluating the efficacy and optimal deployment of thermal infrared and true-colour imaging when using drones for monitoring kangaroos			Drones		4	2	1-12	https://www.scopus.com/inward/record.uri?eid=2-s2.0-85090697820&doi=10.3390%2fdrones4020020&partnerID=40&md5=eab0aa32075e81151b2d03b98bed258e	TRUE	Quality of orthomosaics was not optimal due to manual flying.	Vegetation type was the most important determinent in the successful detection of kanagroos. Time of time and weather conditions are important factors to consider for RGB orthomosaics.	Journal Article	TRUE	2018	Australia	Not Applicable	-26.4578	153.064	Detection	Vegetation type; time of day; weather	On the ground vs. UAS	Descriptive	NA	DJI	Phantom 3 Advanced	Manual	Yes	Unknown	50	5	Lawnmower	8	FLIR	Vue Pro R	Yes	Manual	Human	Yes	Forest	Daytime	Monitoring/Counting	No
Emma	Yes	TRUE	include	rayyan-102243598	Brunton; E.A. and Leon; J.X. and Burnett; S.E.	2020	Evaluating the efficacy and optimal deployment of thermal infrared and true-colour imaging when using drones for monitoring kangaroos			Drones		4	2	1-12	https://www.scopus.com/inward/record.uri?eid=2-s2.0-85090697820&doi=10.3390%2fdrones4020020&partnerID=40&md5=eab0aa32075e81151b2d03b98bed258e	TRUE	Quality of orthomosaics was not optimal due to manual flying.	Vegetation type was the most important determinent in the successful detection of kanagroos. Time of time and weather conditions are important factors to consider for RGB orthomosaics.	Journal Article	TRUE	2018	Australia	Not Applicable	-26.4578	153.064	Detection	Vegetation type; time of day; weather	On the ground vs. UAS	Descriptive	NA	DJI	Phantom 3 Advanced	Manual	Yes	Unknown	30	3	Lawnmower	8	FLIR	Vue Pro R	Yes	Manual	Human	Yes	Forest	Daytime	Monitoring/Counting	No
Emma	Yes	TRUE	include	rayyan-102243598	Brunton; E.A. and Leon; J.X. and Burnett; S.E.	2020	Evaluating the efficacy and optimal deployment of thermal infrared and true-colour imaging when using drones for monitoring kangaroos			Drones		4	2	1-12	https://www.scopus.com/inward/record.uri?eid=2-s2.0-85090697820&doi=10.3390%2fdrones4020020&partnerID=40&md5=eab0aa32075e81151b2d03b98bed258e	TRUE	Quality of orthomosaics was not optimal due to manual flying.	Vegetation type was the most important determinent in the successful detection of kanagroos. Time of time and weather conditions are important factors to consider for RGB orthomosaics.	Journal Article	TRUE	2017	Australia	Not Applicable	-26.4578	153.064	Detection	Vegetation type; time of day; weather	On the ground vs. UAS	Descriptive	NA	DJI	Phantom 3 Advanced	Manual	Yes	Unknown	120	10	Lawnmower	8	FLIR	Vue Pro R	Yes	Manual	Human	Yes	Grass	Daytime	Monitoring/Counting	No
Emma	Yes	TRUE	include	rayyan-102243598	Brunton; E.A. and Leon; J.X. and Burnett; S.E.	2020	Evaluating the efficacy and optimal deployment of thermal infrared and true-colour imaging when using drones for monitoring kangaroos			Drones		4	2	1-12	https://www.scopus.com/inward/record.uri?eid=2-s2.0-85090697820&doi=10.3390%2fdrones4020020&partnerID=40&md5=eab0aa32075e81151b2d03b98bed258e	TRUE	Quality of orthomosaics was not optimal due to manual flying.	Vegetation type was the most important determinent in the successful detection of kanagroos. Time of time and weather conditions are important factors to consider for RGB orthomosaics.	Journal Article	TRUE	2017	Australia	Not Applicable	-26.4578	153.064	Detection	Vegetation type; time of day; weather	On the ground vs. UAS	Descriptive	NA	DJI	Phantom 3 Advanced	Manual	Yes	Unknown	100	9	Lawnmower	8	FLIR	Vue Pro R	Yes	Manual	Human	Yes	Grass	Daytime	Monitoring/Counting	No
Emma	Yes	TRUE	include	rayyan-102243598	Brunton; E.A. and Leon; J.X. and Burnett; S.E.	2020	Evaluating the efficacy and optimal deployment of thermal infrared and true-colour imaging when using drones for monitoring kangaroos			Drones		4	2	1-12	https://www.scopus.com/inward/record.uri?eid=2-s2.0-85090697820&doi=10.3390%2fdrones4020020&partnerID=40&md5=eab0aa32075e81151b2d03b98bed258e	TRUE	Quality of orthomosaics was not optimal due to manual flying.	Vegetation type was the most important determinent in the successful detection of kanagroos. Time of time and weather conditions are important factors to consider for RGB orthomosaics.	Journal Article	TRUE	2017	Australia	Not Applicable	-26.4578	153.064	Detection	Vegetation type; time of day; weather	On the ground vs. UAS	Descriptive	NA	DJI	Phantom 3 Advanced	Manual	Yes	Unknown	70	8	Lawnmower	8	FLIR	Vue Pro R	Yes	Manual	Human	Yes	Grass	Daytime	Monitoring/Counting	No
Emma	Yes	TRUE	include	rayyan-102243598	Brunton; E.A. and Leon; J.X. and Burnett; S.E.	2020	Evaluating the efficacy and optimal deployment of thermal infrared and true-colour imaging when using drones for monitoring kangaroos			Drones		4	2	1-12	https://www.scopus.com/inward/record.uri?eid=2-s2.0-85090697820&doi=10.3390%2fdrones4020020&partnerID=40&md5=eab0aa32075e81151b2d03b98bed258e	TRUE	Quality of orthomosaics was not optimal due to manual flying.	Vegetation type was the most important determinent in the successful detection of kanagroos. Time of time and weather conditions are important factors to consider for RGB orthomosaics.	Journal Article	TRUE	2017	Australia	Not Applicable	-26.4578	153.064	Detection	Vegetation type; time of day; weather	On the ground vs. UAS	Descriptive	NA	DJI	Phantom 3 Advanced	Manual	Yes	Unknown	60	7	Lawnmower	8	FLIR	Vue Pro R	Yes	Manual	Human	Yes	Grass	Daytime	Monitoring/Counting	No
Emma	Yes	TRUE	include	rayyan-102243598	Brunton; E.A. and Leon; J.X. and Burnett; S.E.	2020	Evaluating the efficacy and optimal deployment of thermal infrared and true-colour imaging when using drones for monitoring kangaroos			Drones		4	2	1-12	https://www.scopus.com/inward/record.uri?eid=2-s2.0-85090697820&doi=10.3390%2fdrones4020020&partnerID=40&md5=eab0aa32075e81151b2d03b98bed258e	TRUE	Quality of orthomosaics was not optimal due to manual flying.	Vegetation type was the most important determinent in the successful detection of kanagroos. Time of time and weather conditions are important factors to consider for RGB orthomosaics.	Journal Article	TRUE	2017	Australia	Not Applicable	-26.4578	153.064	Detection	Vegetation type; time of day; weather	On the ground vs. UAS	Descriptive	NA	DJI	Phantom 3 Advanced	Manual	Yes	Unknown	50	5	Lawnmower	8	FLIR	Vue Pro R	Yes	Manual	Human	Yes	Grass	Daytime	Monitoring/Counting	No
Emma	Yes	TRUE	include	rayyan-102243598	Brunton; E.A. and Leon; J.X. and Burnett; S.E.	2020	Evaluating the efficacy and optimal deployment of thermal infrared and true-colour imaging when using drones for monitoring kangaroos			Drones		4	2	1-12	https://www.scopus.com/inward/record.uri?eid=2-s2.0-85090697820&doi=10.3390%2fdrones4020020&partnerID=40&md5=eab0aa32075e81151b2d03b98bed258e	TRUE	Quality of orthomosaics was not optimal due to manual flying.	Vegetation type was the most important determinent in the successful detection of kanagroos. Time of time and weather conditions are important factors to consider for RGB orthomosaics.	Journal Article	TRUE	2017	Australia	Not Applicable	-26.4578	153.064	Detection	Vegetation type; time of day; weather	On the ground vs. UAS	Descriptive	NA	DJI	Phantom 3 Advanced	Manual	Yes	Unknown	30	3	Lawnmower	8	FLIR	Vue Pro R	Yes	Manual	Human	Yes	Grass	Daytime	Monitoring/Counting	No
Emma	Yes	TRUE	include	rayyan-102243598	Brunton; E.A. and Leon; J.X. and Burnett; S.E.	2020	Evaluating the efficacy and optimal deployment of thermal infrared and true-colour imaging when using drones for monitoring kangaroos			Drones		4	2	1-12	https://www.scopus.com/inward/record.uri?eid=2-s2.0-85090697820&doi=10.3390%2fdrones4020020&partnerID=40&md5=eab0aa32075e81151b2d03b98bed258e	TRUE	Quality of orthomosaics was not optimal due to manual flying.	Vegetation type was the most important determinent in the successful detection of kanagroos. Time of time and weather conditions are important factors to consider for RGB orthomosaics.	Journal Article	TRUE	2018	Australia	Not Applicable	-26.4578	153.064	Detection	Vegetation type; time of day; weather	On the ground vs. UAS	Descriptive	NA	DJI	Phantom 3 Advanced	Manual	Yes	Unknown	120	10	Lawnmower	8	FLIR	Vue Pro R	Yes	Manual	Human	Yes	Grass	Daytime	Monitoring/Counting	No
Emma	Yes	TRUE	include	rayyan-102243598	Brunton; E.A. and Leon; J.X. and Burnett; S.E.	2020	Evaluating the efficacy and optimal deployment of thermal infrared and true-colour imaging when using drones for monitoring kangaroos			Drones		4	2	1-12	https://www.scopus.com/inward/record.uri?eid=2-s2.0-85090697820&doi=10.3390%2fdrones4020020&partnerID=40&md5=eab0aa32075e81151b2d03b98bed258e	TRUE	Quality of orthomosaics was not optimal due to manual flying.	Vegetation type was the most important determinent in the successful detection of kanagroos. Time of time and weather conditions are important factors to consider for RGB orthomosaics.	Journal Article	TRUE	2018	Australia	Not Applicable	-26.4578	153.064	Detection	Vegetation type; time of day; weather	On the ground vs. UAS	Descriptive	NA	DJI	Phantom 3 Advanced	Manual	Yes	Unknown	100	9	Lawnmower	8	FLIR	Vue Pro R	Yes	Manual	Human	Yes	Grass	Daytime	Monitoring/Counting	No
Emma	Yes	TRUE	include	rayyan-102243598	Brunton; E.A. and Leon; J.X. and Burnett; S.E.	2020	Evaluating the efficacy and optimal deployment of thermal infrared and true-colour imaging when using drones for monitoring kangaroos			Drones		4	2	1-12	https://www.scopus.com/inward/record.uri?eid=2-s2.0-85090697820&doi=10.3390%2fdrones4020020&partnerID=40&md5=eab0aa32075e81151b2d03b98bed258e	TRUE	Quality of orthomosaics was not optimal due to manual flying.	Vegetation type was the most important determinent in the successful detection of kanagroos. Time of time and weather conditions are important factors to consider for RGB orthomosaics.	Journal Article	TRUE	2018	Australia	Not Applicable	-26.4578	153.064	Detection	Vegetation type; time of day; weather	On the ground vs. UAS	Descriptive	NA	DJI	Phantom 3 Advanced	Manual	Yes	Unknown	70	8	Lawnmower	8	FLIR	Vue Pro R	Yes	Manual	Human	Yes	Grass	Daytime	Monitoring/Counting	No
Jared	Yes	TRUE	Include	rayyan-102243494	Jones IV; George Pierce and Pearlstine; Leonard G. and Percival; H. Franklin	2006	An Assessment of Small Unmanned Aerial Vehicles for Wildlife Research.	10		Wildlife Society Bulletin		34	3	750-758	https://search.ebscohost.com/login.aspx?direct=true&db=fzh&AN=23266375&site=ehost-live&custid=magn1307	TRUE	NA		Journal Article	TRUE	2003	United States of America	Florida	0	0	NA	NA	NA	Descriptive	NA	MLB Company	FoldBat	Automatic	Unknown	Unknown	125	13.33	Transect	0	Canon	Elura 2bee Plus	Unknown	Not Applicable	Human	Unknown	Water	Daytime	Monitoring/Counting	Unknown
Emma	Yes	TRUE	include	rayyan-102243552	Fudala; K. and Bialik; R.J.	2020	Breeding colony dynamics of southern elephant seals at Patelnia Point; King George Island; Antarctica			Remote Sensing		12	18		https://www.scopus.com/inward/record.uri?eid=2-s2.0-85092111957&doi=10.3390%2fRS12182964&partnerID=40&md5=6aac002dab66c78ddc0fcbeacff444c9	TRUE	NA	UAS count more accurate than ground counters.	Journal Article	FALSE	2019	Antarctica	Not Applicable	-62.2342	-58.4744	Overall accuracy	NA	On the ground vs. UAS	Descriptive	NA	DJI	Inspire 2	Automatic	Unknown	Pix4DCapture	65	0	Unknown	0	DJI	Zenmuse X5S	No	Not Applicable	Human	Yes	Bare	Daytime	Monitoring/Counting	Yes
Emma	Yes	TRUE	include	rayyan-102243569	Corcoran; E. and Denman; S. and Hamilton; G.	2020	New technologies in the mix: Assessing N-mixture models for abundance estimation using automated detection data from drone surveys			Ecology and Evolution		10	15	8176-8185	https://www.scopus.com/inward/record.uri?eid=2-s2.0-85087143551&doi=10.1002%2fece3.6522&partnerID=40&md5=eab69e674810bc6a12121fc2e651a708	TRUE	NA	Current N-mixture models are likely overestimating abudnance with automated detection.	Journal Article	TRUE	2018	Australia	Not Applicable	0	0	Overall accuracy	Distance to animal; vegetation cover	On the ground vs. UAS	Descriptive	NA	DJI	Matrice 600 Pro	Unknown	Unknown	Unknown	0	0	Unknown	0	FLIR	Tau 2 640	Unknown	Unknown	Computer	No	Forest	Daytime	Monitoring/Counting	No
Emma	Yes	TRUE	include	rayyan-102243598	Brunton; E.A. and Leon; J.X. and Burnett; S.E.	2020	Evaluating the efficacy and optimal deployment of thermal infrared and true-colour imaging when using drones for monitoring kangaroos			Drones		4	2	1-12	https://www.scopus.com/inward/record.uri?eid=2-s2.0-85090697820&doi=10.3390%2fdrones4020020&partnerID=40&md5=eab0aa32075e81151b2d03b98bed258e	TRUE	Quality of orthomosaics was not optimal due to manual flying.	Vegetation type was the most important determinent in the successful detection of kanagroos. Time of time and weather conditions are important factors to consider for RGB orthomosaics.	Journal Article	TRUE	2017	Australia	Not Applicable	-26.4578	153.064	Detection	Vegetation type; time of day; weather	On the ground vs. UAS	Descriptive	NA	DJI	Phantom 3 Advanced	Manual	Yes	Unknown	120	10	Lawnmower	8	DJI	Phantom 3 Advanced	No	Not Applicable	Human	Yes	Forest	Daytime	Monitoring/Counting	No
Emma	Yes	TRUE	include	rayyan-102243598	Brunton; E.A. and Leon; J.X. and Burnett; S.E.	2020	Evaluating the efficacy and optimal deployment of thermal infrared and true-colour imaging when using drones for monitoring kangaroos			Drones		4	2	1-12	https://www.scopus.com/inward/record.uri?eid=2-s2.0-85090697820&doi=10.3390%2fdrones4020020&partnerID=40&md5=eab0aa32075e81151b2d03b98bed258e	TRUE	Quality of orthomosaics was not optimal due to manual flying.	Vegetation type was the most important determinent in the successful detection of kanagroos. Time of time and weather conditions are important factors to consider for RGB orthomosaics.	Journal Article	TRUE	2017	Australia	Not Applicable	-26.4578	153.064	Detection	Vegetation type; time of day; weather	On the ground vs. UAS	Descriptive	NA	DJI	Phantom 3 Advanced	Manual	Yes	Unknown	100	9	Lawnmower	8	DJI	Phantom 3 Advanced	No	Not Applicable	Human	Yes	Forest	Daytime	Monitoring/Counting	No
Emma	Yes	TRUE	include	rayyan-102243598	Brunton; E.A. and Leon; J.X. and Burnett; S.E.	2020	Evaluating the efficacy and optimal deployment of thermal infrared and true-colour imaging when using drones for monitoring kangaroos			Drones		4	2	1-12	https://www.scopus.com/inward/record.uri?eid=2-s2.0-85090697820&doi=10.3390%2fdrones4020020&partnerID=40&md5=eab0aa32075e81151b2d03b98bed258e	TRUE	Quality of orthomosaics was not optimal due to manual flying.	Vegetation type was the most important determinent in the successful detection of kanagroos. Time of time and weather conditions are important factors to consider for RGB orthomosaics.	Journal Article	TRUE	2017	Australia	Not Applicable	-26.4578	153.064	Detection	Vegetation type; time of day; weather	On the ground vs. UAS	Descriptive	NA	DJI	Phantom 3 Advanced	Manual	Yes	Unknown	70	8	Lawnmower	8	DJI	Phantom 3 Advanced	No	Not Applicable	Human	Yes	Forest	Daytime	Monitoring/Counting	No
Emma	Yes	TRUE	include	rayyan-102243598	Brunton; E.A. and Leon; J.X. and Burnett; S.E.	2020	Evaluating the efficacy and optimal deployment of thermal infrared and true-colour imaging when using drones for monitoring kangaroos			Drones		4	2	1-12	https://www.scopus.com/inward/record.uri?eid=2-s2.0-85090697820&doi=10.3390%2fdrones4020020&partnerID=40&md5=eab0aa32075e81151b2d03b98bed258e	TRUE	Quality of orthomosaics was not optimal due to manual flying.	Vegetation type was the most important determinent in the successful detection of kanagroos. Time of time and weather conditions are important factors to consider for RGB orthomosaics.	Journal Article	TRUE	2017	Australia	Not Applicable	-26.4578	153.064	Detection	Vegetation type; time of day; weather	On the ground vs. UAS	Descriptive	NA	DJI	Phantom 3 Advanced	Manual	Yes	Unknown	60	7	Lawnmower	8	DJI	Phantom 3 Advanced	No	Not Applicable	Human	Yes	Forest	Daytime	Monitoring/Counting	No
Emma	Yes	TRUE	include	rayyan-102243598	Brunton; E.A. and Leon; J.X. and Burnett; S.E.	2020	Evaluating the efficacy and optimal deployment of thermal infrared and true-colour imaging when using drones for monitoring kangaroos			Drones		4	2	1-12	https://www.scopus.com/inward/record.uri?eid=2-s2.0-85090697820&doi=10.3390%2fdrones4020020&partnerID=40&md5=eab0aa32075e81151b2d03b98bed258e	TRUE	Quality of orthomosaics was not optimal due to manual flying.	Vegetation type was the most important determinent in the successful detection of kanagroos. Time of time and weather conditions are important factors to consider for RGB orthomosaics.	Journal Article	TRUE	2017	Australia	Not Applicable	-26.4578	153.064	Detection	Vegetation type; time of day; weather	On the ground vs. UAS	Descriptive	NA	DJI	Phantom 3 Advanced	Manual	Yes	Unknown	50	5	Lawnmower	8	DJI	Phantom 3 Advanced	No	Not Applicable	Human	Yes	Forest	Daytime	Monitoring/Counting	No
Emma	Yes	TRUE	include	rayyan-102243598	Brunton; E.A. and Leon; J.X. and Burnett; S.E.	2020	Evaluating the efficacy and optimal deployment of thermal infrared and true-colour imaging when using drones for monitoring kangaroos			Drones		4	2	1-12	https://www.scopus.com/inward/record.uri?eid=2-s2.0-85090697820&doi=10.3390%2fdrones4020020&partnerID=40&md5=eab0aa32075e81151b2d03b98bed258e	TRUE	Quality of orthomosaics was not optimal due to manual flying.	Vegetation type was the most important determinent in the successful detection of kanagroos. Time of time and weather conditions are important factors to consider for RGB orthomosaics.	Journal Article	TRUE	2017	Australia	Not Applicable	-26.4578	153.064	Detection	Vegetation type; time of day; weather	On the ground vs. UAS	Descriptive	NA	DJI	Phantom 3 Advanced	Manual	Yes	Unknown	30	3	Lawnmower	8	DJI	Phantom 3 Advanced	No	Not Applicable	Human	Yes	Forest	Daytime	Monitoring/Counting	No
Emma	Yes	TRUE	include	rayyan-102243598	Brunton; E.A. and Leon; J.X. and Burnett; S.E.	2020	Evaluating the efficacy and optimal deployment of thermal infrared and true-colour imaging when using drones for monitoring kangaroos			Drones		4	2	1-12	https://www.scopus.com/inward/record.uri?eid=2-s2.0-85090697820&doi=10.3390%2fdrones4020020&partnerID=40&md5=eab0aa32075e81151b2d03b98bed258e	TRUE	Quality of orthomosaics was not optimal due to manual flying.	Vegetation type was the most important determinent in the successful detection of kanagroos. Time of time and weather conditions are important factors to consider for RGB orthomosaics.	Journal Article	TRUE	2018	Australia	Not Applicable	-26.4578	153.064	Detection	Vegetation type; time of day; weather	On the ground vs. UAS	Descriptive	NA	DJI	Phantom 3 Advanced	Manual	Yes	Unknown	120	10	Lawnmower	8	DJI	Phantom 3 Advanced	No	Not Applicable	Human	Yes	Forest	Daytime	Monitoring/Counting	No
Emma	Yes	TRUE	include	rayyan-102243598	Brunton; E.A. and Leon; J.X. and Burnett; S.E.	2020	Evaluating the efficacy and optimal deployment of thermal infrared and true-colour imaging when using drones for monitoring kangaroos			Drones		4	2	1-12	https://www.scopus.com/inward/record.uri?eid=2-s2.0-85090697820&doi=10.3390%2fdrones4020020&partnerID=40&md5=eab0aa32075e81151b2d03b98bed258e	TRUE	Quality of orthomosaics was not optimal due to manual flying.	Vegetation type was the most important determinent in the successful detection of kanagroos. Time of time and weather conditions are important factors to consider for RGB orthomosaics.	Journal Article	TRUE	2018	Australia	Not Applicable	-26.4578	153.064	Detection	Vegetation type; time of day; weather	On the ground vs. UAS	Descriptive	NA	DJI	Phantom 3 Advanced	Manual	Yes	Unknown	100	9	Lawnmower	8	DJI	Phantom 3 Advanced	No	Not Applicable	Human	Yes	Forest	Daytime	Monitoring/Counting	No
Emma	Yes	TRUE	include	rayyan-102243598	Brunton; E.A. and Leon; J.X. and Burnett; S.E.	2020	Evaluating the efficacy and optimal deployment of thermal infrared and true-colour imaging when using drones for monitoring kangaroos			Drones		4	2	1-12	https://www.scopus.com/inward/record.uri?eid=2-s2.0-85090697820&doi=10.3390%2fdrones4020020&partnerID=40&md5=eab0aa32075e81151b2d03b98bed258e	TRUE	Quality of orthomosaics was not optimal due to manual flying.	Vegetation type was the most important determinent in the successful detection of kanagroos. Time of time and weather conditions are important factors to consider for RGB orthomosaics.	Journal Article	TRUE	2018	Australia	Not Applicable	-26.4578	153.064	Detection	Vegetation type; time of day; weather	On the ground vs. UAS	Descriptive	NA	DJI	Phantom 3 Advanced	Manual	Yes	Unknown	70	8	Lawnmower	8	DJI	Phantom 3 Advanced	No	Not Applicable	Human	Yes	Forest	Daytime	Monitoring/Counting	No
Jared	Yes	TRUE	include	rayyan-102243898	Mustafa; O. and Braun; C. and Esefeld; J. and Knetsch; S. and Maercker; J. and Pfeifer; C. and RÃ¼mmler; M.-C.	2019	DETECTING ANTARCTIC SEALS and FLYING SEABIRDS by UAV			ISPRS Annals of the Photogrammetry; Remote Sensing and Spatial Information Sciences		4	2	141-148	https://www.scopus.com/inward/record.uri?eid=2-s2.0-85067496126&doi=10.5194%2fisprs-annals-IV-2-W5-141-2019&partnerID=40&md5=f9bb3efbb61518e460db716f2483bd4e	TRUE	detection mismatches cannot differentiate between confusion with another species or other object.	focuses on detection of individuals. More confusion happens in seals than birds. AGL range was 30-150m and speed 6-15m/s	Conference Proceeding	TRUE	2014	Antarctica	NA	0	0	Detection	AGL	NA	Descriptive	NA	Bormatec	Ninox	Unknown	Unknown	Unknown	90	10.5	Lawnmower	0	MAPIR	Survey-2	Unknown	Unknown	Human	Yes	Unknown	Daytime	Monitoring/Counting	Unknown
Jared	Yes	TRUE	include	rayyan-102243898	Mustafa; O. and Braun; C. and Esefeld; J. and Knetsch; S. and Maercker; J. and Pfeifer; C. and RÃ¼mmler; M.-C.	2019	DETECTING ANTARCTIC SEALS and FLYING SEABIRDS by UAV			ISPRS Annals of the Photogrammetry; Remote Sensing and Spatial Information Sciences		4	2	141-148	https://www.scopus.com/inward/record.uri?eid=2-s2.0-85067496126&doi=10.5194%2fisprs-annals-IV-2-W5-141-2019&partnerID=40&md5=f9bb3efbb61518e460db716f2483bd4e	TRUE	detection mismatches cannot differentiate between confusion with another species or other object.	focuses on detection of individuals. More confusion happens in seals than birds. AGL range was 30-150m and speed 6-15m/s	Conference Proceeding	TRUE	2014	Antarctica	NA	0	0	Detection	AGL	NA	Descriptive	NA	Bormatec	Ninox	Unknown	Unknown	Unknown	90	10.5	Lawnmower	0	MAPIR	Survey-2	Unknown	Unknown	Human	Yes	Unknown	Daytime	Monitoring/Counting	Unknown
Jared	Yes	TRUE	include	rayyan-102243898	Mustafa; O. and Braun; C. and Esefeld; J. and Knetsch; S. and Maercker; J. and Pfeifer; C. and RÃ¼mmler; M.-C.	2019	DETECTING ANTARCTIC SEALS and FLYING SEABIRDS by UAV			ISPRS Annals of the Photogrammetry; Remote Sensing and Spatial Information Sciences		4	2	141-148	https://www.scopus.com/inward/record.uri?eid=2-s2.0-85067496126&doi=10.5194%2fisprs-annals-IV-2-W5-141-2019&partnerID=40&md5=f9bb3efbb61518e460db716f2483bd4e	TRUE	detection mismatches cannot differentiate between confusion with another species or other object.	focuses on detection of individuals. More confusion happens in seals than birds. AGL range was 30-150m and speed 6-15m/s	Conference Proceeding	TRUE	2014	Antarctica	NA	0	0	Detection	AGL	NA	Descriptive	NA	Bormatec	Ninox	Unknown	Unknown	Unknown	90	10.5	Lawnmower	0	MAPIR	Survey-2	Unknown	Unknown	Human	Yes	Unknown	Daytime	Monitoring/Counting	Unknown
Jared	Yes	TRUE	include	rayyan-102243898	Mustafa; O. and Braun; C. and Esefeld; J. and Knetsch; S. and Maercker; J. and Pfeifer; C. and RÃ¼mmler; M.-C.	2019	DETECTING ANTARCTIC SEALS and FLYING SEABIRDS by UAV			ISPRS Annals of the Photogrammetry; Remote Sensing and Spatial Information Sciences		4	2	141-148	https://www.scopus.com/inward/record.uri?eid=2-s2.0-85067496126&doi=10.5194%2fisprs-annals-IV-2-W5-141-2019&partnerID=40&md5=f9bb3efbb61518e460db716f2483bd4e	TRUE	detection mismatches cannot differentiate between confusion with another species or other object.	focuses on detection of individuals. More confusion happens in seals than birds. AGL range was 30-150m and speed 6-15m/s	Conference Proceeding	TRUE	2014	Antarctica	NA	0	0	Detection	AGL	NA	Descriptive	NA	Bormatec	Ninox	Unknown	Unknown	Unknown	90	10.5	Lawnmower	0	MAPIR	Survey-2	Unknown	Unknown	Human	Yes	Unknown	Daytime	Monitoring/Counting	Unknown
Jared	Yes	TRUE	include	rayyan-102243898	Mustafa; O. and Braun; C. and Esefeld; J. and Knetsch; S. and Maercker; J. and Pfeifer; C. and RÃ¼mmler; M.-C.	2019	DETECTING ANTARCTIC SEALS and FLYING SEABIRDS by UAV			ISPRS Annals of the Photogrammetry; Remote Sensing and Spatial Information Sciences		4	2	141-148	https://www.scopus.com/inward/record.uri?eid=2-s2.0-85067496126&doi=10.5194%2fisprs-annals-IV-2-W5-141-2019&partnerID=40&md5=f9bb3efbb61518e460db716f2483bd4e	TRUE	detection mismatches cannot differentiate between confusion with another species or other object.	focuses on detection of individuals. More confusion happens in seals than birds. AGL range was 30-150m and speed 6-15m/s	Conference Proceeding	TRUE	2015	Antarctica	NA	0	0	Detection	AGL	NA	Descriptive	NA	Bormatec	Ninox	Unknown	Unknown	Unknown	90	10.5	Lawnmower	0	MAPIR	Survey-2	Unknown	Unknown	Human	Yes	Unknown	Daytime	Monitoring/Counting	Unknown
Jared	Yes	TRUE	include	rayyan-102243898	Mustafa; O. and Braun; C. and Esefeld; J. and Knetsch; S. and Maercker; J. and Pfeifer; C. and RÃ¼mmler; M.-C.	2019	DETECTING ANTARCTIC SEALS and FLYING SEABIRDS by UAV			ISPRS Annals of the Photogrammetry; Remote Sensing and Spatial Information Sciences		4	2	141-148	https://www.scopus.com/inward/record.uri?eid=2-s2.0-85067496126&doi=10.5194%2fisprs-annals-IV-2-W5-141-2019&partnerID=40&md5=f9bb3efbb61518e460db716f2483bd4e	TRUE	detection mismatches cannot differentiate between confusion with another species or other object.	focuses on detection of individuals. More confusion happens in seals than birds. AGL range was 30-150m and speed 6-15m/s	Conference Proceeding	TRUE	2015	Antarctica	NA	0	0	Detection	AGL	NA	Descriptive	NA	Bormatec	Ninox	Unknown	Unknown	Unknown	90	10.5	Lawnmower	0	MAPIR	Survey-2	Unknown	Unknown	Human	Yes	Unknown	Daytime	Monitoring/Counting	Unknown
Jared	Yes	TRUE	include	rayyan-102243898	Mustafa; O. and Braun; C. and Esefeld; J. and Knetsch; S. and Maercker; J. and Pfeifer; C. and RÃ¼mmler; M.-C.	2019	DETECTING ANTARCTIC SEALS and FLYING SEABIRDS by UAV			ISPRS Annals of the Photogrammetry; Remote Sensing and Spatial Information Sciences		4	2	141-148	https://www.scopus.com/inward/record.uri?eid=2-s2.0-85067496126&doi=10.5194%2fisprs-annals-IV-2-W5-141-2019&partnerID=40&md5=f9bb3efbb61518e460db716f2483bd4e	TRUE	detection mismatches cannot differentiate between confusion with another species or other object.	focuses on detection of individuals. More confusion happens in seals than birds. AGL range was 30-150m and speed 6-15m/s	Conference Proceeding	TRUE	2015	Antarctica	NA	0	0	Detection	AGL	NA	Descriptive	NA	Bormatec	Ninox	Unknown	Unknown	Unknown	90	10.5	Lawnmower	0	MAPIR	Survey-2	Unknown	Unknown	Human	Yes	Unknown	Daytime	Monitoring/Counting	Unknown
Jared	Yes	TRUE	include	rayyan-102243898	Mustafa; O. and Braun; C. and Esefeld; J. and Knetsch; S. and Maercker; J. and Pfeifer; C. and RÃ¼mmler; M.-C.	2019	DETECTING ANTARCTIC SEALS and FLYING SEABIRDS by UAV			ISPRS Annals of the Photogrammetry; Remote Sensing and Spatial Information Sciences		4	2	141-148	https://www.scopus.com/inward/record.uri?eid=2-s2.0-85067496126&doi=10.5194%2fisprs-annals-IV-2-W5-141-2019&partnerID=40&md5=f9bb3efbb61518e460db716f2483bd4e	TRUE	detection mismatches cannot differentiate between confusion with another species or other object.	focuses on detection of individuals. More confusion happens in seals than birds. AGL range was 30-150m and speed 6-15m/s	Conference Proceeding	TRUE	2015	Antarctica	NA	0	0	Detection	AGL	NA	Descriptive	NA	Bormatec	Ninox	Unknown	Unknown	Unknown	90	10.5	Lawnmower	0	MAPIR	Survey-2	Unknown	Unknown	Human	Yes	Unknown	Daytime	Monitoring/Counting	Unknown
Jared	Yes	TRUE	include	rayyan-102243898	Mustafa; O. and Braun; C. and Esefeld; J. and Knetsch; S. and Maercker; J. and Pfeifer; C. and RÃ¼mmler; M.-C.	2019	DETECTING ANTARCTIC SEALS and FLYING SEABIRDS by UAV			ISPRS Annals of the Photogrammetry; Remote Sensing and Spatial Information Sciences		4	2	141-148	https://www.scopus.com/inward/record.uri?eid=2-s2.0-85067496126&doi=10.5194%2fisprs-annals-IV-2-W5-141-2019&partnerID=40&md5=f9bb3efbb61518e460db716f2483bd4e	TRUE	detection mismatches cannot differentiate between confusion with another species or other object.	focuses on detection of individuals. More confusion happens in seals than birds. AGL range was 30-150m and speed 6-15m/s	Conference Proceeding	TRUE	2015	Antarctica	NA	0	0	Detection	AGL	NA	Descriptive	NA	Bormatec	Ninox	Unknown	Unknown	Unknown	90	10.5	Lawnmower	0	MAPIR	Survey-2	Unknown	Unknown	Human	Yes	Unknown	Daytime	Monitoring/Counting	Unknown
Jared	Yes	TRUE	include	rayyan-102243898	Mustafa; O. and Braun; C. and Esefeld; J. and Knetsch; S. and Maercker; J. and Pfeifer; C. and RÃ¼mmler; M.-C.	2019	DETECTING ANTARCTIC SEALS and FLYING SEABIRDS by UAV			ISPRS Annals of the Photogrammetry; Remote Sensing and Spatial Information Sciences		4	2	141-148	https://www.scopus.com/inward/record.uri?eid=2-s2.0-85067496126&doi=10.5194%2fisprs-annals-IV-2-W5-141-2019&partnerID=40&md5=f9bb3efbb61518e460db716f2483bd4e	TRUE	detection mismatches cannot differentiate between confusion with another species or other object.	focuses on detection of individuals. More confusion happens in seals than birds. AGL range was 30-150m and speed 6-15m/s	Conference Proceeding	TRUE	2015	Antarctica	NA	0	0	Detection	AGL	NA	Descriptive	NA	Bormatec	Ninox	Unknown	Unknown	Unknown	90	10.5	Lawnmower	0	MAPIR	Survey-2	Unknown	Unknown	Human	Yes	Unknown	Daytime	Monitoring/Counting	Unknown
Jared	Yes	TRUE	include	rayyan-102243898	Mustafa; O. and Braun; C. and Esefeld; J. and Knetsch; S. and Maercker; J. and Pfeifer; C. and RÃ¼mmler; M.-C.	2019	DETECTING ANTARCTIC SEALS and FLYING SEABIRDS by UAV			ISPRS Annals of the Photogrammetry; Remote Sensing and Spatial Information Sciences		4	2	141-148	https://www.scopus.com/inward/record.uri?eid=2-s2.0-85067496126&doi=10.5194%2fisprs-annals-IV-2-W5-141-2019&partnerID=40&md5=f9bb3efbb61518e460db716f2483bd4e	TRUE	detection mismatches cannot differentiate between confusion with another species or other object.	focuses on detection of individuals. More confusion happens in seals than birds. AGL range was 30-150m and speed 6-15m/s	Conference Proceeding	TRUE	2015	Antarctica	NA	0	0	Detection	AGL	NA	Descriptive	NA	Bormatec	Ninox	Unknown	Unknown	Unknown	90	10.5	Lawnmower	0	MAPIR	Survey-2	Unknown	Unknown	Human	Yes	Unknown	Daytime	Monitoring/Counting	Unknown
Jared	Yes	TRUE	include	rayyan-102243898	Mustafa; O. and Braun; C. and Esefeld; J. and Knetsch; S. and Maercker; J. and Pfeifer; C. and RÃ¼mmler; M.-C.	2019	DETECTING ANTARCTIC SEALS and FLYING SEABIRDS by UAV			ISPRS Annals of the Photogrammetry; Remote Sensing and Spatial Information Sciences		4	2	141-148	https://www.scopus.com/inward/record.uri?eid=2-s2.0-85067496126&doi=10.5194%2fisprs-annals-IV-2-W5-141-2019&partnerID=40&md5=f9bb3efbb61518e460db716f2483bd4e	TRUE	detection mismatches cannot differentiate between confusion with another species or other object.	focuses on detection of individuals. More confusion happens in seals than birds. AGL range was 30-150m and speed 6-15m/s	Conference Proceeding	TRUE	2015	Antarctica	NA	0	0	Detection	AGL	NA	Descriptive	NA	Bormatec	Ninox	Unknown	Unknown	Unknown	90	10.5	Lawnmower	0	MAPIR	Survey-2	Unknown	Unknown	Human	Yes	Unknown	Daytime	Monitoring/Counting	Unknown
Jared	Yes	TRUE	include	rayyan-102243898	Mustafa; O. and Braun; C. and Esefeld; J. and Knetsch; S. and Maercker; J. and Pfeifer; C. and RÃ¼mmler; M.-C.	2019	DETECTING ANTARCTIC SEALS and FLYING SEABIRDS by UAV			ISPRS Annals of the Photogrammetry; Remote Sensing and Spatial Information Sciences		4	2	141-148	https://www.scopus.com/inward/record.uri?eid=2-s2.0-85067496126&doi=10.5194%2fisprs-annals-IV-2-W5-141-2019&partnerID=40&md5=f9bb3efbb61518e460db716f2483bd4e	TRUE	detection mismatches cannot differentiate between confusion with another species or other object.	focuses on detection of individuals. More confusion happens in seals than birds. AGL range was 30-150m and speed 6-15m/s	Conference Proceeding	TRUE	2015	Antarctica	NA	0	0	Detection	AGL	NA	Descriptive	NA	DJI	Phantom 4 Pro	Unknown	Unknown	Unknown	90	10.5	Lawnmower	0	DJI	Phantom 4 Pro	Unknown	Unknown	Human	Yes	Unknown	Daytime	Monitoring/Counting	Unknown
Jared	Yes	TRUE	include	rayyan-102243898	Mustafa; O. and Braun; C. and Esefeld; J. and Knetsch; S. and Maercker; J. and Pfeifer; C. and RÃ¼mmler; M.-C.	2019	DETECTING ANTARCTIC SEALS and FLYING SEABIRDS by UAV			ISPRS Annals of the Photogrammetry; Remote Sensing and Spatial Information Sciences		4	2	141-148	https://www.scopus.com/inward/record.uri?eid=2-s2.0-85067496126&doi=10.5194%2fisprs-annals-IV-2-W5-141-2019&partnerID=40&md5=f9bb3efbb61518e460db716f2483bd4e	TRUE	detection mismatches cannot differentiate between confusion with another species or other object.	focuses on detection of individuals. More confusion happens in seals than birds. AGL range was 30-150m and speed 6-15m/s	Conference Proceeding	TRUE	2015	Antarctica	NA	0	0	Detection	AGL	NA	Descriptive	NA	DJI	Phantom 4 Pro	Unknown	Unknown	Unknown	90	10.5	Lawnmower	0	DJI	Phantom 4 Pro	Unknown	Unknown	Human	Yes	Unknown	Daytime	Monitoring/Counting	Unknown
Jared	Yes	TRUE	include	rayyan-102243898	Mustafa; O. and Braun; C. and Esefeld; J. and Knetsch; S. and Maercker; J. and Pfeifer; C. and RÃ¼mmler; M.-C.	2019	DETECTING ANTARCTIC SEALS and FLYING SEABIRDS by UAV			ISPRS Annals of the Photogrammetry; Remote Sensing and Spatial Information Sciences		4	2	141-148	https://www.scopus.com/inward/record.uri?eid=2-s2.0-85067496126&doi=10.5194%2fisprs-annals-IV-2-W5-141-2019&partnerID=40&md5=f9bb3efbb61518e460db716f2483bd4e	TRUE	detection mismatches cannot differentiate between confusion with another species or other object.	focuses on detection of individuals. More confusion happens in seals than birds. AGL range was 30-150m and speed 6-15m/s	Conference Proceeding	TRUE	2015	Antarctica	NA	0	0	Detection	AGL	NA	Descriptive	NA	DJI	Phantom 4 Pro	Unknown	Unknown	Unknown	90	10.5	Lawnmower	0	DJI	Phantom 4 Pro	Unknown	Unknown	Human	Yes	Unknown	Daytime	Monitoring/Counting	Unknown
Jared	Yes	TRUE	include	rayyan-102243898	Mustafa; O. and Braun; C. and Esefeld; J. and Knetsch; S. and Maercker; J. and Pfeifer; C. and RÃ¼mmler; M.-C.	2019	DETECTING ANTARCTIC SEALS and FLYING SEABIRDS by UAV			ISPRS Annals of the Photogrammetry; Remote Sensing and Spatial Information Sciences		4	2	141-148	https://www.scopus.com/inward/record.uri?eid=2-s2.0-85067496126&doi=10.5194%2fisprs-annals-IV-2-W5-141-2019&partnerID=40&md5=f9bb3efbb61518e460db716f2483bd4e	TRUE	detection mismatches cannot differentiate between confusion with another species or other object.	focuses on detection of individuals. More confusion happens in seals than birds. AGL range was 30-150m and speed 6-15m/s	Conference Proceeding	TRUE	2015	Antarctica	NA	0	0	Detection	AGL	NA	Descriptive	NA	DJI	Phantom 4 Pro	Unknown	Unknown	Unknown	90	10.5	Lawnmower	0	DJI	Phantom 4 Pro	Unknown	Unknown	Human	Yes	Unknown	Daytime	Monitoring/Counting	Unknown
Jared	Yes	TRUE	include	rayyan-102243898	Mustafa; O. and Braun; C. and Esefeld; J. and Knetsch; S. and Maercker; J. and Pfeifer; C. and RÃ¼mmler; M.-C.	2019	DETECTING ANTARCTIC SEALS and FLYING SEABIRDS by UAV			ISPRS Annals of the Photogrammetry; Remote Sensing and Spatial Information Sciences		4	2	141-148	https://www.scopus.com/inward/record.uri?eid=2-s2.0-85067496126&doi=10.5194%2fisprs-annals-IV-2-W5-141-2019&partnerID=40&md5=f9bb3efbb61518e460db716f2483bd4e	TRUE	detection mismatches cannot differentiate between confusion with another species or other object.	focuses on detection of individuals. More confusion happens in seals than birds. AGL range was 30-150m and speed 6-15m/s	Conference Proceeding	TRUE	2015	Antarctica	NA	0	0	Detection	AGL	NA	Descriptive	NA	DJI	Phantom 4 Pro	Unknown	Unknown	Unknown	90	10.5	Lawnmower	0	DJI	Phantom 4 Pro	Unknown	Unknown	Human	Yes	Unknown	Daytime	Monitoring/Counting	Unknown
Jared	Yes	TRUE	include	rayyan-102243898	Mustafa; O. and Braun; C. and Esefeld; J. and Knetsch; S. and Maercker; J. and Pfeifer; C. and RÃ¼mmler; M.-C.	2019	DETECTING ANTARCTIC SEALS and FLYING SEABIRDS by UAV			ISPRS Annals of the Photogrammetry; Remote Sensing and Spatial Information Sciences		4	2	141-148	https://www.scopus.com/inward/record.uri?eid=2-s2.0-85067496126&doi=10.5194%2fisprs-annals-IV-2-W5-141-2019&partnerID=40&md5=f9bb3efbb61518e460db716f2483bd4e	TRUE	detection mismatches cannot differentiate between confusion with another species or other object.	focuses on detection of individuals. More confusion happens in seals than birds. AGL range was 30-150m and speed 6-15m/s	Conference Proceeding	TRUE	2015	Antarctica	NA	0	0	Detection	AGL	NA	Descriptive	NA	DJI	Phantom 4 Pro	Unknown	Unknown	Unknown	90	10.5	Lawnmower	0	DJI	Phantom 4 Pro	Unknown	Unknown	Human	Yes	Unknown	Daytime	Monitoring/Counting	Unknown
Jared	Yes	TRUE	include	rayyan-102246549	Burr; Paul C. and Samiappan; Sathishkumar and Hathcock; Lee A. and Moorhead; Robert J. and Dorr; Brian S.	2019	Estimating waterbird abundance on catfish aquaculture ponds using an unmanned aerial system.		2019	Human-Wildlife Interactions		13	2	317-330		TRUE	4 major factors that can influence results: (1) morphological and behavioral characteristics of the birds themselves, (2) sun reflections on the waterbody, (3) bird shadows, and (4) mosaicking artifacts.	uas able to successfully collect imagery and estimate abundances using manual counts. Algorithms able to correctly distinguish species by color and morphology. No difference in accuracy among AGL. Color segmentation and template matching performs well.	Journal Article	TRUE	2015	United States of America	Mississippi	33.3271	-90.5398	Overall accuracy	NA	UAS vs. UAS	ANOVA	NA	Robota	Triton	Automatic	Unknown	Robota Goose	122	0	Lawnmower	30	Sony	RX100	Unknown	Not Applicable	Combination	Yes	Wetland	Daytime	Monitoring/Counting	Unknown
Jared	Yes	TRUE	include	rayyan-102246549	Burr; Paul C. and Samiappan; Sathishkumar and Hathcock; Lee A. and Moorhead; Robert J. and Dorr; Brian S.	2019	Estimating waterbird abundance on catfish aquaculture ponds using an unmanned aerial system.		2019	Human-Wildlife Interactions		13	2	317-330		TRUE	4 major factors that can influence results: (1) morphological and behavioral characteristics of the birds themselves, (2) sun reflections on the waterbody, (3) bird shadows, and (4) mosaicking artifacts.	uas able to successfully collect imagery and estimate abundances using manual counts. Algorithms able to correctly distinguish species by color and morphology. No difference in accuracy among AGL. Color segmentation and template matching performs well.	Journal Article	TRUE	2015	United States of America	Mississippi	33.3271	-90.5398	Overall accuracy	NA	UAS vs. UAS	ANOVA	NA	Robota	Triton	Automatic	Unknown	Robota Goose	183	0	Lawnmower	25	Sony	RX100	Unknown	Not Applicable	Combination	Yes	Wetland	Daytime	Monitoring/Counting	Unknown
Jared	Yes	TRUE	include	rayyan-102246549	Burr; Paul C. and Samiappan; Sathishkumar and Hathcock; Lee A. and Moorhead; Robert J. and Dorr; Brian S.	2019	Estimating waterbird abundance on catfish aquaculture ponds using an unmanned aerial system.		2019	Human-Wildlife Interactions		13	2	317-330		TRUE	4 major factors that can influence results: (1) morphological and behavioral characteristics of the birds themselves, (2) sun reflections on the waterbody, (3) bird shadows, and (4) mosaicking artifacts.	uas able to successfully collect imagery and estimate abundances using manual counts. Algorithms able to correctly distinguish species by color and morphology. No difference in accuracy among AGL. Color segmentation and template matching performs well.	Journal Article	TRUE	2015	United States of America	Mississippi	33.3271	-90.5398	Overall accuracy	NA	UAS vs. UAS	ANOVA	NA	Robota	Triton	Automatic	Unknown	Robota Goose	61	0	Lawnmower	35	Sony	RX100	Unknown	Not Applicable	Combination	Yes	Wetland	Daytime	Monitoring/Counting	Unknown
Jared	Yes	TRUE	include	rayyan-102246549	Burr; Paul C. and Samiappan; Sathishkumar and Hathcock; Lee A. and Moorhead; Robert J. and Dorr; Brian S.	2019	Estimating waterbird abundance on catfish aquaculture ponds using an unmanned aerial system.		2019	Human-Wildlife Interactions		13	2	317-330		TRUE	4 major factors that can influence results: (1) morphological and behavioral characteristics of the birds themselves, (2) sun reflections on the waterbody, (3) bird shadows, and (4) mosaicking artifacts.	uas able to successfully collect imagery and estimate abundances using manual counts. Algorithms able to correctly distinguish species by color and morphology. No difference in accuracy among AGL. Color segmentation and template matching performs well.	Journal Article	TRUE	2015	United States of America	Mississippi	33.3271	-90.5398	Overall accuracy	NA	UAS vs. UAS	ANOVA	NA	Robota	Triton	Automatic	Unknown	Robota Goose	122	0	Lawnmower	30	Sony	RX100	Unknown	Not Applicable	Combination	Yes	Wetland	Daytime	Monitoring/Counting	Unknown
Jared	Yes	TRUE	include	rayyan-102246549	Burr; Paul C. and Samiappan; Sathishkumar and Hathcock; Lee A. and Moorhead; Robert J. and Dorr; Brian S.	2019	Estimating waterbird abundance on catfish aquaculture ponds using an unmanned aerial system.		2019	Human-Wildlife Interactions		13	2	317-330		TRUE	4 major factors that can influence results: (1) morphological and behavioral characteristics of the birds themselves, (2) sun reflections on the waterbody, (3) bird shadows, and (4) mosaicking artifacts.	uas able to successfully collect imagery and estimate abundances using manual counts. Algorithms able to correctly distinguish species by color and morphology. No difference in accuracy among AGL. Color segmentation and template matching performs well.	Journal Article	TRUE	2015	United States of America	Mississippi	33.3271	-90.5398	Overall accuracy	NA	UAS vs. UAS	ANOVA	NA	Robota	Triton	Automatic	Unknown	Robota Goose	183	0	Lawnmower	25	Sony	RX100	Unknown	Not Applicable	Combination	Yes	Wetland	Daytime	Monitoring/Counting	Unknown
Jared	Yes	TRUE	include	rayyan-102246549	Burr; Paul C. and Samiappan; Sathishkumar and Hathcock; Lee A. and Moorhead; Robert J. and Dorr; Brian S.	2019	Estimating waterbird abundance on catfish aquaculture ponds using an unmanned aerial system.		2019	Human-Wildlife Interactions		13	2	317-330		TRUE	4 major factors that can influence results: (1) morphological and behavioral characteristics of the birds themselves, (2) sun reflections on the waterbody, (3) bird shadows, and (4) mosaicking artifacts.	uas able to successfully collect imagery and estimate abundances using manual counts. Algorithms able to correctly distinguish species by color and morphology. No difference in accuracy among AGL. Color segmentation and template matching performs well.	Journal Article	TRUE	2016	United States of America	Mississippi	33.5892	-90.4474	Overall accuracy	NA	UAS vs. UAS	ANOVA	NA	Robota	Triton	Automatic	Unknown	Robota Goose	122	0	Lawnmower	26	Sony	RX100	Unknown	Not Applicable	Combination	Yes	Wetland	Daytime	Monitoring/Counting	Unknown
Jared	Yes	TRUE	include	rayyan-102246549	Burr; Paul C. and Samiappan; Sathishkumar and Hathcock; Lee A. and Moorhead; Robert J. and Dorr; Brian S.	2019	Estimating waterbird abundance on catfish aquaculture ponds using an unmanned aerial system.		2019	Human-Wildlife Interactions		13	2	317-330		TRUE	4 major factors that can influence results: (1) morphological and behavioral characteristics of the birds themselves, (2) sun reflections on the waterbody, (3) bird shadows, and (4) mosaicking artifacts.	uas able to successfully collect imagery and estimate abundances using manual counts. Algorithms able to correctly distinguish species by color and morphology. No difference in accuracy among AGL. Color segmentation and template matching performs well.	Journal Article	TRUE	2016	United States of America	Mississippi	33.5892	-90.4474	Overall accuracy	NA	UAS vs. UAS	ANOVA	NA	Robota	Triton	Automatic	Unknown	Robota Goose	122	0	Lawnmower	26	Sony	RX100	Unknown	Not Applicable	Combination	Yes	Wetland	Daytime	Monitoring/Counting	Unknown
Jared	Yes	TRUE	include	rayyan-102246549	Burr; Paul C. and Samiappan; Sathishkumar and Hathcock; Lee A. and Moorhead; Robert J. and Dorr; Brian S.	2019	Estimating waterbird abundance on catfish aquaculture ponds using an unmanned aerial system.		2019	Human-Wildlife Interactions		13	2	317-330		TRUE	4 major factors that can influence results: (1) morphological and behavioral characteristics of the birds themselves, (2) sun reflections on the waterbody, (3) bird shadows, and (4) mosaicking artifacts.	uas able to successfully collect imagery and estimate abundances using manual counts. Algorithms able to correctly distinguish species by color and morphology. No difference in accuracy among AGL. Color segmentation and template matching performs well.	Journal Article	TRUE	2016	United States of America	Mississippi	33.5892	-90.4474	Overall accuracy	NA	UAS vs. UAS	ANOVA	NA	Robota	Triton	Automatic	Unknown	Robota Goose	122	0	Lawnmower	26	Sony	RX100	Unknown	Not Applicable	Combination	Yes	Wetland	Daytime	Monitoring/Counting	Unknown
Jared	Yes	TRUE	include	rayyan-102246549	Burr; Paul C. and Samiappan; Sathishkumar and Hathcock; Lee A. and Moorhead; Robert J. and Dorr; Brian S.	2019	Estimating waterbird abundance on catfish aquaculture ponds using an unmanned aerial system.		2019	Human-Wildlife Interactions		13	2	317-330		TRUE	4 major factors that can influence results: (1) morphological and behavioral characteristics of the birds themselves, (2) sun reflections on the waterbody, (3) bird shadows, and (4) mosaicking artifacts.	uas able to successfully collect imagery and estimate abundances using manual counts. Algorithms able to correctly distinguish species by color and morphology. No difference in accuracy among AGL. Color segmentation and template matching performs well.	Journal Article	TRUE	2016	United States of America	Mississippi	33.5892	-90.4474	Overall accuracy	NA	UAS vs. UAS	ANOVA	NA	Robota	Triton	Automatic	Unknown	Robota Goose	183	0	Lawnmower	19	Sony	RX100	Unknown	Not Applicable	Combination	Yes	Wetland	Daytime	Monitoring/Counting	Unknown
Jared	Yes	TRUE	include	rayyan-102246549	Burr; Paul C. and Samiappan; Sathishkumar and Hathcock; Lee A. and Moorhead; Robert J. and Dorr; Brian S.	2019	Estimating waterbird abundance on catfish aquaculture ponds using an unmanned aerial system.		2019	Human-Wildlife Interactions		13	2	317-330		TRUE	4 major factors that can influence results: (1) morphological and behavioral characteristics of the birds themselves, (2) sun reflections on the waterbody, (3) bird shadows, and (4) mosaicking artifacts.	uas able to successfully collect imagery and estimate abundances using manual counts. Algorithms able to correctly distinguish species by color and morphology. No difference in accuracy among AGL. Color segmentation and template matching performs well.	Journal Article	TRUE	2016	United States of America	Mississippi	33.5892	-90.4474	Overall accuracy	NA	UAS vs. UAS	ANOVA	NA	Robota	Triton	Automatic	Unknown	Robota Goose	183	0	Lawnmower	19	Sony	RX100	Unknown	Not Applicable	Combination	Yes	Wetland	Daytime	Monitoring/Counting	Unknown
Jared	Yes	TRUE	include	rayyan-102246549	Burr; Paul C. and Samiappan; Sathishkumar and Hathcock; Lee A. and Moorhead; Robert J. and Dorr; Brian S.	2019	Estimating waterbird abundance on catfish aquaculture ponds using an unmanned aerial system.		2019	Human-Wildlife Interactions		13	2	317-330		TRUE	4 major factors that can influence results: (1) morphological and behavioral characteristics of the birds themselves, (2) sun reflections on the waterbody, (3) bird shadows, and (4) mosaicking artifacts.	uas able to successfully collect imagery and estimate abundances using manual counts. Algorithms able to correctly distinguish species by color and morphology. No difference in accuracy among AGL. Color segmentation and template matching performs well.	Journal Article	TRUE	2016	United States of America	Mississippi	33.5892	-90.4474	Overall accuracy	NA	UAS vs. UAS	ANOVA	NA	Robota	Triton	Automatic	Unknown	Robota Goose	183	0	Lawnmower	19	Sony	RX100	Unknown	Not Applicable	Combination	Yes	Wetland	Daytime	Monitoring/Counting	Unknown
Jared	Yes	TRUE	include	rayyan-102246549	Burr; Paul C. and Samiappan; Sathishkumar and Hathcock; Lee A. and Moorhead; Robert J. and Dorr; Brian S.	2019	Estimating waterbird abundance on catfish aquaculture ponds using an unmanned aerial system.		2019	Human-Wildlife Interactions		13	2	317-330		TRUE	4 major factors that can influence results: (1) morphological and behavioral characteristics of the birds themselves, (2) sun reflections on the waterbody, (3) bird shadows, and (4) mosaicking artifacts.	uas able to successfully collect imagery and estimate abundances using manual counts. Algorithms able to correctly distinguish species by color and morphology. No difference in accuracy among AGL. Color segmentation and template matching performs well.	Journal Article	TRUE	2016	United States of America	Mississippi	33.5892	-90.4474	Overall accuracy	NA	UAS vs. UAS	ANOVA	NA	Precision Hawk	Lancaster	Automatic	Unknown	Mission Planner for ArduPilot	61	0	Lawnmower	74	Nikon	unknown	Unknown	Not Applicable	Combination	Yes	Wetland	Daytime	Monitoring/Counting	Unknown
Jared	Yes	TRUE	include	rayyan-102246826	Han; Yong-Gu and Yoo; Seung Hwa and Kwon; Ohseok	2017	Possibility of applying unmanned aerial vehicle (UAV) and mapping software for the monitoring of waterbirds and their habitats.		19	Journal of Ecology and Environment		41		21-21		TRUE	Some camera lenses did not allow accurate identification of species from altitudes that did not disturb waterfowl.	ID'd 26 different species from drone imagery.	Journal Article	TRUE	2015	Korea, South	Not Applicable	0	0	NA	NA	NA	Descriptive	NA	DJI	Phantom 2 Vision	Manual	Unknown	Unknown	0	0	Unknown	0	DJI	Phantom 2 Vision	Unknown	Not Applicable	Human	Unknown	Wetland	Daytime	Monitoring/Counting	Unknown
Jared	Yes	TRUE	include	rayyan-102246826	Han; Yong-Gu and Yoo; Seung Hwa and Kwon; Ohseok	2017	Possibility of applying unmanned aerial vehicle (UAV) and mapping software for the monitoring of waterbirds and their habitats.		19	Journal of Ecology and Environment		41		21-21		TRUE	Some camera lenses did not allow accurate identification of species from altitudes that did not disturb waterfowl.	ID'd 26 different species from drone imagery.	Journal Article	TRUE	2015	Korea, South	Not Applicable	0	0	NA	NA	NA	Descriptive	NA	DJI	Phantom 2 Vision	Manual	Unknown	Unknown	0	0	Unknown	0	DJI	Phantom 2 Vision	Unknown	Not Applicable	Human	Unknown	Wetland	Daytime	Monitoring/Counting	Unknown
Jared	Yes	TRUE	include	rayyan-102246826	Han; Yong-Gu and Yoo; Seung Hwa and Kwon; Ohseok	2017	Possibility of applying unmanned aerial vehicle (UAV) and mapping software for the monitoring of waterbirds and their habitats.		19	Journal of Ecology and Environment		41		21-21		TRUE	Some camera lenses did not allow accurate identification of species from altitudes that did not disturb waterfowl.	ID'd 26 different species from drone imagery.	Journal Article	TRUE	2015	Korea, South	Not Applicable	0	0	NA	NA	NA	Descriptive	NA	DJI	Phantom 2 Vision	Manual	Unknown	Unknown	0	0	Unknown	0	DJI	Phantom 2 Vision	Unknown	Not Applicable	Human	Unknown	Wetland	Daytime	Monitoring/Counting	Unknown
Jared	Yes	TRUE	include	rayyan-102246826	Han; Yong-Gu and Yoo; Seung Hwa and Kwon; Ohseok	2017	Possibility of applying unmanned aerial vehicle (UAV) and mapping software for the monitoring of waterbirds and their habitats.		19	Journal of Ecology and Environment		41		21-21		TRUE	Some camera lenses did not allow accurate identification of species from altitudes that did not disturb waterfowl.	ID'd 26 different species from drone imagery.	Journal Article	TRUE	2015	Korea, South	Not Applicable	0	0	NA	NA	NA	Descriptive	NA	DJI	Phantom 2 Vision	Manual	Unknown	Unknown	0	0	Unknown	0	DJI	Phantom 2 Vision	Unknown	Not Applicable	Human	Unknown	Wetland	Daytime	Monitoring/Counting	Unknown
Jared	Yes	TRUE	include	rayyan-102246826	Han; Yong-Gu and Yoo; Seung Hwa and Kwon; Ohseok	2017	Possibility of applying unmanned aerial vehicle (UAV) and mapping software for the monitoring of waterbirds and their habitats.		19	Journal of Ecology and Environment		41		21-21		TRUE	Some camera lenses did not allow accurate identification of species from altitudes that did not disturb waterfowl.	ID'd 26 different species from drone imagery.	Journal Article	TRUE	2015	Korea, South	Not Applicable	0	0	NA	NA	NA	Descriptive	NA	DJI	Phantom 2 Vision	Manual	Unknown	Unknown	0	0	Unknown	0	DJI	Phantom 2 Vision	Unknown	Not Applicable	Human	Unknown	Wetland	Daytime	Monitoring/Counting	Unknown
Jared	Yes	TRUE	include	rayyan-102246826	Han; Yong-Gu and Yoo; Seung Hwa and Kwon; Ohseok	2017	Possibility of applying unmanned aerial vehicle (UAV) and mapping software for the monitoring of waterbirds and their habitats.		19	Journal of Ecology and Environment		41		21-21		TRUE	Some camera lenses did not allow accurate identification of species from altitudes that did not disturb waterfowl.	ID'd 26 different species from drone imagery.	Journal Article	TRUE	2015	Korea, South	Not Applicable	0	0	NA	NA	NA	Descriptive	NA	DJI	Phantom 2 Vision	Manual	Unknown	Unknown	0	0	Unknown	0	DJI	Phantom 2 Vision	Unknown	Not Applicable	Human	Unknown	Wetland	Daytime	Monitoring/Counting	Unknown
Emma	Yes	TRUE	include	rayyan-102243598	Brunton; E.A. and Leon; J.X. and Burnett; S.E.	2020	Evaluating the efficacy and optimal deployment of thermal infrared and true-colour imaging when using drones for monitoring kangaroos			Drones		4	2	1-12	https://www.scopus.com/inward/record.uri?eid=2-s2.0-85090697820&doi=10.3390%2fdrones4020020&partnerID=40&md5=eab0aa32075e81151b2d03b98bed258e	TRUE	Quality of orthomosaics was not optimal due to manual flying.	Vegetation type was the most important determinent in the successful detection of kanagroos. Time of time and weather conditions are important factors to consider for RGB orthomosaics.	Journal Article	TRUE	2018	Australia	Not Applicable	-26.4578	153.064	Detection	Vegetation type; time of day; weather	On the ground vs. UAS	Descriptive	NA	DJI	Phantom 3 Advanced	Manual	Yes	Unknown	60	7	Lawnmower	8	FLIR	Vue Pro R	Yes	Manual	Human	Yes	Grass	Daytime	Monitoring/Counting	No
Emma	Yes	TRUE	include	rayyan-102243598	Brunton; E.A. and Leon; J.X. and Burnett; S.E.	2020	Evaluating the efficacy and optimal deployment of thermal infrared and true-colour imaging when using drones for monitoring kangaroos			Drones		4	2	1-12	https://www.scopus.com/inward/record.uri?eid=2-s2.0-85090697820&doi=10.3390%2fdrones4020020&partnerID=40&md5=eab0aa32075e81151b2d03b98bed258e	TRUE	Quality of orthomosaics was not optimal due to manual flying.	Vegetation type was the most important determinent in the successful detection of kanagroos. Time of time and weather conditions are important factors to consider for RGB orthomosaics.	Journal Article	TRUE	2018	Australia	Not Applicable	-26.4578	153.064	Detection	Vegetation type; time of day; weather	On the ground vs. UAS	Descriptive	NA	DJI	Phantom 3 Advanced	Manual	Yes	Unknown	50	5	Lawnmower	8	FLIR	Vue Pro R	Yes	Manual	Human	Yes	Grass	Daytime	Monitoring/Counting	No
Emma	Yes	TRUE	include	rayyan-102243598	Brunton; E.A. and Leon; J.X. and Burnett; S.E.	2020	Evaluating the efficacy and optimal deployment of thermal infrared and true-colour imaging when using drones for monitoring kangaroos			Drones		4	2	1-12	https://www.scopus.com/inward/record.uri?eid=2-s2.0-85090697820&doi=10.3390%2fdrones4020020&partnerID=40&md5=eab0aa32075e81151b2d03b98bed258e	TRUE	Quality of orthomosaics was not optimal due to manual flying.	Vegetation type was the most important determinent in the successful detection of kanagroos. Time of time and weather conditions are important factors to consider for RGB orthomosaics.	Journal Article	TRUE	2018	Australia	Not Applicable	-26.4578	153.064	Detection	Vegetation type; time of day; weather	On the ground vs. UAS	Descriptive	NA	DJI	Phantom 3 Advanced	Manual	Yes	Unknown	30	3	Lawnmower	8	FLIR	Vue Pro R	Yes	Manual	Human	Yes	Grass	Daytime	Monitoring/Counting	No
Landon	Yes	TRUE	Include	rayyan-102243617	Lei; G. and Li; A. and Zhang; Z. and Bian; J. and Hu; G. and Wang; C. and Nan; X. and Wang; J. and Tan; J. and Liao; X.	2020	The Quantitative estimation of grazing intensity on the Zoige plateau based on the space-air-ground integrated monitoring technology			Remote Sensing		12	9		https://www.scopus.com/inward/record.uri?eid=2-s2.0-85085242049&doi=10.3390%2fRS12091399&partnerID=40&md5=3df77a7f82dd23f063414c06837094d3	TRUE	NA	Include. Used UAS to count livestock for grazing estimation; includes raw livestock counts from UAS images.	Journal Article	FALSE	2018	China		33.667	102.833	NA	NA	NA	Descriptive	NA	DJI	Phantom 4 Pro	Automatic	Unknown	Unknown	400		Lawnmower	20	DJI	Phantom 4 Pro	Unknown	Unknown	Human	Yes	Grass	Daytime	Monitoring/Counting	Yes
Landon	Yes	TRUE	Include	rayyan-102243617	Lei; G. and Li; A. and Zhang; Z. and Bian; J. and Hu; G. and Wang; C. and Nan; X. and Wang; J. and Tan; J. and Liao; X.	2020	The Quantitative estimation of grazing intensity on the Zoige plateau based on the space-air-ground integrated monitoring technology			Remote Sensing		12	9		https://www.scopus.com/inward/record.uri?eid=2-s2.0-85085242049&doi=10.3390%2fRS12091399&partnerID=40&md5=3df77a7f82dd23f063414c06837094d3	TRUE	NA	Include. Used UAS to count livestock for grazing estimation; includes raw livestock counts from UAS images.	Journal Article	FALSE	2018	China		33.667	102.833	NA	NA	NA	Descriptive	NA	DJI	Phantom 4 Pro	Automatic	Unknown	Unknown	400		Lawnmower	20	DJI	Phantom 4 Pro	Unknown	Unknown	Human	Yes	Grass	Daytime	Monitoring/Counting	Yes
Emma	Yes	TRUE	include	rayyan-102243630	Barbedo; J.G.A. and Koenigkan; L.V. and Santos; P.M. and Ribeiro; A.R.B.	2020	Counting cattle in UAV images-dealing with clustered animals and animal/background contrast changes			Sensors (Switzerland)		20	7		https://www.scopus.com/inward/record.uri?eid=2-s2.0-85083415912&doi=10.3390%2fs20072126&partnerID=40&md5=2fc880ed4c825a2862f246405d309dbe	TRUE	Separating animals from background in computer vision was difficult process. Animal movement. Tree coverage. Clustered animals are more difficult to identify than single animals. Young animals are difficult to detect	Try to capture imagery when animals tend to move least. Data sharing is critical for image repository development for training sets.	Journal Article	TRUE	2019	Brazil	Not Applicable	-21.9744	-47.8497	Detection	Animal movement; background contrast; animal clusters; small animals	NA	Descriptive	NA	DJI	Mavic 2 Pro	Automatic	Unknown	Unknown	30	0	Unknown	0	DJI	Mavic 2 Pro	Unknown	Unknown	Computer	No	Grass	Daytime	Monitoring/Counting	No
Emma	Yes	TRUE	include	rayyan-102243630	Barbedo; J.G.A. and Koenigkan; L.V. and Santos; P.M. and Ribeiro; A.R.B.	2020	Counting cattle in UAV images-dealing with clustered animals and animal/background contrast changes			Sensors (Switzerland)		20	7		https://www.scopus.com/inward/record.uri?eid=2-s2.0-85083415912&doi=10.3390%2fs20072126&partnerID=40&md5=2fc880ed4c825a2862f246405d309dbe	TRUE	Separating animals from background in computer vision was difficult process. Animal movement. Tree coverage. Clustered animals are more difficult to identify than single animals. Young animals are difficult to detect	Try to capture imagery when animals tend to move least. Data sharing is critical for image repository development for training sets.	Journal Article	TRUE	2019	Brazil	Not Applicable	-21.9744	-47.8497	Detection	Animal movement; background contrast; animal clusters; small animals	NA	Descriptive	NA	DJI	Mavic 2 Pro	Automatic	Unknown	Unknown	30	0	Unknown	0	DJI	Mavic 2 Pro	Unknown	Unknown	Computer	No	Grass	Daytime	Monitoring/Counting	No
Jared	Yes	TRUE	include	rayyan-102243632	Francis; R.J. and Lyons; M.B. and Kingsford; R.T. and Brandis; K.J.	2020	Counting mixed breeding aggregations of animal species using drones: Lessons from waterbirds on semi-automation			Remote Sensing		12	7		https://www.scopus.com/inward/record.uri?eid=2-s2.0-85084266700&doi=10.3390%2frs12071185&partnerID=40&md5=c8989f2afcdbe6a955621e7be6db8b51	TRUE	misclassification errors.	Background matters for species differentiation. Reduce errors by increasing sample size of training data and identifying attributes to discriminate between objects and backgrounds.	Journal Article	FALSE	2018	Botswana	NA	0	0	NA	misclassification	NA	classification and regression tree	NA	DJI	Phantom 4 Advanced	Unknown	Unknown	Unknown	20	2	Transect	0	DJI	Phantom 4 Advanced	Unknown	Unknown	Combination	Yes	Wetland	Daytime	Monitoring/Counting	Unknown
Jared	Yes	TRUE	include	rayyan-102243632	Francis; R.J. and Lyons; M.B. and Kingsford; R.T. and Brandis; K.J.	2020	Counting mixed breeding aggregations of animal species using drones: Lessons from waterbirds on semi-automation			Remote Sensing		12	7		https://www.scopus.com/inward/record.uri?eid=2-s2.0-85084266700&doi=10.3390%2frs12071185&partnerID=40&md5=c8989f2afcdbe6a955621e7be6db8b51	TRUE	misclassification errors.	Background matters for species differentiation. Reduce errors by increasing sample size of training data and identifying attributes to discriminate between objects and backgrounds.	Journal Article	FALSE	2018	Botswana	NA	0	0	NA	misclassification	NA	classification and regression tree	NA	DJI	Phantom 4 Advanced	Unknown	Unknown	Unknown	20	2	Transect	0	DJI	Phantom 4 Advanced	Unknown	Unknown	Combination	Yes	Wetland	Daytime	Monitoring/Counting	Unknown
Jared	Yes	TRUE	include	rayyan-102243632	Francis; R.J. and Lyons; M.B. and Kingsford; R.T. and Brandis; K.J.	2020	Counting mixed breeding aggregations of animal species using drones: Lessons from waterbirds on semi-automation			Remote Sensing		12	7		https://www.scopus.com/inward/record.uri?eid=2-s2.0-85084266700&doi=10.3390%2frs12071185&partnerID=40&md5=c8989f2afcdbe6a955621e7be6db8b51	TRUE	misclassification errors.	Background matters for species differentiation. Reduce errors by increasing sample size of training data and identifying attributes to discriminate between objects and backgrounds.	Journal Article	FALSE	2018	Botswana	NA	0	0	NA	misclassification	NA	classification and regression tree	NA	DJI	Phantom 4 Advanced	Unknown	Unknown	Unknown	20	2	Transect	0	DJI	Phantom 4 Advanced	Unknown	Unknown	Combination	Yes	Wetland	Daytime	Monitoring/Counting	Unknown
Jared	Yes	TRUE	include	rayyan-102243632	Francis; R.J. and Lyons; M.B. and Kingsford; R.T. and Brandis; K.J.	2020	Counting mixed breeding aggregations of animal species using drones: Lessons from waterbirds on semi-automation			Remote Sensing		12	7		https://www.scopus.com/inward/record.uri?eid=2-s2.0-85084266700&doi=10.3390%2frs12071185&partnerID=40&md5=c8989f2afcdbe6a955621e7be6db8b51	TRUE	misclassification errors.	Background matters for species differentiation. Reduce errors by increasing sample size of training data and identifying attributes to discriminate between objects and backgrounds.	Journal Article	FALSE	2018	Botswana	NA	0	0	NA	misclassification	NA	classification and regression tree	NA	DJI	Phantom 4 Advanced	Unknown	Unknown	Unknown	20	2	Transect	0	DJI	Phantom 4 Advanced	Unknown	Unknown	Combination	Yes	Wetland	Daytime	Monitoring/Counting	Unknown
Jared	Yes	TRUE	include	rayyan-102243632	Francis; R.J. and Lyons; M.B. and Kingsford; R.T. and Brandis; K.J.	2020	Counting mixed breeding aggregations of animal species using drones: Lessons from waterbirds on semi-automation			Remote Sensing		12	7		https://www.scopus.com/inward/record.uri?eid=2-s2.0-85084266700&doi=10.3390%2frs12071185&partnerID=40&md5=c8989f2afcdbe6a955621e7be6db8b51	TRUE	misclassification errors.	Background matters for species differentiation. Reduce errors by increasing sample size of training data and identifying attributes to discriminate between objects and backgrounds.	Journal Article	FALSE	2018	Botswana	NA	0	0	NA	misclassification	NA	classification and regression tree	NA	DJI	Phantom 4 Advanced	Unknown	Unknown	Unknown	20	2	Transect	0	DJI	Phantom 4 Advanced	Unknown	Unknown	Combination	Yes	Wetland	Daytime	Monitoring/Counting	Unknown
Jared	Yes	TRUE	include	rayyan-102243632	Francis; R.J. and Lyons; M.B. and Kingsford; R.T. and Brandis; K.J.	2020	Counting mixed breeding aggregations of animal species using drones: Lessons from waterbirds on semi-automation			Remote Sensing		12	7		https://www.scopus.com/inward/record.uri?eid=2-s2.0-85084266700&doi=10.3390%2frs12071185&partnerID=40&md5=c8989f2afcdbe6a955621e7be6db8b51	TRUE	misclassification errors.	Background matters for species differentiation. Reduce errors by increasing sample size of training data and identifying attributes to discriminate between objects and backgrounds.	Journal Article	FALSE	2018	Botswana	NA	0	0	NA	misclassification	NA	classification and regression tree	NA	DJI	Phantom 4 Advanced	Unknown	Unknown	Unknown	20	2	Transect	0	DJI	Phantom 4 Advanced	Unknown	Unknown	Combination	Yes	Wetland	Daytime	Monitoring/Counting	Unknown
Jared	Yes	TRUE	include	rayyan-102243632	Francis; R.J. and Lyons; M.B. and Kingsford; R.T. and Brandis; K.J.	2020	Counting mixed breeding aggregations of animal species using drones: Lessons from waterbirds on semi-automation			Remote Sensing		12	7		https://www.scopus.com/inward/record.uri?eid=2-s2.0-85084266700&doi=10.3390%2frs12071185&partnerID=40&md5=c8989f2afcdbe6a955621e7be6db8b51	TRUE	misclassification errors.	Background matters for species differentiation. Reduce errors by increasing sample size of training data and identifying attributes to discriminate between objects and backgrounds.	Journal Article	FALSE	2018	Botswana	NA	0	0	NA	misclassification	NA	classification and regression tree	NA	DJI	Phantom 4 Advanced	Unknown	Unknown	Unknown	20	2	Transect	0	DJI	Phantom 4 Advanced	Unknown	Unknown	Combination	Yes	Wetland	Daytime	Monitoring/Counting	Unknown
Jared	Yes	TRUE	include	rayyan-102243632	Francis; R.J. and Lyons; M.B. and Kingsford; R.T. and Brandis; K.J.	2020	Counting mixed breeding aggregations of animal species using drones: Lessons from waterbirds on semi-automation			Remote Sensing		12	7		https://www.scopus.com/inward/record.uri?eid=2-s2.0-85084266700&doi=10.3390%2frs12071185&partnerID=40&md5=c8989f2afcdbe6a955621e7be6db8b51	TRUE	misclassification errors.	Background matters for species differentiation. Reduce errors by increasing sample size of training data and identifying attributes to discriminate between objects and backgrounds.	Journal Article	FALSE	2016	Australia	NA	0	0	NA	misclassification	NA	classification and regression tree	NA	DJI	Phantom 3 Pro	Unknown	Unknown	Unknown	70	7.5	Lawnmower	0	DJI	Phantom 3 Pro	Unknown	Unknown	Combination	Yes	Wetland	Daytime	Monitoring/Counting	Unknown
Jared	Yes	TRUE	include	rayyan-102243632	Francis; R.J. and Lyons; M.B. and Kingsford; R.T. and Brandis; K.J.	2020	Counting mixed breeding aggregations of animal species using drones: Lessons from waterbirds on semi-automation			Remote Sensing		12	7		https://www.scopus.com/inward/record.uri?eid=2-s2.0-85084266700&doi=10.3390%2frs12071185&partnerID=40&md5=c8989f2afcdbe6a955621e7be6db8b51	TRUE	misclassification errors.	Background matters for species differentiation. Reduce errors by increasing sample size of training data and identifying attributes to discriminate between objects and backgrounds.	Journal Article	FALSE	2016	Australia	NA	0	0	NA	misclassification	NA	classification and regression tree	NA	DJI	Phantom 3 Pro	Unknown	Unknown	Unknown	70	7.5	Lawnmower	0	DJI	Phantom 3 Pro	Unknown	Unknown	Combination	Yes	Wetland	Daytime	Monitoring/Counting	Unknown
Emma	Yes	TRUE	include	rayyan-102243677	Shao; W. and Kawakami; R. and Yoshihashi; R. and You; S. and Kawase; H. and Naemura; T.	2020	Cattle detection and counting in UAV images based on convolutional neural networks			International Journal of Remote Sensing		41	1	31-52	https://www.scopus.com/inward/record.uri?eid=2-s2.0-85067427393&doi=10.1080%2f01431161.2019.1624858&partnerID=40&md5=82e8ed4e52c16c85b26f63aed0d7351d	TRUE	AGL programmed flight plans cause size differences in photos.	Good to increase training data set with more backgrounds over various seasons.	Journal Article	TRUE	2016	Japan	Not Applicable	33.05	131.183	Detection	Movement	NA	Descriptive	http://bird.nae- lab.org/cattle/	DJI	Phantom 4	Automatic	Unknown	DJI Go 4	50	0	Lawnmower	0	DJI	Phantom 4	Unknown	Not Applicable	Computer	Yes	Grass	Daytime	Monitoring/Counting	Unknown
Emma	Yes	TRUE	include	rayyan-102243683	Schroeder; N.M. and Panebianco; A. and Musso; R.G. and Carmanchahi; P.	2020	An experimental approach to evaluate the potential of drones in terrestrial mammal research: A gregarious ungulate as a study model			Royal Society Open Science		7	1		https://www.scopus.com/inward/record.uri?eid=2-s2.0-85079613773&doi=10.1098%2frsos.191482&partnerID=40&md5=ef5700da27f456157eabf660735fdc63	TRUE	Time required to process images.	Guanaco offspring were more difficult to detect at higher AGL due to smaller size. Train observersand use digital tools to decrease errors in detection rates. Terrestrial mammals in groups may be more sensitive to UAS and have behavioral responses.	Journal Article	TRUE	2017	Argentina	Not Applicable	-36.6	-68.56	Detection	Animal size; AGL	UAS vs. UAS	Kruskal-Wallis test	NA	DJI	Phantom 4 Advanced	Automatic	Unknown	Pix4DCapture	150	0	Point	0	DJI	Phantom 4 Advanced	Unknown	Not Applicable	Human	Unknown	Grass	Daytime	Monitoring/Counting	Unknown
Emma	Yes	TRUE	include	rayyan-102243683	Schroeder; N.M. and Panebianco; A. and Musso; R.G. and Carmanchahi; P.	2020	An experimental approach to evaluate the potential of drones in terrestrial mammal research: A gregarious ungulate as a study model			Royal Society Open Science		7	1		https://www.scopus.com/inward/record.uri?eid=2-s2.0-85079613773&doi=10.1098%2frsos.191482&partnerID=40&md5=ef5700da27f456157eabf660735fdc63	TRUE	Time required to process images.	Guanaco offspring were more difficult to detect at higher AGL due to smaller size. Train observersand use digital tools to decrease errors in detection rates. Terrestrial mammals in groups may be more sensitive to UAS and have behavioral responses.	Journal Article	TRUE	2017	Argentina	Not Applicable	-36.6	-68.56	Detection	Animal size; AGL	UAS vs. UAS	Pairwise Wilcoxon test	NA	DJI	Phantom 4 Advanced	Automatic	Unknown	Pix4DCapture	150	0	Point	0	DJI	Phantom 4 Advanced	Unknown	Not Applicable	Human	Unknown	Grass	Daytime	Monitoring/Counting	Unknown
Emma	Yes	TRUE	include	rayyan-102243683	Schroeder; N.M. and Panebianco; A. and Musso; R.G. and Carmanchahi; P.	2020	An experimental approach to evaluate the potential of drones in terrestrial mammal research: A gregarious ungulate as a study model			Royal Society Open Science		7	1		https://www.scopus.com/inward/record.uri?eid=2-s2.0-85079613773&doi=10.1098%2frsos.191482&partnerID=40&md5=ef5700da27f456157eabf660735fdc63	TRUE	Time required to process images.	Guanaco offspring were more difficult to detect at higher AGL due to smaller size. Train observersand use digital tools to decrease errors in detection rates. Terrestrial mammals in groups may be more sensitive to UAS and have behavioral responses.	Journal Article	TRUE	2017	Argentina	Not Applicable	-36.6	-68.56	Detection	Animal size; AGL	UAS vs. UAS	Kruskal-Wallis test	NA	DJI	Phantom 4 Advanced	Automatic	Unknown	Pix4DCapture	200	0	Point	0	DJI	Phantom 4 Advanced	Unknown	Not Applicable	Human	Unknown	Grass	Daytime	Monitoring/Counting	Unknown
Emma	Yes	TRUE	include	rayyan-102243683	Schroeder; N.M. and Panebianco; A. and Musso; R.G. and Carmanchahi; P.	2020	An experimental approach to evaluate the potential of drones in terrestrial mammal research: A gregarious ungulate as a study model			Royal Society Open Science		7	1		https://www.scopus.com/inward/record.uri?eid=2-s2.0-85079613773&doi=10.1098%2frsos.191482&partnerID=40&md5=ef5700da27f456157eabf660735fdc63	TRUE	Time required to process images.	Guanaco offspring were more difficult to detect at higher AGL due to smaller size. Train observersand use digital tools to decrease errors in detection rates. Terrestrial mammals in groups may be more sensitive to UAS and have behavioral responses.	Journal Article	TRUE	2017	Argentina	Not Applicable	-36.6	-68.56	Detection	Animal size; AGL	UAS vs. UAS	Pairwise Wilcoxon test	NA	DJI	Phantom 4 Advanced	Automatic	Unknown	Pix4DCapture	200	0	Point	0	DJI	Phantom 4 Advanced	Unknown	Not Applicable	Human	Unknown	Grass	Daytime	Monitoring/Counting	Unknown
Emma	Yes	TRUE	include	rayyan-102243683	Schroeder; N.M. and Panebianco; A. and Musso; R.G. and Carmanchahi; P.	2020	An experimental approach to evaluate the potential of drones in terrestrial mammal research: A gregarious ungulate as a study model			Royal Society Open Science		7	1		https://www.scopus.com/inward/record.uri?eid=2-s2.0-85079613773&doi=10.1098%2frsos.191482&partnerID=40&md5=ef5700da27f456157eabf660735fdc63	TRUE	Time required to process images.	Guanaco offspring were more difficult to detect at higher AGL due to smaller size. Train observersand use digital tools to decrease errors in detection rates. Terrestrial mammals in groups may be more sensitive to UAS and have behavioral responses.	Journal Article	TRUE	2018	Argentina	Not Applicable	-39.716	-71.05	Detection	Animal size; AGL	UAS vs. UAS	Kruskal-Wallis test	NA	DJI	Phantom 4 Advanced	Automatic	Unknown	Pix4DCapture	50	0	Point	0	DJI	Phantom 4 Advanced	Unknown	Not Applicable	Human	Unknown	Grass	Daytime	Monitoring/Counting	Unknown
Emma	Yes	TRUE	include	rayyan-102243683	Schroeder; N.M. and Panebianco; A. and Musso; R.G. and Carmanchahi; P.	2020	An experimental approach to evaluate the potential of drones in terrestrial mammal research: A gregarious ungulate as a study model			Royal Society Open Science		7	1		https://www.scopus.com/inward/record.uri?eid=2-s2.0-85079613773&doi=10.1098%2frsos.191482&partnerID=40&md5=ef5700da27f456157eabf660735fdc63	TRUE	Time required to process images.	Guanaco offspring were more difficult to detect at higher AGL due to smaller size. Train observersand use digital tools to decrease errors in detection rates. Terrestrial mammals in groups may be more sensitive to UAS and have behavioral responses.	Journal Article	TRUE	2018	Argentina	Not Applicable	-39.716	-71.05	Detection	Animal size; AGL	UAS vs. UAS	Kruskal-Wallis test	NA	DJI	Phantom 4 Advanced	Automatic	Unknown	Pix4DCapture	100	0	Point	0	DJI	Phantom 4 Advanced	Unknown	Not Applicable	Human	Unknown	Grass	Daytime	Monitoring/Counting	Unknown
Emma	Yes	TRUE	include	rayyan-102243683	Schroeder; N.M. and Panebianco; A. and Musso; R.G. and Carmanchahi; P.	2020	An experimental approach to evaluate the potential of drones in terrestrial mammal research: A gregarious ungulate as a study model			Royal Society Open Science		7	1		https://www.scopus.com/inward/record.uri?eid=2-s2.0-85079613773&doi=10.1098%2frsos.191482&partnerID=40&md5=ef5700da27f456157eabf660735fdc63	TRUE	Time required to process images.	Guanaco offspring were more difficult to detect at higher AGL due to smaller size. Train observersand use digital tools to decrease errors in detection rates. Terrestrial mammals in groups may be more sensitive to UAS and have behavioral responses.	Journal Article	TRUE	2018	Argentina	Not Applicable	-39.716	-71.05	Detection	Animal size; AGL	UAS vs. UAS	Kruskal-Wallis test	NA	DJI	Phantom 4 Advanced	Automatic	Unknown	Pix4DCapture	150	0	Point	0	DJI	Phantom 4 Advanced	Unknown	Not Applicable	Human	Unknown	Grass	Daytime	Monitoring/Counting	Unknown
Emma	Yes	TRUE	include	rayyan-102243683	Schroeder; N.M. and Panebianco; A. and Musso; R.G. and Carmanchahi; P.	2020	An experimental approach to evaluate the potential of drones in terrestrial mammal research: A gregarious ungulate as a study model			Royal Society Open Science		7	1		https://www.scopus.com/inward/record.uri?eid=2-s2.0-85079613773&doi=10.1098%2frsos.191482&partnerID=40&md5=ef5700da27f456157eabf660735fdc63	TRUE	Time required to process images.	Guanaco offspring were more difficult to detect at higher AGL due to smaller size. Train observersand use digital tools to decrease errors in detection rates. Terrestrial mammals in groups may be more sensitive to UAS and have behavioral responses.	Journal Article	TRUE	2018	Argentina	Not Applicable	-39.716	-71.05	Detection	Animal size; AGL	UAS vs. UAS	Kruskal-Wallis test	NA	DJI	Phantom 4 Advanced	Automatic	Unknown	Pix4DCapture	200	0	Point	0	DJI	Phantom 4 Advanced	Unknown	Not Applicable	Human	Unknown	Grass	Daytime	Monitoring/Counting	Unknown
Emma	Yes	TRUE	include	rayyan-102243683	Schroeder; N.M. and Panebianco; A. and Musso; R.G. and Carmanchahi; P.	2020	An experimental approach to evaluate the potential of drones in terrestrial mammal research: A gregarious ungulate as a study model			Royal Society Open Science		7	1		https://www.scopus.com/inward/record.uri?eid=2-s2.0-85079613773&doi=10.1098%2frsos.191482&partnerID=40&md5=ef5700da27f456157eabf660735fdc63	TRUE	Time required to process images.	Guanaco offspring were more difficult to detect at higher AGL due to smaller size. Train observersand use digital tools to decrease errors in detection rates. Terrestrial mammals in groups may be more sensitive to UAS and have behavioral responses.	Journal Article	TRUE	2018	Argentina	Not Applicable	-39.716	-71.05	Detection	Animal size; AGL	UAS vs. UAS	Pairwise Wilcoxon test	NA	DJI	Phantom 4 Advanced	Automatic	Unknown	Pix4DCapture	50	0	Point	0	DJI	Phantom 4 Advanced	Unknown	Not Applicable	Human	Unknown	Grass	Daytime	Monitoring/Counting	Unknown
Emma	Yes	TRUE	include	rayyan-102243683	Schroeder; N.M. and Panebianco; A. and Musso; R.G. and Carmanchahi; P.	2020	An experimental approach to evaluate the potential of drones in terrestrial mammal research: A gregarious ungulate as a study model			Royal Society Open Science		7	1		https://www.scopus.com/inward/record.uri?eid=2-s2.0-85079613773&doi=10.1098%2frsos.191482&partnerID=40&md5=ef5700da27f456157eabf660735fdc63	TRUE	Time required to process images.	Guanaco offspring were more difficult to detect at higher AGL due to smaller size. Train observersand use digital tools to decrease errors in detection rates. Terrestrial mammals in groups may be more sensitive to UAS and have behavioral responses.	Journal Article	TRUE	2018	Argentina	Not Applicable	-39.716	-71.05	Detection	Animal size; AGL	UAS vs. UAS	Pairwise Wilcoxon test	NA	DJI	Phantom 4 Advanced	Automatic	Unknown	Pix4DCapture	100	0	Point	0	DJI	Phantom 4 Advanced	Unknown	Not Applicable	Human	Unknown	Grass	Daytime	Monitoring/Counting	Unknown
Emma	Yes	TRUE	include	rayyan-102243683	Schroeder; N.M. and Panebianco; A. and Musso; R.G. and Carmanchahi; P.	2020	An experimental approach to evaluate the potential of drones in terrestrial mammal research: A gregarious ungulate as a study model			Royal Society Open Science		7	1		https://www.scopus.com/inward/record.uri?eid=2-s2.0-85079613773&doi=10.1098%2frsos.191482&partnerID=40&md5=ef5700da27f456157eabf660735fdc63	TRUE	Time required to process images.	Guanaco offspring were more difficult to detect at higher AGL due to smaller size. Train observersand use digital tools to decrease errors in detection rates. Terrestrial mammals in groups may be more sensitive to UAS and have behavioral responses.	Journal Article	TRUE	2018	Argentina	Not Applicable	-39.716	-71.05	Detection	Animal size; AGL	UAS vs. UAS	Pairwise Wilcoxon test	NA	DJI	Phantom 4 Advanced	Automatic	Unknown	Pix4DCapture	150	0	Point	0	DJI	Phantom 4 Advanced	Unknown	Not Applicable	Human	Unknown	Grass	Daytime	Monitoring/Counting	Unknown
Emma	Yes	TRUE	include	rayyan-102243683	Schroeder; N.M. and Panebianco; A. and Musso; R.G. and Carmanchahi; P.	2020	An experimental approach to evaluate the potential of drones in terrestrial mammal research: A gregarious ungulate as a study model			Royal Society Open Science		7	1		https://www.scopus.com/inward/record.uri?eid=2-s2.0-85079613773&doi=10.1098%2frsos.191482&partnerID=40&md5=ef5700da27f456157eabf660735fdc63	TRUE	Time required to process images.	Guanaco offspring were more difficult to detect at higher AGL due to smaller size. Train observersand use digital tools to decrease errors in detection rates. Terrestrial mammals in groups may be more sensitive to UAS and have behavioral responses.	Journal Article	TRUE	2018	Argentina	Not Applicable	-39.716	-71.05	Detection	Animal size; AGL	UAS vs. UAS	Pairwise Wilcoxon test	NA	DJI	Phantom 4 Advanced	Automatic	Unknown	Pix4DCapture	200	0	Point	0	DJI	Phantom 4 Advanced	Unknown	Not Applicable	Human	Unknown	Grass	Daytime	Monitoring/Counting	Unknown
Emma	Yes	TRUE	include	rayyan-102243683	Schroeder; N.M. and Panebianco; A. and Musso; R.G. and Carmanchahi; P.	2020	An experimental approach to evaluate the potential of drones in terrestrial mammal research: A gregarious ungulate as a study model			Royal Society Open Science		7	1		https://www.scopus.com/inward/record.uri?eid=2-s2.0-85079613773&doi=10.1098%2frsos.191482&partnerID=40&md5=ef5700da27f456157eabf660735fdc63	TRUE	Time required to process images.	Guanaco offspring were more difficult to detect at higher AGL due to smaller size. Train observersand use digital tools to decrease errors in detection rates. Terrestrial mammals in groups may be more sensitive to UAS and have behavioral responses.	Journal Article	TRUE	2018	Argentina	Not Applicable	-36.6	-68.56	Detection	Animal size; AGL	UAS vs. UAS	Kruskal-Wallis test	NA	DJI	Phantom 4 Advanced	Automatic	Unknown	Pix4DCapture	60	3	Transect	0	DJI	Phantom 4 Advanced	Unknown	Not Applicable	Human	Unknown	Grass	Daytime	Monitoring/Counting	Unknown
Emma	Yes	TRUE	include	rayyan-102243683	Schroeder; N.M. and Panebianco; A. and Musso; R.G. and Carmanchahi; P.	2020	An experimental approach to evaluate the potential of drones in terrestrial mammal research: A gregarious ungulate as a study model			Royal Society Open Science		7	1		https://www.scopus.com/inward/record.uri?eid=2-s2.0-85079613773&doi=10.1098%2frsos.191482&partnerID=40&md5=ef5700da27f456157eabf660735fdc63	TRUE	Time required to process images.	Guanaco offspring were more difficult to detect at higher AGL due to smaller size. Train observersand use digital tools to decrease errors in detection rates. Terrestrial mammals in groups may be more sensitive to UAS and have behavioral responses.	Journal Article	TRUE	2018	Argentina	Not Applicable	-36.6	-68.56	Detection	Animal size; AGL	UAS vs. UAS	Kruskal-Wallis test	NA	DJI	Phantom 4 Advanced	Automatic	Unknown	Pix4DCapture	60	9	Transect	0	DJI	Phantom 4 Advanced	Unknown	Not Applicable	Human	Unknown	Grass	Daytime	Monitoring/Counting	Unknown
Emma	Yes	TRUE	include	rayyan-102243683	Schroeder; N.M. and Panebianco; A. and Musso; R.G. and Carmanchahi; P.	2020	An experimental approach to evaluate the potential of drones in terrestrial mammal research: A gregarious ungulate as a study model			Royal Society Open Science		7	1		https://www.scopus.com/inward/record.uri?eid=2-s2.0-85079613773&doi=10.1098%2frsos.191482&partnerID=40&md5=ef5700da27f456157eabf660735fdc63	TRUE	Time required to process images.	Guanaco offspring were more difficult to detect at higher AGL due to smaller size. Train observersand use digital tools to decrease errors in detection rates. Terrestrial mammals in groups may be more sensitive to UAS and have behavioral responses.	Journal Article	TRUE	2018	Argentina	Not Applicable	-36.6	-68.56	Detection	Animal size; AGL	UAS vs. UAS	Kruskal-Wallis test	NA	DJI	Phantom 4 Advanced	Automatic	Unknown	Pix4DCapture	180	3	Transect	0	DJI	Phantom 4 Advanced	Unknown	Not Applicable	Human	Unknown	Grass	Daytime	Monitoring/Counting	Unknown
Emma	Yes	TRUE	include	rayyan-102243683	Schroeder; N.M. and Panebianco; A. and Musso; R.G. and Carmanchahi; P.	2020	An experimental approach to evaluate the potential of drones in terrestrial mammal research: A gregarious ungulate as a study model			Royal Society Open Science		7	1		https://www.scopus.com/inward/record.uri?eid=2-s2.0-85079613773&doi=10.1098%2frsos.191482&partnerID=40&md5=ef5700da27f456157eabf660735fdc63	TRUE	Time required to process images.	Guanaco offspring were more difficult to detect at higher AGL due to smaller size. Train observersand use digital tools to decrease errors in detection rates. Terrestrial mammals in groups may be more sensitive to UAS and have behavioral responses.	Journal Article	TRUE	2018	Argentina	Not Applicable	-36.6	-68.56	Detection	Animal size; AGL	UAS vs. UAS	Kruskal-Wallis test	NA	DJI	Phantom 4 Advanced	Automatic	Unknown	Pix4DCapture	180	9	Transect	0	DJI	Phantom 4 Advanced	Unknown	Not Applicable	Human	Unknown	Grass	Daytime	Monitoring/Counting	Unknown
Emma	Yes	TRUE	include	rayyan-102243683	Schroeder; N.M. and Panebianco; A. and Musso; R.G. and Carmanchahi; P.	2020	An experimental approach to evaluate the potential of drones in terrestrial mammal research: A gregarious ungulate as a study model			Royal Society Open Science		7	1		https://www.scopus.com/inward/record.uri?eid=2-s2.0-85079613773&doi=10.1098%2frsos.191482&partnerID=40&md5=ef5700da27f456157eabf660735fdc63	TRUE	Time required to process images.	Guanaco offspring were more difficult to detect at higher AGL due to smaller size. Train observersand use digital tools to decrease errors in detection rates. Terrestrial mammals in groups may be more sensitive to UAS and have behavioral responses.	Journal Article	TRUE	2018	Argentina	Not Applicable	-36.6	-68.56	Detection	Animal size; AGL	UAS vs. UAS	Pairwise Wilcoxon test	NA	DJI	Phantom 4 Advanced	Automatic	Unknown	Pix4DCapture	60	3	Transect	0	DJI	Phantom 4 Advanced	Unknown	Not Applicable	Human	Unknown	Grass	Daytime	Monitoring/Counting	Unknown
Emma	Yes	TRUE	include	rayyan-102243683	Schroeder; N.M. and Panebianco; A. and Musso; R.G. and Carmanchahi; P.	2020	An experimental approach to evaluate the potential of drones in terrestrial mammal research: A gregarious ungulate as a study model			Royal Society Open Science		7	1		https://www.scopus.com/inward/record.uri?eid=2-s2.0-85079613773&doi=10.1098%2frsos.191482&partnerID=40&md5=ef5700da27f456157eabf660735fdc63	TRUE	Time required to process images.	Guanaco offspring were more difficult to detect at higher AGL due to smaller size. Train observersand use digital tools to decrease errors in detection rates. Terrestrial mammals in groups may be more sensitive to UAS and have behavioral responses.	Journal Article	TRUE	2018	Argentina	Not Applicable	-36.6	-68.56	Detection	Animal size; AGL	UAS vs. UAS	Pairwise Wilcoxon test	NA	DJI	Phantom 4 Advanced	Automatic	Unknown	Pix4DCapture	60	9	Transect	0	DJI	Phantom 4 Advanced	Unknown	Not Applicable	Human	Unknown	Grass	Daytime	Monitoring/Counting	Unknown
Emma	Yes	TRUE	include	rayyan-102243683	Schroeder; N.M. and Panebianco; A. and Musso; R.G. and Carmanchahi; P.	2020	An experimental approach to evaluate the potential of drones in terrestrial mammal research: A gregarious ungulate as a study model			Royal Society Open Science		7	1		https://www.scopus.com/inward/record.uri?eid=2-s2.0-85079613773&doi=10.1098%2frsos.191482&partnerID=40&md5=ef5700da27f456157eabf660735fdc63	TRUE	Time required to process images.	Guanaco offspring were more difficult to detect at higher AGL due to smaller size. Train observersand use digital tools to decrease errors in detection rates. Terrestrial mammals in groups may be more sensitive to UAS and have behavioral responses.	Journal Article	TRUE	2018	Argentina	Not Applicable	-36.6	-68.56	Detection	Animal size; AGL	UAS vs. UAS	Pairwise Wilcoxon test	NA	DJI	Phantom 4 Advanced	Automatic	Unknown	Pix4DCapture	180	3	Transect	0	DJI	Phantom 4 Advanced	Unknown	Not Applicable	Human	Unknown	Grass	Daytime	Monitoring/Counting	Unknown
Emma	Yes	TRUE	include	rayyan-102243683	Schroeder; N.M. and Panebianco; A. and Musso; R.G. and Carmanchahi; P.	2020	An experimental approach to evaluate the potential of drones in terrestrial mammal research: A gregarious ungulate as a study model			Royal Society Open Science		7	1		https://www.scopus.com/inward/record.uri?eid=2-s2.0-85079613773&doi=10.1098%2frsos.191482&partnerID=40&md5=ef5700da27f456157eabf660735fdc63	TRUE	Time required to process images.	Guanaco offspring were more difficult to detect at higher AGL due to smaller size. Train observersand use digital tools to decrease errors in detection rates. Terrestrial mammals in groups may be more sensitive to UAS and have behavioral responses.	Journal Article	TRUE	2018	Argentina	Not Applicable	-36.6	-68.56	Detection	Animal size; AGL	UAS vs. UAS	Pairwise Wilcoxon test	NA	DJI	Phantom 4 Advanced	Automatic	Unknown	Pix4DCapture	180	9	Transect	0	DJI	Phantom 4 Advanced	Unknown	Not Applicable	Human	Unknown	Grass	Daytime	Monitoring/Counting	Unknown
Emma	Yes	TRUE	include	rayyan-102243683	Schroeder; N.M. and Panebianco; A. and Musso; R.G. and Carmanchahi; P.	2020	An experimental approach to evaluate the potential of drones in terrestrial mammal research: A gregarious ungulate as a study model			Royal Society Open Science		7	1		https://www.scopus.com/inward/record.uri?eid=2-s2.0-85079613773&doi=10.1098%2frsos.191482&partnerID=40&md5=ef5700da27f456157eabf660735fdc63	TRUE	Time required to process images.	Guanaco offspring were more difficult to detect at higher AGL due to smaller size. Train observersand use digital tools to decrease errors in detection rates. Terrestrial mammals in groups may be more sensitive to UAS and have behavioral responses.	Journal Article	TRUE	2017	Argentina	Not Applicable	-36.6	-68.56	Detection	Animal size; AGL	UAS vs. UAS	Kruskal-Wallis test	NA	DJI	Phantom 4 Advanced	Automatic	Unknown	Pix4DCapture	200	10	Lawnmower	0	DJI	Phantom 4 Advanced	Unknown	Not Applicable	Human	Unknown	Grass	Daytime	Monitoring/Counting	Unknown
Emma	Yes	TRUE	include	rayyan-102243683	Schroeder; N.M. and Panebianco; A. and Musso; R.G. and Carmanchahi; P.	2020	An experimental approach to evaluate the potential of drones in terrestrial mammal research: A gregarious ungulate as a study model			Royal Society Open Science		7	1		https://www.scopus.com/inward/record.uri?eid=2-s2.0-85079613773&doi=10.1098%2frsos.191482&partnerID=40&md5=ef5700da27f456157eabf660735fdc63	TRUE	Time required to process images.	Guanaco offspring were more difficult to detect at higher AGL due to smaller size. Train observersand use digital tools to decrease errors in detection rates. Terrestrial mammals in groups may be more sensitive to UAS and have behavioral responses.	Journal Article	TRUE	2017	Argentina	Not Applicable	-36.6	-68.56	Detection	Animal size; AGL	UAS vs. UAS	Kruskal-Wallis test	NA	DJI	Phantom 4 Advanced	Automatic	Unknown	Pix4DCapture	150	10	Lawnmower	0	DJI	Phantom 4 Advanced	Unknown	Not Applicable	Human	Unknown	Grass	Daytime	Monitoring/Counting	Unknown
Emma	Yes	TRUE	include	rayyan-102243683	Schroeder; N.M. and Panebianco; A. and Musso; R.G. and Carmanchahi; P.	2020	An experimental approach to evaluate the potential of drones in terrestrial mammal research: A gregarious ungulate as a study model			Royal Society Open Science		7	1		https://www.scopus.com/inward/record.uri?eid=2-s2.0-85079613773&doi=10.1098%2frsos.191482&partnerID=40&md5=ef5700da27f456157eabf660735fdc63	TRUE	Time required to process images.	Guanaco offspring were more difficult to detect at higher AGL due to smaller size. Train observersand use digital tools to decrease errors in detection rates. Terrestrial mammals in groups may be more sensitive to UAS and have behavioral responses.	Journal Article	TRUE	2017	Argentina	Not Applicable	-36.6	-68.56	Detection	Animal size; AGL	UAS vs. UAS	Pairwise Wilcoxon test	NA	DJI	Phantom 4 Advanced	Automatic	Unknown	Pix4DCapture	200	10	Lawnmower	0	DJI	Phantom 4 Advanced	Unknown	Not Applicable	Human	Unknown	Grass	Daytime	Monitoring/Counting	Unknown
Emma	Yes	TRUE	include	rayyan-102243683	Schroeder; N.M. and Panebianco; A. and Musso; R.G. and Carmanchahi; P.	2020	An experimental approach to evaluate the potential of drones in terrestrial mammal research: A gregarious ungulate as a study model			Royal Society Open Science		7	1		https://www.scopus.com/inward/record.uri?eid=2-s2.0-85079613773&doi=10.1098%2frsos.191482&partnerID=40&md5=ef5700da27f456157eabf660735fdc63	TRUE	Time required to process images.	Guanaco offspring were more difficult to detect at higher AGL due to smaller size. Train observersand use digital tools to decrease errors in detection rates. Terrestrial mammals in groups may be more sensitive to UAS and have behavioral responses.	Journal Article	TRUE	2017	Argentina	Not Applicable	-36.6	-68.56	Detection	Animal size; AGL	UAS vs. UAS	Pairwise Wilcoxon test	NA	DJI	Phantom 4 Advanced	Automatic	Unknown	Pix4DCapture	150	10	Lawnmower	0	DJI	Phantom 4 Advanced	Unknown	Not Applicable	Human	Unknown	Grass	Daytime	Monitoring/Counting	Unknown
Emma	Yes	TRUE	include	rayyan-102243683	Schroeder; N.M. and Panebianco; A. and Musso; R.G. and Carmanchahi; P.	2020	An experimental approach to evaluate the potential of drones in terrestrial mammal research: A gregarious ungulate as a study model			Royal Society Open Science		7	1		https://www.scopus.com/inward/record.uri?eid=2-s2.0-85079613773&doi=10.1098%2frsos.191482&partnerID=40&md5=ef5700da27f456157eabf660735fdc63	TRUE	Time required to process images.	Guanaco offspring were more difficult to detect at higher AGL due to smaller size. Train observersand use digital tools to decrease errors in detection rates. Terrestrial mammals in groups may be more sensitive to UAS and have behavioral responses.	Journal Article	TRUE	2018	Argentina	Not Applicable	-39.716	-71.05	Detection	Animal size; AGL	UAS vs. UAS	Kruskal-Wallis test	NA	DJI	Phantom 4 Advanced	Automatic	Unknown	Pix4DCapture	100	10	Lawnmower	0	DJI	Phantom 4 Advanced	Unknown	Not Applicable	Human	Unknown	Grass	Daytime	Monitoring/Counting	Unknown
Emma	Yes	TRUE	include	rayyan-102243683	Schroeder; N.M. and Panebianco; A. and Musso; R.G. and Carmanchahi; P.	2020	An experimental approach to evaluate the potential of drones in terrestrial mammal research: A gregarious ungulate as a study model			Royal Society Open Science		7	1		https://www.scopus.com/inward/record.uri?eid=2-s2.0-85079613773&doi=10.1098%2frsos.191482&partnerID=40&md5=ef5700da27f456157eabf660735fdc63	TRUE	Time required to process images.	Guanaco offspring were more difficult to detect at higher AGL due to smaller size. Train observersand use digital tools to decrease errors in detection rates. Terrestrial mammals in groups may be more sensitive to UAS and have behavioral responses.	Journal Article	TRUE	2018	Argentina	Not Applicable	-39.716	-71.05	Detection	Animal size; AGL	UAS vs. UAS	Pairwise Wilcoxon test	NA	DJI	Phantom 4 Advanced	Automatic	Unknown	Pix4DCapture	100	10	Lawnmower	0	DJI	Phantom 4 Advanced	Unknown	Not Applicable	Human	Unknown	Grass	Daytime	Monitoring/Counting	Unknown
Emma	Yes	TRUE	include	rayyan-102243683	Schroeder; N.M. and Panebianco; A. and Musso; R.G. and Carmanchahi; P.	2020	An experimental approach to evaluate the potential of drones in terrestrial mammal research: A gregarious ungulate as a study model			Royal Society Open Science		7	1		https://www.scopus.com/inward/record.uri?eid=2-s2.0-85079613773&doi=10.1098%2frsos.191482&partnerID=40&md5=ef5700da27f456157eabf660735fdc63	TRUE	Time required to process images.	Guanaco offspring were more difficult to detect at higher AGL due to smaller size. Train observersand use digital tools to decrease errors in detection rates. Terrestrial mammals in groups may be more sensitive to UAS and have behavioral responses.	Journal Article	TRUE	2018	Argentina	Not Applicable	-36.6	-68.56	Detection	Animal size; AGL	UAS vs. UAS	Kruskal-Wallis test	NA	DJI	Phantom 4 Advanced	Automatic	Unknown	Pix4DCapture	200	10	Lawnmower	0	DJI	Phantom 4 Advanced	Unknown	Not Applicable	Human	Unknown	Grass	Daytime	Monitoring/Counting	Unknown
Emma	Yes	TRUE	include	rayyan-102243683	Schroeder; N.M. and Panebianco; A. and Musso; R.G. and Carmanchahi; P.	2020	An experimental approach to evaluate the potential of drones in terrestrial mammal research: A gregarious ungulate as a study model			Royal Society Open Science		7	1		https://www.scopus.com/inward/record.uri?eid=2-s2.0-85079613773&doi=10.1098%2frsos.191482&partnerID=40&md5=ef5700da27f456157eabf660735fdc63	TRUE	Time required to process images.	Guanaco offspring were more difficult to detect at higher AGL due to smaller size. Train observersand use digital tools to decrease errors in detection rates. Terrestrial mammals in groups may be more sensitive to UAS and have behavioral responses.	Journal Article	TRUE	2018	Argentina	Not Applicable	-36.6	-68.56	Detection	Animal size; AGL	UAS vs. UAS	Pairwise Wilcoxon test	NA	DJI	Phantom 4 Advanced	Automatic	Unknown	Pix4DCapture	200	10	Lawnmower	0	DJI	Phantom 4 Advanced	Unknown	Not Applicable	Human	Unknown	Grass	Daytime	Monitoring/Counting	Unknown
Emma	Yes	TRUE	include	rayyan-102243698	Warembourg; C. and Berger-GonzÃ¡lez; M. and Alvarez; D. and Sousa; F.M. and HernÃ¡ndez; A.L. and Roquel; P. and Eyerman; J. and Benner; M. and DÃ¼rr; S.	2020	Estimation of free-roaming domestic dog population size: Investigation of three methods including an Unmanned Aerial Vehicle (UAV) based approach			PLoS ONE		15	4		https://www.scopus.com/inward/record.uri?eid=2-s2.0-85083011842&doi=10.1371%2fjournal.pone.0225022&partnerID=40&md5=c2a3368a47626735b57145b5f0d80f66	TRUE	Rainy conditions limited flights. Could not differentiate classification of dogs from UAS photos. Poor quality of photos. Could not identify marks on dogs. Young animals not able to be counted due to small size and hiding behavior. Terrain makes low altitude flights difficult.	Recommend utilizing flight planning software that accounts for terrain conditions and maintains constant AGL (UgCS or Map Pilot)	Journal Article	TRUE	2018	Guatemala	Not Applicable	0	0	Detection	Image blur; altitude; canopy coverage	On the ground vs. UAS	Descriptive	NA	DJI	Mavic Pro	Automatic	Yes	Pix4DCapture	100	0	Lawnmower	42	DJI	Mavic Pro	Unknown	Unknown	Human	Yes	Grass	Daytime	Monitoring/Counting	Unknown
Emma	Yes	TRUE	include	rayyan-102243698	Warembourg; C. and Berger-GonzÃ¡lez; M. and Alvarez; D. and Sousa; F.M. and HernÃ¡ndez; A.L. and Roquel; P. and Eyerman; J. and Benner; M. and DÃ¼rr; S.	2020	Estimation of free-roaming domestic dog population size: Investigation of three methods including an Unmanned Aerial Vehicle (UAV) based approach			PLoS ONE		15	4		https://www.scopus.com/inward/record.uri?eid=2-s2.0-85083011842&doi=10.1371%2fjournal.pone.0225022&partnerID=40&md5=c2a3368a47626735b57145b5f0d80f66	TRUE	Rainy conditions limited flights. Could not differentiate classification of dogs from UAS photos. Poor quality of photos. Could not identify marks on dogs. Young animals not able to be counted due to small size and hiding behavior. Terrain makes low altitude flights difficult.	Recommend utilizing flight planning software that accounts for terrain conditions and maintains constant AGL (UgCS or Map Pilot)	Journal Article	TRUE	2018	Guatemala	Not Applicable	0	0	Detection	Image blur; altitude; canopy coverage	On the ground vs. UAS	Descriptive	NA	DJI	Mavic Pro	Automatic	Yes	Pix4DCapture	55	0	Lawnmower	46	DJI	Mavic Pro	Unknown	Unknown	Human	Yes	Grass	Daytime	Monitoring/Counting	Unknown
Emma	Yes	TRUE	include	rayyan-102243698	Warembourg; C. and Berger-GonzÃ¡lez; M. and Alvarez; D. and Sousa; F.M. and HernÃ¡ndez; A.L. and Roquel; P. and Eyerman; J. and Benner; M. and DÃ¼rr; S.	2020	Estimation of free-roaming domestic dog population size: Investigation of three methods including an Unmanned Aerial Vehicle (UAV) based approach			PLoS ONE		15	4		https://www.scopus.com/inward/record.uri?eid=2-s2.0-85083011842&doi=10.1371%2fjournal.pone.0225022&partnerID=40&md5=c2a3368a47626735b57145b5f0d80f66	TRUE	Rainy conditions limited flights. Could not differentiate classification of dogs from UAS photos. Poor quality of photos. Could not identify marks on dogs. Young animals not able to be counted due to small size and hiding behavior. Terrain makes low altitude flights difficult.	Recommend utilizing flight planning software that accounts for terrain conditions and maintains constant AGL (UgCS or Map Pilot)	Journal Article	TRUE	2018	Guatemala	Not Applicable	0	0	Detection	Image blur; altitude; canopy coverage	On the ground vs. UAS	Descriptive	NA	DJI	Mavic Pro	Automatic	Yes	Pix4DCapture	60	0	Lawnmower	63	DJI	Mavic Pro	Unknown	Unknown	Human	Yes	Grass	Daytime	Monitoring/Counting	Unknown
Emma	Yes	TRUE	include	rayyan-102243698	Warembourg; C. and Berger-GonzÃ¡lez; M. and Alvarez; D. and Sousa; F.M. and HernÃ¡ndez; A.L. and Roquel; P. and Eyerman; J. and Benner; M. and DÃ¼rr; S.	2020	Estimation of free-roaming domestic dog population size: Investigation of three methods including an Unmanned Aerial Vehicle (UAV) based approach			PLoS ONE		15	4		https://www.scopus.com/inward/record.uri?eid=2-s2.0-85083011842&doi=10.1371%2fjournal.pone.0225022&partnerID=40&md5=c2a3368a47626735b57145b5f0d80f66	TRUE	Rainy conditions limited flights. Could not differentiate classification of dogs from UAS photos. Poor quality of photos. Could not identify marks on dogs. Young animals not able to be counted due to small size and hiding behavior. Terrain makes low altitude flights difficult.	Recommend utilizing flight planning software that accounts for terrain conditions and maintains constant AGL (UgCS or Map Pilot)	Journal Article	TRUE	2018	Guatemala	Not Applicable	0	0	Detection	Image blur; altitude; canopy coverage	On the ground vs. UAS	Descriptive	NA	DJI	Mavic Pro	Automatic	Yes	Pix4DCapture	100	0	Lawnmower	42	DJI	Mavic Pro	Unknown	Unknown	Human	Yes	Forest	Daytime	Monitoring/Counting	Unknown
Emma	Yes	TRUE	include	rayyan-102243698	Warembourg; C. and Berger-GonzÃ¡lez; M. and Alvarez; D. and Sousa; F.M. and HernÃ¡ndez; A.L. and Roquel; P. and Eyerman; J. and Benner; M. and DÃ¼rr; S.	2020	Estimation of free-roaming domestic dog population size: Investigation of three methods including an Unmanned Aerial Vehicle (UAV) based approach			PLoS ONE		15	4		https://www.scopus.com/inward/record.uri?eid=2-s2.0-85083011842&doi=10.1371%2fjournal.pone.0225022&partnerID=40&md5=c2a3368a47626735b57145b5f0d80f66	TRUE	Rainy conditions limited flights. Could not differentiate classification of dogs from UAS photos. Poor quality of photos. Could not identify marks on dogs. Young animals not able to be counted due to small size and hiding behavior. Terrain makes low altitude flights difficult.	Recommend utilizing flight planning software that accounts for terrain conditions and maintains constant AGL (UgCS or Map Pilot)	Journal Article	TRUE	2018	Guatemala	Not Applicable	0	0	Detection	Image blur; altitude; canopy coverage	On the ground vs. UAS	Descriptive	NA	DJI	Mavic Pro	Automatic	Yes	Pix4DCapture	55	0	Lawnmower	46	DJI	Mavic Pro	Unknown	Unknown	Human	Yes	Forest	Daytime	Monitoring/Counting	Unknown
Emma	Yes	TRUE	include	rayyan-102243698	Warembourg; C. and Berger-GonzÃ¡lez; M. and Alvarez; D. and Sousa; F.M. and HernÃ¡ndez; A.L. and Roquel; P. and Eyerman; J. and Benner; M. and DÃ¼rr; S.	2020	Estimation of free-roaming domestic dog population size: Investigation of three methods including an Unmanned Aerial Vehicle (UAV) based approach			PLoS ONE		15	4		https://www.scopus.com/inward/record.uri?eid=2-s2.0-85083011842&doi=10.1371%2fjournal.pone.0225022&partnerID=40&md5=c2a3368a47626735b57145b5f0d80f66	TRUE	Rainy conditions limited flights. Could not differentiate classification of dogs from UAS photos. Poor quality of photos. Could not identify marks on dogs. Young animals not able to be counted due to small size and hiding behavior. Terrain makes low altitude flights difficult.	Recommend utilizing flight planning software that accounts for terrain conditions and maintains constant AGL (UgCS or Map Pilot)	Journal Article	TRUE	2018	Guatemala	Not Applicable	0	0	Detection	Image blur; altitude; canopy coverage	On the ground vs. UAS	Descriptive	NA	DJI	Mavic Pro	Automatic	Yes	Pix4DCapture	60	0	Lawnmower	63	DJI	Mavic Pro	Unknown	Unknown	Human	Yes	Forest	Daytime	Monitoring/Counting	Unknown
Emma	Yes	TRUE	include	rayyan-102243756	Barbedo; J.G.A. and Koenigkan; L.V. and Santos; T.T. and Santos; P.M.	2019	A study on the detection of cattle in UAV images using deep learning			Sensors (Switzerland)		19	24		https://www.scopus.com/inward/record.uri?eid=2-s2.0-85076488882&doi=10.3390%2fs19245436&partnerID=40&md5=ab0083674419c6a39c424ddc54e39fc5	TRUE	Specular reflection and blur caused computer classification errors.	High model classification when training and test image blocks were carefully generated.	Journal Article	TRUE	2018	Brazil	Not Applicable	-21.9744	-47.8497	NA	Specular reflection; blur	NA	Descriptive	NA	DJI	Phantom 4 Pro	Unknown	Unknown	Unknown	30	0	Unknown	0	DJI	Phantom 4 Pro	Yes	Automated	Computer	Yes	Grass	Daytime	Monitoring/Counting	No
Emma	Yes	TRUE	include	rayyan-102243771	Leigh; C. and Heron; G. and Wilson; E. and Gregory; T. and Clifford; S. and Holloway; J. and McBain; M. and Gonzalez; F. and McGree; J. and Brown; R. and Mengersen; K. and Peterson; E.E.	2019	Using virtual reality and thermal imagery to improve statistical modelling of vulnerable and protected species			PLoS ONE		14	12		https://www.scopus.com/inward/record.uri?eid=2-s2.0-85076390458&doi=10.1371%2fjournal.pone.0217809&partnerID=40&md5=e894e1a3136eac281b1eeffaaddeff30	TRUE	NA	UAS reduces survey bias by increasing sample size and sampling hard to access areas. UAS data and virtual reality expert analysis can help develop more precise species distribution models.	Journal Article	TRUE	2016	Australia	Not Applicable	-27.7011	153.193	Detection	NA	On the ground vs. UAS	Logistic Regression	NA	DJI	Matrice 600	Unknown	Unknown	Unknown	65	0	Lawnmower	0	FLIR	Tau 2 640	Unknown	Unknown	Unknown	Unknown	Forest	Daytime	Monitoring/Counting	Unknown
Emma	Yes	TRUE	include	rayyan-102243771	Leigh; C. and Heron; G. and Wilson; E. and Gregory; T. and Clifford; S. and Holloway; J. and McBain; M. and Gonzalez; F. and McGree; J. and Brown; R. and Mengersen; K. and Peterson; E.E.	2019	Using virtual reality and thermal imagery to improve statistical modelling of vulnerable and protected species			PLoS ONE		14	12		https://www.scopus.com/inward/record.uri?eid=2-s2.0-85076390458&doi=10.1371%2fjournal.pone.0217809&partnerID=40&md5=e894e1a3136eac281b1eeffaaddeff30	TRUE	NA	UAS reduces survey bias by increasing sample size and sampling hard to access areas. UAS data and virtual reality expert analysis can help develop more precise species distribution models.	Journal Article	TRUE	2016	Australia	Not Applicable	-27.7011	153.193	Detection	NA	On the ground vs. UAS	Logistic Regression	NA	DJI	Matrice 600	Unknown	Unknown	Unknown	65	0	Lawnmower	0	FLIR	Tau 2 640	Unknown	Unknown	Unknown	Unknown	Grass	Daytime	Monitoring/Counting	Unknown
Emma	Yes	TRUE	include	rayyan-102243771	Leigh; C. and Heron; G. and Wilson; E. and Gregory; T. and Clifford; S. and Holloway; J. and McBain; M. and Gonzalez; F. and McGree; J. and Brown; R. and Mengersen; K. and Peterson; E.E.	2019	Using virtual reality and thermal imagery to improve statistical modelling of vulnerable and protected species			PLoS ONE		14	12		https://www.scopus.com/inward/record.uri?eid=2-s2.0-85076390458&doi=10.1371%2fjournal.pone.0217809&partnerID=40&md5=e894e1a3136eac281b1eeffaaddeff30	TRUE	NA	UAS reduces survey bias by increasing sample size and sampling hard to access areas. UAS data and virtual reality expert analysis can help develop more precise species distribution models.	Journal Article	TRUE	2016	Australia	Not Applicable	-27.7011	153.193	Detection	NA	On the ground vs. UAS	Logistic Regression	NA	DJI	Matrice 600	Unknown	Unknown	Unknown	65	0	Lawnmower	0	FLIR	Tau 2 640	Unknown	Unknown	Unknown	Unknown	Shrubland	Daytime	Monitoring/Counting	Unknown
Emma	Yes	TRUE	include	rayyan-102243771	Leigh; C. and Heron; G. and Wilson; E. and Gregory; T. and Clifford; S. and Holloway; J. and McBain; M. and Gonzalez; F. and McGree; J. and Brown; R. and Mengersen; K. and Peterson; E.E.	2019	Using virtual reality and thermal imagery to improve statistical modelling of vulnerable and protected species			PLoS ONE		14	12		https://www.scopus.com/inward/record.uri?eid=2-s2.0-85076390458&doi=10.1371%2fjournal.pone.0217809&partnerID=40&md5=e894e1a3136eac281b1eeffaaddeff30	TRUE	NA	UAS reduces survey bias by increasing sample size and sampling hard to access areas. UAS data and virtual reality expert analysis can help develop more precise species distribution models.	Journal Article	TRUE	2016	Australia	Not Applicable	-27.7011	153.193	Detection	NA	On the ground vs. UAS	Logistic Regression	NA	DJI	Matrice 600	Unknown	Unknown	Unknown	65	0	Lawnmower	0	Mobius	ActionCam	Unknown	Unknown	Unknown	Unknown	Forest	Daytime	Monitoring/Counting	Unknown
Emma	Yes	TRUE	include	rayyan-102243771	Leigh; C. and Heron; G. and Wilson; E. and Gregory; T. and Clifford; S. and Holloway; J. and McBain; M. and Gonzalez; F. and McGree; J. and Brown; R. and Mengersen; K. and Peterson; E.E.	2019	Using virtual reality and thermal imagery to improve statistical modelling of vulnerable and protected species			PLoS ONE		14	12		https://www.scopus.com/inward/record.uri?eid=2-s2.0-85076390458&doi=10.1371%2fjournal.pone.0217809&partnerID=40&md5=e894e1a3136eac281b1eeffaaddeff30	TRUE	NA	UAS reduces survey bias by increasing sample size and sampling hard to access areas. UAS data and virtual reality expert analysis can help develop more precise species distribution models.	Journal Article	TRUE	2016	Australia	Not Applicable	-27.7011	153.193	Detection	NA	On the ground vs. UAS	Logistic Regression	NA	DJI	Matrice 600	Unknown	Unknown	Unknown	65	0	Lawnmower	0	Mobius	ActionCam	Unknown	Unknown	Unknown	Unknown	Grass	Daytime	Monitoring/Counting	Unknown
Emma	Yes	TRUE	include	rayyan-102243771	Leigh; C. and Heron; G. and Wilson; E. and Gregory; T. and Clifford; S. and Holloway; J. and McBain; M. and Gonzalez; F. and McGree; J. and Brown; R. and Mengersen; K. and Peterson; E.E.	2019	Using virtual reality and thermal imagery to improve statistical modelling of vulnerable and protected species			PLoS ONE		14	12		https://www.scopus.com/inward/record.uri?eid=2-s2.0-85076390458&doi=10.1371%2fjournal.pone.0217809&partnerID=40&md5=e894e1a3136eac281b1eeffaaddeff30	TRUE	NA	UAS reduces survey bias by increasing sample size and sampling hard to access areas. UAS data and virtual reality expert analysis can help develop more precise species distribution models.	Journal Article	TRUE	2016	Australia	Not Applicable	-27.7011	153.193	Detection	NA	On the ground vs. UAS	Logistic Regression	NA	DJI	Matrice 600	Unknown	Unknown	Unknown	65	0	Lawnmower	0	Mobius	ActionCam	Unknown	Unknown	Unknown	Unknown	Shrubland	Daytime	Monitoring/Counting	Unknown
Emma	Yes	TRUE	include	rayyan-102243771	Leigh; C. and Heron; G. and Wilson; E. and Gregory; T. and Clifford; S. and Holloway; J. and McBain; M. and Gonzalez; F. and McGree; J. and Brown; R. and Mengersen; K. and Peterson; E.E.	2019	Using virtual reality and thermal imagery to improve statistical modelling of vulnerable and protected species			PLoS ONE		14	12		https://www.scopus.com/inward/record.uri?eid=2-s2.0-85076390458&doi=10.1371%2fjournal.pone.0217809&partnerID=40&md5=e894e1a3136eac281b1eeffaaddeff30	TRUE	NA	UAS reduces survey bias by increasing sample size and sampling hard to access areas. UAS data and virtual reality expert analysis can help develop more precise species distribution models.	Journal Article	TRUE	2016	Australia	Not Applicable	-27.7011	153.193	Detection	NA	On the ground vs. UAS	Logistic Regression	NA	DJI	Matrice 600	Unknown	Unknown	Unknown	65	0	Lawnmower	0	Sony	NEX5	Unknown	Unknown	Unknown	Unknown	Forest	Daytime	Monitoring/Counting	Unknown
Emma	Yes	TRUE	include	rayyan-102243771	Leigh; C. and Heron; G. and Wilson; E. and Gregory; T. and Clifford; S. and Holloway; J. and McBain; M. and Gonzalez; F. and McGree; J. and Brown; R. and Mengersen; K. and Peterson; E.E.	2019	Using virtual reality and thermal imagery to improve statistical modelling of vulnerable and protected species			PLoS ONE		14	12		https://www.scopus.com/inward/record.uri?eid=2-s2.0-85076390458&doi=10.1371%2fjournal.pone.0217809&partnerID=40&md5=e894e1a3136eac281b1eeffaaddeff30	TRUE	NA	UAS reduces survey bias by increasing sample size and sampling hard to access areas. UAS data and virtual reality expert analysis can help develop more precise species distribution models.	Journal Article	TRUE	2016	Australia	Not Applicable	-27.7011	153.193	Detection	NA	On the ground vs. UAS	Logistic Regression	NA	DJI	Matrice 600	Unknown	Unknown	Unknown	65	0	Lawnmower	0	Sony	NEX5	Unknown	Unknown	Unknown	Unknown	Grass	Daytime	Monitoring/Counting	Unknown
Emma	Yes	TRUE	include	rayyan-102243771	Leigh; C. and Heron; G. and Wilson; E. and Gregory; T. and Clifford; S. and Holloway; J. and McBain; M. and Gonzalez; F. and McGree; J. and Brown; R. and Mengersen; K. and Peterson; E.E.	2019	Using virtual reality and thermal imagery to improve statistical modelling of vulnerable and protected species			PLoS ONE		14	12		https://www.scopus.com/inward/record.uri?eid=2-s2.0-85076390458&doi=10.1371%2fjournal.pone.0217809&partnerID=40&md5=e894e1a3136eac281b1eeffaaddeff30	TRUE	NA	UAS reduces survey bias by increasing sample size and sampling hard to access areas. UAS data and virtual reality expert analysis can help develop more precise species distribution models.	Journal Article	TRUE	2016	Australia	Not Applicable	-27.7011	153.193	Detection	NA	On the ground vs. UAS	Logistic Regression	NA	DJI	Matrice 600	Unknown	Unknown	Unknown	65	0	Lawnmower	0	Sony	NEX5	Unknown	Unknown	Unknown	Unknown	Shrubland	Daytime	Monitoring/Counting	Unknown
Emma	Yes	TRUE	include	rayyan-102243771	Leigh; C. and Heron; G. and Wilson; E. and Gregory; T. and Clifford; S. and Holloway; J. and McBain; M. and Gonzalez; F. and McGree; J. and Brown; R. and Mengersen; K. and Peterson; E.E.	2019	Using virtual reality and thermal imagery to improve statistical modelling of vulnerable and protected species			PLoS ONE		14	12		https://www.scopus.com/inward/record.uri?eid=2-s2.0-85076390458&doi=10.1371%2fjournal.pone.0217809&partnerID=40&md5=e894e1a3136eac281b1eeffaaddeff30	TRUE	NA	UAS reduces survey bias by increasing sample size and sampling hard to access areas. UAS data and virtual reality expert analysis can help develop more precise species distribution models.	Journal Article	TRUE	2017	Australia	Not Applicable	-27.7011	153.193	Detection	NA	On the ground vs. UAS	Logistic Regression	NA	DJI	Matrice 600	Unknown	Unknown	Unknown	65	0	Lawnmower	0	FLIR	Tau 2 640	Unknown	Unknown	Unknown	Unknown	Forest	Daytime	Monitoring/Counting	Unknown
Emma	Yes	TRUE	include	rayyan-102243771	Leigh; C. and Heron; G. and Wilson; E. and Gregory; T. and Clifford; S. and Holloway; J. and McBain; M. and Gonzalez; F. and McGree; J. and Brown; R. and Mengersen; K. and Peterson; E.E.	2019	Using virtual reality and thermal imagery to improve statistical modelling of vulnerable and protected species			PLoS ONE		14	12		https://www.scopus.com/inward/record.uri?eid=2-s2.0-85076390458&doi=10.1371%2fjournal.pone.0217809&partnerID=40&md5=e894e1a3136eac281b1eeffaaddeff30	TRUE	NA	UAS reduces survey bias by increasing sample size and sampling hard to access areas. UAS data and virtual reality expert analysis can help develop more precise species distribution models.	Journal Article	TRUE	2017	Australia	Not Applicable	-27.7011	153.193	Detection	NA	On the ground vs. UAS	Logistic Regression	NA	DJI	Matrice 600	Unknown	Unknown	Unknown	65	0	Lawnmower	0	FLIR	Tau 2 640	Unknown	Unknown	Unknown	Unknown	Grass	Daytime	Monitoring/Counting	Unknown
Emma	Yes	TRUE	include	rayyan-102243771	Leigh; C. and Heron; G. and Wilson; E. and Gregory; T. and Clifford; S. and Holloway; J. and McBain; M. and Gonzalez; F. and McGree; J. and Brown; R. and Mengersen; K. and Peterson; E.E.	2019	Using virtual reality and thermal imagery to improve statistical modelling of vulnerable and protected species			PLoS ONE		14	12		https://www.scopus.com/inward/record.uri?eid=2-s2.0-85076390458&doi=10.1371%2fjournal.pone.0217809&partnerID=40&md5=e894e1a3136eac281b1eeffaaddeff30	TRUE	NA	UAS reduces survey bias by increasing sample size and sampling hard to access areas. UAS data and virtual reality expert analysis can help develop more precise species distribution models.	Journal Article	TRUE	2017	Australia	Not Applicable	-27.7011	153.193	Detection	NA	On the ground vs. UAS	Logistic Regression	NA	DJI	Matrice 600	Unknown	Unknown	Unknown	65	0	Lawnmower	0	FLIR	Tau 2 640	Unknown	Unknown	Unknown	Unknown	Shrubland	Daytime	Monitoring/Counting	Unknown
Emma	Yes	TRUE	include	rayyan-102243771	Leigh; C. and Heron; G. and Wilson; E. and Gregory; T. and Clifford; S. and Holloway; J. and McBain; M. and Gonzalez; F. and McGree; J. and Brown; R. and Mengersen; K. and Peterson; E.E.	2019	Using virtual reality and thermal imagery to improve statistical modelling of vulnerable and protected species			PLoS ONE		14	12		https://www.scopus.com/inward/record.uri?eid=2-s2.0-85076390458&doi=10.1371%2fjournal.pone.0217809&partnerID=40&md5=e894e1a3136eac281b1eeffaaddeff30	TRUE	NA	UAS reduces survey bias by increasing sample size and sampling hard to access areas. UAS data and virtual reality expert analysis can help develop more precise species distribution models.	Journal Article	TRUE	2017	Australia	Not Applicable	-27.7011	153.193	Detection	NA	On the ground vs. UAS	Logistic Regression	NA	DJI	Matrice 600	Unknown	Unknown	Unknown	65	0	Lawnmower	0	Mobius	ActionCam	Unknown	Unknown	Unknown	Unknown	Forest	Daytime	Monitoring/Counting	Unknown
Emma	Yes	TRUE	include	rayyan-102243771	Leigh; C. and Heron; G. and Wilson; E. and Gregory; T. and Clifford; S. and Holloway; J. and McBain; M. and Gonzalez; F. and McGree; J. and Brown; R. and Mengersen; K. and Peterson; E.E.	2019	Using virtual reality and thermal imagery to improve statistical modelling of vulnerable and protected species			PLoS ONE		14	12		https://www.scopus.com/inward/record.uri?eid=2-s2.0-85076390458&doi=10.1371%2fjournal.pone.0217809&partnerID=40&md5=e894e1a3136eac281b1eeffaaddeff30	TRUE	NA	UAS reduces survey bias by increasing sample size and sampling hard to access areas. UAS data and virtual reality expert analysis can help develop more precise species distribution models.	Journal Article	TRUE	2017	Australia	Not Applicable	-27.7011	153.193	Detection	NA	On the ground vs. UAS	Logistic Regression	NA	DJI	Matrice 600	Unknown	Unknown	Unknown	65	0	Lawnmower	0	Mobius	ActionCam	Unknown	Unknown	Unknown	Unknown	Grass	Daytime	Monitoring/Counting	Unknown
Emma	Yes	TRUE	include	rayyan-102243771	Leigh; C. and Heron; G. and Wilson; E. and Gregory; T. and Clifford; S. and Holloway; J. and McBain; M. and Gonzalez; F. and McGree; J. and Brown; R. and Mengersen; K. and Peterson; E.E.	2019	Using virtual reality and thermal imagery to improve statistical modelling of vulnerable and protected species			PLoS ONE		14	12		https://www.scopus.com/inward/record.uri?eid=2-s2.0-85076390458&doi=10.1371%2fjournal.pone.0217809&partnerID=40&md5=e894e1a3136eac281b1eeffaaddeff30	TRUE	NA	UAS reduces survey bias by increasing sample size and sampling hard to access areas. UAS data and virtual reality expert analysis can help develop more precise species distribution models.	Journal Article	TRUE	2017	Australia	Not Applicable	-27.7011	153.193	Detection	NA	On the ground vs. UAS	Logistic Regression	NA	DJI	Matrice 600	Unknown	Unknown	Unknown	65	0	Lawnmower	0	Mobius	ActionCam	Unknown	Unknown	Unknown	Unknown	Shrubland	Daytime	Monitoring/Counting	Unknown
Emma	Yes	TRUE	include	rayyan-102243771	Leigh; C. and Heron; G. and Wilson; E. and Gregory; T. and Clifford; S. and Holloway; J. and McBain; M. and Gonzalez; F. and McGree; J. and Brown; R. and Mengersen; K. and Peterson; E.E.	2019	Using virtual reality and thermal imagery to improve statistical modelling of vulnerable and protected species			PLoS ONE		14	12		https://www.scopus.com/inward/record.uri?eid=2-s2.0-85076390458&doi=10.1371%2fjournal.pone.0217809&partnerID=40&md5=e894e1a3136eac281b1eeffaaddeff30	TRUE	NA	UAS reduces survey bias by increasing sample size and sampling hard to access areas. UAS data and virtual reality expert analysis can help develop more precise species distribution models.	Journal Article	TRUE	2017	Australia	Not Applicable	-27.7011	153.193	Detection	NA	On the ground vs. UAS	Logistic Regression	NA	DJI	Matrice 600	Unknown	Unknown	Unknown	65	0	Lawnmower	0	Sony	NEX5	Unknown	Unknown	Unknown	Unknown	Forest	Daytime	Monitoring/Counting	Unknown
Emma	Yes	TRUE	include	rayyan-102243771	Leigh; C. and Heron; G. and Wilson; E. and Gregory; T. and Clifford; S. and Holloway; J. and McBain; M. and Gonzalez; F. and McGree; J. and Brown; R. and Mengersen; K. and Peterson; E.E.	2019	Using virtual reality and thermal imagery to improve statistical modelling of vulnerable and protected species			PLoS ONE		14	12		https://www.scopus.com/inward/record.uri?eid=2-s2.0-85076390458&doi=10.1371%2fjournal.pone.0217809&partnerID=40&md5=e894e1a3136eac281b1eeffaaddeff30	TRUE	NA	UAS reduces survey bias by increasing sample size and sampling hard to access areas. UAS data and virtual reality expert analysis can help develop more precise species distribution models.	Journal Article	TRUE	2017	Australia	Not Applicable	-27.7011	153.193	Detection	NA	On the ground vs. UAS	Logistic Regression	NA	DJI	Matrice 600	Unknown	Unknown	Unknown	65	0	Lawnmower	0	Sony	NEX5	Unknown	Unknown	Unknown	Unknown	Grass	Daytime	Monitoring/Counting	Unknown
Emma	Yes	TRUE	include	rayyan-102243771	Leigh; C. and Heron; G. and Wilson; E. and Gregory; T. and Clifford; S. and Holloway; J. and McBain; M. and Gonzalez; F. and McGree; J. and Brown; R. and Mengersen; K. and Peterson; E.E.	2019	Using virtual reality and thermal imagery to improve statistical modelling of vulnerable and protected species			PLoS ONE		14	12		https://www.scopus.com/inward/record.uri?eid=2-s2.0-85076390458&doi=10.1371%2fjournal.pone.0217809&partnerID=40&md5=e894e1a3136eac281b1eeffaaddeff30	TRUE	NA	UAS reduces survey bias by increasing sample size and sampling hard to access areas. UAS data and virtual reality expert analysis can help develop more precise species distribution models.	Journal Article	TRUE	2017	Australia	Not Applicable	-27.7011	153.193	Detection	NA	On the ground vs. UAS	Logistic Regression	NA	DJI	Matrice 600	Unknown	Unknown	Unknown	65	0	Lawnmower	0	Sony	NEX5	Unknown	Unknown	Unknown	Unknown	Shrubland	Daytime	Monitoring/Counting	Unknown
Emma	Yes	TRUE	include	rayyan-102243788	Yang; F. and Shao; Q. and Jiang; Z.	2019	A population census of large herbivores based on uav and its effects on grazing pressure in the yellow-river-source national park; china			International Journal of Environmental Research and Public Health		16	22		https://www.scopus.com/inward/record.uri?eid=2-s2.0-85074958460&doi=10.3390%2fijerph16224402&partnerID=40&md5=c7504beb6b8ae8714129981a56b1b059	TRUE	Low resolution images cannot identify smaller animals. Short flight times and small survey areas. Limited payload capacity. Image processing time large when lots of overlap.	Image resolution for large heribivores should be 4-5 cm for identification.	Journal Article	TRUE	2016	China	Not Applicable	33.9181	97.0222	Detection	NA	On the ground vs. UAS	Descriptive	NA	Custom	Yang et al. 2019	Automatic	Unknown	Unknown	700	30	Lawnmower	0	Sony	ILCE-5100	Unknown	Unknown	Combination	Yes	Grass	Daytime	Monitoring/Counting	Unknown
Emma	Yes	TRUE	include	rayyan-102243788	Yang; F. and Shao; Q. and Jiang; Z.	2019	A population census of large herbivores based on uav and its effects on grazing pressure in the yellow-river-source national park; china			International Journal of Environmental Research and Public Health		16	22		https://www.scopus.com/inward/record.uri?eid=2-s2.0-85074958460&doi=10.3390%2fijerph16224402&partnerID=40&md5=c7504beb6b8ae8714129981a56b1b059	TRUE	Low resolution images cannot identify smaller animals. Short flight times and small survey areas. Limited payload capacity. Image processing time large when lots of overlap.	Image resolution for large heribivores should be 4-5 cm for identification.	Journal Article	TRUE	2016	China	Not Applicable	33.9181	97.0222	Detection	NA	On the ground vs. UAS	Descriptive	NA	Custom	Yang et al. 2019	Automatic	Unknown	Unknown	700	30	Lawnmower	0	Sony	ILCE-5100	Unknown	Unknown	Combination	Yes	Grass	Daytime	Monitoring/Counting	Unknown
Emma	Yes	TRUE	include	rayyan-102243788	Yang; F. and Shao; Q. and Jiang; Z.	2019	A population census of large herbivores based on uav and its effects on grazing pressure in the yellow-river-source national park; china			International Journal of Environmental Research and Public Health		16	22		https://www.scopus.com/inward/record.uri?eid=2-s2.0-85074958460&doi=10.3390%2fijerph16224402&partnerID=40&md5=c7504beb6b8ae8714129981a56b1b059	TRUE	Low resolution images cannot identify smaller animals. Short flight times and small survey areas. Limited payload capacity. Image processing time large when lots of overlap.	Image resolution for large heribivores should be 4-5 cm for identification.	Journal Article	TRUE	2016	China	Not Applicable	33.9181	97.0222	Detection	NA	On the ground vs. UAS	Descriptive	NA	Custom	Yang et al. 2019b	Automatic	Unknown	Unknown	700	20	Lawnmower	0	Sony	ILCE-5100	Unknown	Unknown	Combination	Yes	Grass	Daytime	Monitoring/Counting	Unknown
Emma	Yes	TRUE	include	rayyan-102243788	Yang; F. and Shao; Q. and Jiang; Z.	2019	A population census of large herbivores based on uav and its effects on grazing pressure in the yellow-river-source national park; china			International Journal of Environmental Research and Public Health		16	22		https://www.scopus.com/inward/record.uri?eid=2-s2.0-85074958460&doi=10.3390%2fijerph16224402&partnerID=40&md5=c7504beb6b8ae8714129981a56b1b059	TRUE	Low resolution images cannot identify smaller animals. Short flight times and small survey areas. Limited payload capacity. Image processing time large when lots of overlap.	Image resolution for large heribivores should be 4-5 cm for identification.	Journal Article	TRUE	2016	China	Not Applicable	33.9181	97.0222	Detection	NA	On the ground vs. UAS	Descriptive	NA	Custom	Yang et al. 2019b	Automatic	Unknown	Unknown	700	20	Lawnmower	0	Sony	ILCE-5100	Unknown	Unknown	Combination	Yes	Grass	Daytime	Monitoring/Counting	Unknown
Emma	Yes	TRUE	include	rayyan-102243788	Yang; F. and Shao; Q. and Jiang; Z.	2019	A population census of large herbivores based on uav and its effects on grazing pressure in the yellow-river-source national park; china			International Journal of Environmental Research and Public Health		16	22		https://www.scopus.com/inward/record.uri?eid=2-s2.0-85074958460&doi=10.3390%2fijerph16224402&partnerID=40&md5=c7504beb6b8ae8714129981a56b1b059	TRUE	Low resolution images cannot identify smaller animals. Short flight times and small survey areas. Limited payload capacity. Image processing time large when lots of overlap.	Image resolution for large heribivores should be 4-5 cm for identification.	Journal Article	TRUE	2017	China	Not Applicable	33.9181	97.0222	Detection	NA	On the ground vs. UAS	Descriptive	NA	Custom	Yang et al. 2019b	Automatic	Unknown	Unknown	275	0	Lawnmower	0	Sony	ILCE-5100	Unknown	Unknown	Combination	Yes	Grass	Daytime	Monitoring/Counting	Unknown
Emma	Yes	TRUE	include	rayyan-102243788	Yang; F. and Shao; Q. and Jiang; Z.	2019	A population census of large herbivores based on uav and its effects on grazing pressure in the yellow-river-source national park; china			International Journal of Environmental Research and Public Health		16	22		https://www.scopus.com/inward/record.uri?eid=2-s2.0-85074958460&doi=10.3390%2fijerph16224402&partnerID=40&md5=c7504beb6b8ae8714129981a56b1b059	TRUE	Low resolution images cannot identify smaller animals. Short flight times and small survey areas. Limited payload capacity. Image processing time large when lots of overlap.	Image resolution for large heribivores should be 4-5 cm for identification.	Journal Article	TRUE	2017	China	Not Applicable	33.9181	97.0222	Detection	NA	On the ground vs. UAS	Descriptive	NA	Custom	Yang et al. 2019b	Automatic	Unknown	Unknown	275	0	Lawnmower	0	Sony	ILCE-5100	Unknown	Unknown	Combination	Yes	Grass	Daytime	Monitoring/Counting	Unknown
Emma	Yes	TRUE	include	rayyan-102243788	Yang; F. and Shao; Q. and Jiang; Z.	2019	A population census of large herbivores based on uav and its effects on grazing pressure in the yellow-river-source national park; china			International Journal of Environmental Research and Public Health		16	22		https://www.scopus.com/inward/record.uri?eid=2-s2.0-85074958460&doi=10.3390%2fijerph16224402&partnerID=40&md5=c7504beb6b8ae8714129981a56b1b059	TRUE	Low resolution images cannot identify smaller animals. Short flight times and small survey areas. Limited payload capacity. Image processing time large when lots of overlap.	Image resolution for large heribivores should be 4-5 cm for identification.	Journal Article	TRUE	2017	China	Not Applicable	33.9181	97.0222	Detection	NA	On the ground vs. UAS	Descriptive	NA	feima	F1000	Automatic	Unknown	Unknown	275	0	Lawnmower	0	Sony	ILCE-5100	Unknown	Unknown	Combination	Yes	Grass	Daytime	Monitoring/Counting	Unknown
Emma	Yes	TRUE	include	rayyan-102243788	Yang; F. and Shao; Q. and Jiang; Z.	2019	A population census of large herbivores based on uav and its effects on grazing pressure in the yellow-river-source national park; china			International Journal of Environmental Research and Public Health		16	22		https://www.scopus.com/inward/record.uri?eid=2-s2.0-85074958460&doi=10.3390%2fijerph16224402&partnerID=40&md5=c7504beb6b8ae8714129981a56b1b059	TRUE	Low resolution images cannot identify smaller animals. Short flight times and small survey areas. Limited payload capacity. Image processing time large when lots of overlap.	Image resolution for large heribivores should be 4-5 cm for identification.	Journal Article	TRUE	2017	China	Not Applicable	33.9181	97.0222	Detection	NA	On the ground vs. UAS	Descriptive	NA	feima	F1000	Automatic	Unknown	Unknown	275	0	Lawnmower	0	Sony	ILCE-5100	Unknown	Unknown	Combination	Yes	Grass	Daytime	Monitoring/Counting	Unknown
Jared	Yes	TRUE	include	rayyan-102243828	Lee; W.Y. and Park; M. and Hyun; C.-U.	2019	Detection of two Arctic birds in Greenland and an endangered bird in Korea using RGB and thermal cameras with an unmanned aerial vehicle (UAV)			PLoS ONE		14	9		https://www.scopus.com/inward/record.uri?eid=2-s2.0-85071741874&doi=10.1371%2fjournal.pone.0222088&partnerID=40&md5=e40fa041905530823a5f086c04d8d659	TRUE	NA	uav good for areas difficult to access.	Journal Article	TRUE	2018	Denmark	NA	82.785	42.219	NA	NA	NA	Descriptive	NA	DJI	Phantom 4 Advanced	Unknown	Unknown	Unknown	110	5	Unknown	20	DJI	Phantom 4 Advanced	Unknown	Unknown	Human	Yes	Water	Unknown	Monitoring/Counting	Unknown
Jared	Yes	TRUE	include	rayyan-102243828	Lee; W.Y. and Park; M. and Hyun; C.-U.	2019	Detection of two Arctic birds in Greenland and an endangered bird in Korea using RGB and thermal cameras with an unmanned aerial vehicle (UAV)			PLoS ONE		14	9		https://www.scopus.com/inward/record.uri?eid=2-s2.0-85071741874&doi=10.1371%2fjournal.pone.0222088&partnerID=40&md5=e40fa041905530823a5f086c04d8d659	TRUE	NA	uav good for areas difficult to access.	Journal Article	TRUE	2018	Denmark	NA	82.785	42.219	NA	NA	NA	Descriptive	NA	DJI	Phantom 4 Advanced	Unknown	Unknown	Unknown	110	5	Unknown	20	FLIR	Vue Pro R	Unknown	Unknown	Human	No	Water	Unknown	Monitoring/Counting	Unknown
Jared	Yes	TRUE	include	rayyan-102243828	Lee; W.Y. and Park; M. and Hyun; C.-U.	2019	Detection of two Arctic birds in Greenland and an endangered bird in Korea using RGB and thermal cameras with an unmanned aerial vehicle (UAV)			PLoS ONE		14	9		https://www.scopus.com/inward/record.uri?eid=2-s2.0-85071741874&doi=10.1371%2fjournal.pone.0222088&partnerID=40&md5=e40fa041905530823a5f086c04d8d659	TRUE	NA	uav good for areas difficult to access.	Journal Article	TRUE	2018	Denmark	NA	82.785	42.219	NA	NA	NA	Descriptive	NA	DJI	Phantom 4 Advanced	Unknown	Unknown	Unknown	20	0	Unknown	5	DJI	Phantom 4 Advanced	Unknown	Unknown	Human	Yes	Water	Unknown	Monitoring/Counting	Unknown
Jared	Yes	TRUE	include	rayyan-102243828	Lee; W.Y. and Park; M. and Hyun; C.-U.	2019	Detection of two Arctic birds in Greenland and an endangered bird in Korea using RGB and thermal cameras with an unmanned aerial vehicle (UAV)			PLoS ONE		14	9		https://www.scopus.com/inward/record.uri?eid=2-s2.0-85071741874&doi=10.1371%2fjournal.pone.0222088&partnerID=40&md5=e40fa041905530823a5f086c04d8d659	TRUE	NA	uav good for areas difficult to access.	Journal Article	TRUE	2018	Denmark	NA	82.785	42.219	NA	NA	NA	Descriptive	NA	DJI	Phantom 4 Advanced	Unknown	Unknown	Unknown	20	0	Unknown	5	FLIR	Vue Pro R	Unknown	Unknown	Human	No	Water	Unknown	Monitoring/Counting	Unknown
Jared	Yes	TRUE	include	rayyan-102243828	Lee; W.Y. and Park; M. and Hyun; C.-U.	2019	Detection of two Arctic birds in Greenland and an endangered bird in Korea using RGB and thermal cameras with an unmanned aerial vehicle (UAV)			PLoS ONE		14	9		https://www.scopus.com/inward/record.uri?eid=2-s2.0-85071741874&doi=10.1371%2fjournal.pone.0222088&partnerID=40&md5=e40fa041905530823a5f086c04d8d659	TRUE	NA	uav good for areas difficult to access.	Journal Article	TRUE	2019	Korea, South	NA	37.35	126.65	NA	NA	NA	Descriptive	NA	DJI	Phantom 4 Advanced	Unknown	Unknown	Unknown	110	5	Unknown	15	DJI	Phantom 4 Advanced	Unknown	Unknown	Human	Yes	Wetland	Unknown	Monitoring/Counting	Unknown
Jared	Yes	TRUE	include	rayyan-102243828	Lee; W.Y. and Park; M. and Hyun; C.-U.	2019	Detection of two Arctic birds in Greenland and an endangered bird in Korea using RGB and thermal cameras with an unmanned aerial vehicle (UAV)			PLoS ONE		14	9		https://www.scopus.com/inward/record.uri?eid=2-s2.0-85071741874&doi=10.1371%2fjournal.pone.0222088&partnerID=40&md5=e40fa041905530823a5f086c04d8d659	TRUE	NA	uav good for areas difficult to access.	Journal Article	TRUE	2019	Korea, South	NA	37.35	126.65	NA	NA	NA	Descriptive	NA	DAYA	550	Unknown	Unknown	Unknown	110	5	Unknown	15	FLIR	Vue Pro R	Unknown	Unknown	Human	No	Wetland	Unknown	Monitoring/Counting	Unknown
Emma	Yes	TRUE	include	rayyan-102243838	LeÅ¡etickÃ½; J. and MatÄ›jka; P. and Olmr; M.	2019	Detection of Animal Occurrence Using an Unmanned System			Scientia Agriculturae Bohemica		50	3	203-210	https://www.scopus.com/inward/record.uri?eid=2-s2.0-85074100883&doi=10.2478%2fsab-2019-0028&partnerID=40&md5=c4533ab6cbbe4e1b0501c0c3216ec973	TRUE	UAS was tethered with safety rope due to UAS regulations.		Journal Article	TRUE	2018	Czech Republic	Not Applicable	49.8899	15.5685	Detection	NA	UAS vs. UAS	Pearson's correlation test	NA	DJI	Phantom 1 F300	Unknown	Yes	Unknown	9	0	Point	0	Seek Thermal	CompactPRO	Unknown	Unknown	Computer	No	Cropland	Daytime	Monitoring/Counting	No
Emma	Yes	TRUE	include	rayyan-102243838	LeÅ¡etickÃ½; J. and MatÄ›jka; P. and Olmr; M.	2019	Detection of Animal Occurrence Using an Unmanned System			Scientia Agriculturae Bohemica		50	3	203-210	https://www.scopus.com/inward/record.uri?eid=2-s2.0-85074100883&doi=10.2478%2fsab-2019-0028&partnerID=40&md5=c4533ab6cbbe4e1b0501c0c3216ec973	TRUE	UAS was tethered with safety rope due to UAS regulations.		Journal Article	TRUE	2018	Czech Republic	Not Applicable	49.8899	15.5685	Detection	NA	UAS vs. UAS	Pearson's correlation test	NA	DJI	Phantom 1 F300	Unknown	Yes	Unknown	9	0	Point	0	Eachine	TX03	Unknown	Unknown	Computer	No	Cropland	Daytime	Monitoring/Counting	No
Emma	No	TRUE	include	rayyan-102243861	Vayssade; J.-A. and Arquet; R. and Bonneau; M.	2019	Automatic activity tracking of goats using drone camera			Computers and Electronics in Agriculture		162		767-772	https://www.scopus.com/inward/record.uri?eid=2-s2.0-85065736985&doi=10.1016%2fj.compag.2019.05.021&partnerID=40&md5=275aa1cd756088dfbb7f2f37023c5afd	TRUE	NA	Computer vision better when animal contrasts with background. Improved thresholding technique with supervised learning for automatic image classification.	Journal Article	TRUE	2017	France	Not Applicable	16.3333	-61.3333	Detection	Time of day; weather; color of animals; shade	NA	Descriptive	NA	DJI	Phantom 3	Manual	Unknown	Unknown	50	0	Point	0	DJI	Phantom 3	Unknown	Unknown	Combination	No	Grass	Daytime	Monitoring/Counting	Unknown
Jared	Yes	TRUE	include	rayyan-102243888	Pfeifer; C. and Barbosa; A. and Mustafa; O. and Peter; H.-U. and RÃ¼mmler; M.-C. and Brenning; A.	2019	Using fixed-wing uav for detecting and mapping the distribution and abundance of penguins on the South Shetlands Islands; Antarctica			Drones		3	2	1-22	https://www.scopus.com/inward/record.uri?eid=2-s2.0-85076606832&doi=10.3390%2fdrones3020039&partnerID=40&md5=a9e2254c80e414eea002ff675658aab7	TRUE	NA		Journal Article	FALSE	2016	Antarctica	NA	-62.16	-59	Overall accuracy	NA	UAS vs. UAS	Generalized Additive Model	NA	Bormatec	Ninox	Automatic	Unknown	Mission Planner for ArduPilot	85	0	Transect	0	MAPIR	Survey-2	Unknown	Not Applicable	Human	Yes	Bare	Daytime	Monitoring/Counting	No
Jared	Yes	TRUE	include	rayyan-102243888	Pfeifer; C. and Barbosa; A. and Mustafa; O. and Peter; H.-U. and RÃ¼mmler; M.-C. and Brenning; A.	2019	Using fixed-wing uav for detecting and mapping the distribution and abundance of penguins on the South Shetlands Islands; Antarctica			Drones		3	2	1-22	https://www.scopus.com/inward/record.uri?eid=2-s2.0-85076606832&doi=10.3390%2fdrones3020039&partnerID=40&md5=a9e2254c80e414eea002ff675658aab7	TRUE	NA		Journal Article	FALSE	2017	Antarctica	NA	-62.16	-59	Overall accuracy	NA	UAS vs. UAS	Generalized Additive Model	NA	Bormatec	Ninox	Automatic	Unknown	Mission Planner for ArduPilot	85	0	Transect	0	MAPIR	Survey-2	Unknown	Not Applicable	Human	Yes	Bare	Daytime	Monitoring/Counting	No
Emma	Yes	TRUE	include	rayyan-102243889	Spaan; D. and Burke; C. and McAree; O. and Aureli; F. and Rangel-Rivera; C.E. and Hutschenreiter; A. and Longmore; S.N. and McWhirter; P.R. and Wich; S.A.	2019	Thermal infrared imaging from drones offers a major advance for spider monkey surveys			Drones		3	2	1-19	https://www.scopus.com/inward/record.uri?eid=2-s2.0-85078155940&doi=10.3390%2fdrones3020034&partnerID=40&md5=52e1095619f95518840d7fb907aed8e6	TRUE	Afternoon heat stored in trees and made thermal contrast difficult. Couldn't cover large areas. Time to analyze imagery. Beyond line of sight flights not allowed	UAS and ground counts for small groups of monkeys were similar. UAS counts are higher than ground counts with monkey groups larger than 10. Thermal contrast made monkeys easy to detect. Monkey position higher in trees made UAS better method. Monkey movement helped identify monkeys versus other thermal hotspots. Vegetation was not an issue for thermal detection rates.	Journal Article	TRUE	2018	Mexico	Not Applicable	20.2972	-87.5164	Detection	Tree height; daytime heat	On the ground vs. UAS	Concodrance Analysis	NA	Custom	Spaan et al. 2019	Manual	Yes	Mission Planner for ArduPilot	65	0	Point	6	FLIR	Tau 2 640	Unknown	Unknown	Human	Yes	Forest	Nighttime	Monitoring/Counting	Unknown
Emma	Yes	TRUE	include	rayyan-102243889	Spaan; D. and Burke; C. and McAree; O. and Aureli; F. and Rangel-Rivera; C.E. and Hutschenreiter; A. and Longmore; S.N. and McWhirter; P.R. and Wich; S.A.	2019	Thermal infrared imaging from drones offers a major advance for spider monkey surveys			Drones		3	2	1-19	https://www.scopus.com/inward/record.uri?eid=2-s2.0-85078155940&doi=10.3390%2fdrones3020034&partnerID=40&md5=52e1095619f95518840d7fb907aed8e6	TRUE	Afternoon heat stored in trees and made thermal contrast difficult. Couldn't cover large areas. Time to analyze imagery. Beyond line of sight flights not allowed	UAS and ground counts for small groups of monkeys were similar. UAS counts are higher than ground counts with monkey groups larger than 10. Thermal contrast made monkeys easy to detect. Monkey position higher in trees made UAS better method. Monkey movement helped identify monkeys versus other thermal hotspots. Vegetation was not an issue for thermal detection rates.	Journal Article	TRUE	2018	Mexico	Not Applicable	20.2972	-87.5164	Detection	Tree height; daytime heat	On the ground vs. UAS	Concodrance Analysis	NA	Custom	Spaan et al. 2019	Automatic	Yes	Mission Planner for ArduPilot	60	0	Grid	6	FLIR	Tau 2 640	Unknown	Unknown	Human	Yes	Forest	Daytime	Monitoring/Counting	Unknown
Emma	Yes	TRUE	include	rayyan-102243889	Spaan; D. and Burke; C. and McAree; O. and Aureli; F. and Rangel-Rivera; C.E. and Hutschenreiter; A. and Longmore; S.N. and McWhirter; P.R. and Wich; S.A.	2019	Thermal infrared imaging from drones offers a major advance for spider monkey surveys			Drones		3	2	1-19	https://www.scopus.com/inward/record.uri?eid=2-s2.0-85078155940&doi=10.3390%2fdrones3020034&partnerID=40&md5=52e1095619f95518840d7fb907aed8e6	TRUE	Afternoon heat stored in trees and made thermal contrast difficult. Couldn't cover large areas. Time to analyze imagery. Beyond line of sight flights not allowed	UAS and ground counts for small groups of monkeys were similar. UAS counts are higher than ground counts with monkey groups larger than 10. Thermal contrast made monkeys easy to detect. Monkey position higher in trees made UAS better method. Monkey movement helped identify monkeys versus other thermal hotspots. Vegetation was not an issue for thermal detection rates.	Journal Article	TRUE	2018	Mexico	Not Applicable	20.2972	-87.5164	Detection	Tree height; daytime heat	On the ground vs. UAS	Concodrance Analysis	NA	Custom	Spaan et al. 2019	Automatic	Yes	Mission Planner for ArduPilot	60	0	Grid	6	FLIR	Tau 2 640	Unknown	Unknown	Human	Yes	Forest	Daytime	Monitoring/Counting	Unknown
Emma	Yes	TRUE	include	rayyan-102243889	Spaan; D. and Burke; C. and McAree; O. and Aureli; F. and Rangel-Rivera; C.E. and Hutschenreiter; A. and Longmore; S.N. and McWhirter; P.R. and Wich; S.A.	2019	Thermal infrared imaging from drones offers a major advance for spider monkey surveys			Drones		3	2	1-19	https://www.scopus.com/inward/record.uri?eid=2-s2.0-85078155940&doi=10.3390%2fdrones3020034&partnerID=40&md5=52e1095619f95518840d7fb907aed8e6	TRUE	Afternoon heat stored in trees and made thermal contrast difficult. Couldn't cover large areas. Time to analyze imagery. Beyond line of sight flights not allowed	UAS and ground counts for small groups of monkeys were similar. UAS counts are higher than ground counts with monkey groups larger than 10. Thermal contrast made monkeys easy to detect. Monkey position higher in trees made UAS better method. Monkey movement helped identify monkeys versus other thermal hotspots. Vegetation was not an issue for thermal detection rates.	Journal Article	TRUE	2018	Mexico	Not Applicable	20.2972	-87.5164	Detection	Tree height; daytime heat	On the ground vs. UAS	Concodrance Analysis	NA	Custom	Spaan et al. 2019	Automatic	Yes	Mission Planner for ArduPilot	60	0	Grid	6	FLIR	Tau 2 640	Unknown	Unknown	Human	Yes	Forest	Nighttime	Monitoring/Counting	Unknown
Emma	Yes	TRUE	include	rayyan-102243889	Spaan; D. and Burke; C. and McAree; O. and Aureli; F. and Rangel-Rivera; C.E. and Hutschenreiter; A. and Longmore; S.N. and McWhirter; P.R. and Wich; S.A.	2019	Thermal infrared imaging from drones offers a major advance for spider monkey surveys			Drones		3	2	1-19	https://www.scopus.com/inward/record.uri?eid=2-s2.0-85078155940&doi=10.3390%2fdrones3020034&partnerID=40&md5=52e1095619f95518840d7fb907aed8e6	TRUE	Afternoon heat stored in trees and made thermal contrast difficult. Couldn't cover large areas. Time to analyze imagery. Beyond line of sight flights not allowed	UAS and ground counts for small groups of monkeys were similar. UAS counts are higher than ground counts with monkey groups larger than 10. Thermal contrast made monkeys easy to detect. Monkey position higher in trees made UAS better method. Monkey movement helped identify monkeys versus other thermal hotspots. Vegetation was not an issue for thermal detection rates.	Journal Article	TRUE	2018	Mexico	Not Applicable	20.2972	-87.5164	Detection	Tree height; daytime heat	On the ground vs. UAS	Concodrance Analysis	NA	Custom	Spaan et al. 2019	Automatic	Yes	Mission Planner for ArduPilot	60	0	Grid	6	FLIR	Tau 2 640	Unknown	Unknown	Human	Yes	Forest	Nighttime	Monitoring/Counting	Unknown
Emma	Yes	TRUE	include	rayyan-102243889	Spaan; D. and Burke; C. and McAree; O. and Aureli; F. and Rangel-Rivera; C.E. and Hutschenreiter; A. and Longmore; S.N. and McWhirter; P.R. and Wich; S.A.	2019	Thermal infrared imaging from drones offers a major advance for spider monkey surveys			Drones		3	2	1-19	https://www.scopus.com/inward/record.uri?eid=2-s2.0-85078155940&doi=10.3390%2fdrones3020034&partnerID=40&md5=52e1095619f95518840d7fb907aed8e6	TRUE	Afternoon heat stored in trees and made thermal contrast difficult. Couldn't cover large areas. Time to analyze imagery. Beyond line of sight flights not allowed	UAS and ground counts for small groups of monkeys were similar. UAS counts are higher than ground counts with monkey groups larger than 10. Thermal contrast made monkeys easy to detect. Monkey position higher in trees made UAS better method. Monkey movement helped identify monkeys versus other thermal hotspots. Vegetation was not an issue for thermal detection rates.	Journal Article	TRUE	2018	Mexico	Not Applicable	20.2972	-87.5164	Detection	Tree height; daytime heat	On the ground vs. UAS	Concodrance Analysis	NA	Custom	Spaan et al. 2019	Automatic	Yes	Mission Planner for ArduPilot	70	0	Grid	6	FLIR	Tau 2 640	Unknown	Unknown	Human	Yes	Forest	Daytime	Monitoring/Counting	Unknown
Emma	Yes	TRUE	include	rayyan-102243889	Spaan; D. and Burke; C. and McAree; O. and Aureli; F. and Rangel-Rivera; C.E. and Hutschenreiter; A. and Longmore; S.N. and McWhirter; P.R. and Wich; S.A.	2019	Thermal infrared imaging from drones offers a major advance for spider monkey surveys			Drones		3	2	1-19	https://www.scopus.com/inward/record.uri?eid=2-s2.0-85078155940&doi=10.3390%2fdrones3020034&partnerID=40&md5=52e1095619f95518840d7fb907aed8e6	TRUE	Afternoon heat stored in trees and made thermal contrast difficult. Couldn't cover large areas. Time to analyze imagery. Beyond line of sight flights not allowed	UAS and ground counts for small groups of monkeys were similar. UAS counts are higher than ground counts with monkey groups larger than 10. Thermal contrast made monkeys easy to detect. Monkey position higher in trees made UAS better method. Monkey movement helped identify monkeys versus other thermal hotspots. Vegetation was not an issue for thermal detection rates.	Journal Article	TRUE	2018	Mexico	Not Applicable	20.2972	-87.5164	Detection	Tree height; daytime heat	On the ground vs. UAS	Concodrance Analysis	NA	Custom	Spaan et al. 2019	Automatic	Yes	Mission Planner for ArduPilot	70	0	Grid	6	FLIR	Tau 2 640	Unknown	Unknown	Human	Yes	Forest	Daytime	Monitoring/Counting	Unknown
Emma	Yes	TRUE	include	rayyan-102243889	Spaan; D. and Burke; C. and McAree; O. and Aureli; F. and Rangel-Rivera; C.E. and Hutschenreiter; A. and Longmore; S.N. and McWhirter; P.R. and Wich; S.A.	2019	Thermal infrared imaging from drones offers a major advance for spider monkey surveys			Drones		3	2	1-19	https://www.scopus.com/inward/record.uri?eid=2-s2.0-85078155940&doi=10.3390%2fdrones3020034&partnerID=40&md5=52e1095619f95518840d7fb907aed8e6	TRUE	Afternoon heat stored in trees and made thermal contrast difficult. Couldn't cover large areas. Time to analyze imagery. Beyond line of sight flights not allowed	UAS and ground counts for small groups of monkeys were similar. UAS counts are higher than ground counts with monkey groups larger than 10. Thermal contrast made monkeys easy to detect. Monkey position higher in trees made UAS better method. Monkey movement helped identify monkeys versus other thermal hotspots. Vegetation was not an issue for thermal detection rates.	Journal Article	TRUE	2018	Mexico	Not Applicable	20.2972	-87.5164	Detection	Tree height; daytime heat	On the ground vs. UAS	Concodrance Analysis	NA	Custom	Spaan et al. 2019	Automatic	Yes	Mission Planner for ArduPilot	70	0	Grid	6	FLIR	Tau 2 640	Unknown	Unknown	Human	Yes	Forest	Nighttime	Monitoring/Counting	Unknown
Emma	Yes	TRUE	include	rayyan-102243889	Spaan; D. and Burke; C. and McAree; O. and Aureli; F. and Rangel-Rivera; C.E. and Hutschenreiter; A. and Longmore; S.N. and McWhirter; P.R. and Wich; S.A.	2019	Thermal infrared imaging from drones offers a major advance for spider monkey surveys			Drones		3	2	1-19	https://www.scopus.com/inward/record.uri?eid=2-s2.0-85078155940&doi=10.3390%2fdrones3020034&partnerID=40&md5=52e1095619f95518840d7fb907aed8e6	TRUE	Afternoon heat stored in trees and made thermal contrast difficult. Couldn't cover large areas. Time to analyze imagery. Beyond line of sight flights not allowed	UAS and ground counts for small groups of monkeys were similar. UAS counts are higher than ground counts with monkey groups larger than 10. Thermal contrast made monkeys easy to detect. Monkey position higher in trees made UAS better method. Monkey movement helped identify monkeys versus other thermal hotspots. Vegetation was not an issue for thermal detection rates.	Journal Article	TRUE	2018	Mexico	Not Applicable	20.2972	-87.5164	Detection	Tree height; daytime heat	On the ground vs. UAS	Concodrance Analysis	NA	Custom	Spaan et al. 2019	Automatic	Yes	Mission Planner for ArduPilot	70	0	Grid	6	FLIR	Tau 2 640	Unknown	Unknown	Human	Yes	Forest	Nighttime	Monitoring/Counting	Unknown
Jared	Yes	TRUE	include	rayyan-102243898	Mustafa; O. and Braun; C. and Esefeld; J. and Knetsch; S. and Maercker; J. and Pfeifer; C. and RÃ¼mmler; M.-C.	2019	DETECTING ANTARCTIC SEALS and FLYING SEABIRDS by UAV			ISPRS Annals of the Photogrammetry; Remote Sensing and Spatial Information Sciences		4	2	141-148	https://www.scopus.com/inward/record.uri?eid=2-s2.0-85067496126&doi=10.5194%2fisprs-annals-IV-2-W5-141-2019&partnerID=40&md5=f9bb3efbb61518e460db716f2483bd4e	TRUE	detection mismatches cannot differentiate between confusion with another species or other object.	focuses on detection of individuals. More confusion happens in seals than birds. AGL range was 30-150m and speed 6-15m/s	Conference Proceeding	TRUE	2013	Antarctica	NA	0	0	Detection	AGL	NA	Descriptive	NA	Bormatec	Ninox	Unknown	Unknown	Unknown	90	10.5	Lawnmower	0	MAPIR	Survey-2	Unknown	Unknown	Human	Yes	Unknown	Daytime	Monitoring/Counting	Unknown
Jared	Yes	TRUE	include	rayyan-102243898	Mustafa; O. and Braun; C. and Esefeld; J. and Knetsch; S. and Maercker; J. and Pfeifer; C. and RÃ¼mmler; M.-C.	2019	DETECTING ANTARCTIC SEALS and FLYING SEABIRDS by UAV			ISPRS Annals of the Photogrammetry; Remote Sensing and Spatial Information Sciences		4	2	141-148	https://www.scopus.com/inward/record.uri?eid=2-s2.0-85067496126&doi=10.5194%2fisprs-annals-IV-2-W5-141-2019&partnerID=40&md5=f9bb3efbb61518e460db716f2483bd4e	TRUE	detection mismatches cannot differentiate between confusion with another species or other object.	focuses on detection of individuals. More confusion happens in seals than birds. AGL range was 30-150m and speed 6-15m/s	Conference Proceeding	TRUE	2013	Antarctica	NA	0	0	Detection	AGL	NA	Descriptive	NA	Bormatec	Ninox	Unknown	Unknown	Unknown	90	10.5	Lawnmower	0	MAPIR	Survey-2	Unknown	Unknown	Human	Yes	Unknown	Daytime	Monitoring/Counting	Unknown
Jared	Yes	TRUE	include	rayyan-102243898	Mustafa; O. and Braun; C. and Esefeld; J. and Knetsch; S. and Maercker; J. and Pfeifer; C. and RÃ¼mmler; M.-C.	2019	DETECTING ANTARCTIC SEALS and FLYING SEABIRDS by UAV			ISPRS Annals of the Photogrammetry; Remote Sensing and Spatial Information Sciences		4	2	141-148	https://www.scopus.com/inward/record.uri?eid=2-s2.0-85067496126&doi=10.5194%2fisprs-annals-IV-2-W5-141-2019&partnerID=40&md5=f9bb3efbb61518e460db716f2483bd4e	TRUE	detection mismatches cannot differentiate between confusion with another species or other object.	focuses on detection of individuals. More confusion happens in seals than birds. AGL range was 30-150m and speed 6-15m/s	Conference Proceeding	TRUE	2013	Antarctica	NA	0	0	Detection	AGL	NA	Descriptive	NA	Bormatec	Ninox	Unknown	Unknown	Unknown	90	10.5	Lawnmower	0	MAPIR	Survey-2	Unknown	Unknown	Human	Yes	Unknown	Daytime	Monitoring/Counting	Unknown
Jared	Yes	TRUE	include	rayyan-102243898	Mustafa; O. and Braun; C. and Esefeld; J. and Knetsch; S. and Maercker; J. and Pfeifer; C. and RÃ¼mmler; M.-C.	2019	DETECTING ANTARCTIC SEALS and FLYING SEABIRDS by UAV			ISPRS Annals of the Photogrammetry; Remote Sensing and Spatial Information Sciences		4	2	141-148	https://www.scopus.com/inward/record.uri?eid=2-s2.0-85067496126&doi=10.5194%2fisprs-annals-IV-2-W5-141-2019&partnerID=40&md5=f9bb3efbb61518e460db716f2483bd4e	TRUE	detection mismatches cannot differentiate between confusion with another species or other object.	focuses on detection of individuals. More confusion happens in seals than birds. AGL range was 30-150m and speed 6-15m/s	Conference Proceeding	TRUE	2013	Antarctica	NA	0	0	Detection	AGL	NA	Descriptive	NA	Bormatec	Ninox	Unknown	Unknown	Unknown	90	10.5	Lawnmower	0	MAPIR	Survey-2	Unknown	Unknown	Human	Yes	Unknown	Daytime	Monitoring/Counting	Unknown
Jared	Yes	TRUE	include	rayyan-102243898	Mustafa; O. and Braun; C. and Esefeld; J. and Knetsch; S. and Maercker; J. and Pfeifer; C. and RÃ¼mmler; M.-C.	2019	DETECTING ANTARCTIC SEALS and FLYING SEABIRDS by UAV			ISPRS Annals of the Photogrammetry; Remote Sensing and Spatial Information Sciences		4	2	141-148	https://www.scopus.com/inward/record.uri?eid=2-s2.0-85067496126&doi=10.5194%2fisprs-annals-IV-2-W5-141-2019&partnerID=40&md5=f9bb3efbb61518e460db716f2483bd4e	TRUE	detection mismatches cannot differentiate between confusion with another species or other object.	focuses on detection of individuals. More confusion happens in seals than birds. AGL range was 30-150m and speed 6-15m/s	Conference Proceeding	TRUE	2013	Antarctica	NA	0	0	Detection	AGL	NA	Descriptive	NA	Bormatec	Ninox	Unknown	Unknown	Unknown	90	10.5	Lawnmower	0	MAPIR	Survey-2	Unknown	Unknown	Human	Yes	Unknown	Daytime	Monitoring/Counting	Unknown
Jared	Yes	TRUE	include	rayyan-102243898	Mustafa; O. and Braun; C. and Esefeld; J. and Knetsch; S. and Maercker; J. and Pfeifer; C. and RÃ¼mmler; M.-C.	2019	DETECTING ANTARCTIC SEALS and FLYING SEABIRDS by UAV			ISPRS Annals of the Photogrammetry; Remote Sensing and Spatial Information Sciences		4	2	141-148	https://www.scopus.com/inward/record.uri?eid=2-s2.0-85067496126&doi=10.5194%2fisprs-annals-IV-2-W5-141-2019&partnerID=40&md5=f9bb3efbb61518e460db716f2483bd4e	TRUE	detection mismatches cannot differentiate between confusion with another species or other object.	focuses on detection of individuals. More confusion happens in seals than birds. AGL range was 30-150m and speed 6-15m/s	Conference Proceeding	TRUE	2013	Antarctica	NA	0	0	Detection	AGL	NA	Descriptive	NA	Bormatec	Ninox	Unknown	Unknown	Unknown	90	10.5	Lawnmower	0	MAPIR	Survey-2	Unknown	Unknown	Human	Yes	Unknown	Daytime	Monitoring/Counting	Unknown
Jared	Yes	TRUE	include	rayyan-102243898	Mustafa; O. and Braun; C. and Esefeld; J. and Knetsch; S. and Maercker; J. and Pfeifer; C. and RÃ¼mmler; M.-C.	2019	DETECTING ANTARCTIC SEALS and FLYING SEABIRDS by UAV			ISPRS Annals of the Photogrammetry; Remote Sensing and Spatial Information Sciences		4	2	141-148	https://www.scopus.com/inward/record.uri?eid=2-s2.0-85067496126&doi=10.5194%2fisprs-annals-IV-2-W5-141-2019&partnerID=40&md5=f9bb3efbb61518e460db716f2483bd4e	TRUE	detection mismatches cannot differentiate between confusion with another species or other object.	focuses on detection of individuals. More confusion happens in seals than birds. AGL range was 30-150m and speed 6-15m/s	Conference Proceeding	TRUE	2013	Antarctica	NA	0	0	Detection	AGL	NA	Descriptive	NA	Bormatec	Ninox	Unknown	Unknown	Unknown	90	10.5	Lawnmower	0	MAPIR	Survey-2	Unknown	Unknown	Human	Yes	Unknown	Daytime	Monitoring/Counting	Unknown
Jared	Yes	TRUE	include	rayyan-102243898	Mustafa; O. and Braun; C. and Esefeld; J. and Knetsch; S. and Maercker; J. and Pfeifer; C. and RÃ¼mmler; M.-C.	2019	DETECTING ANTARCTIC SEALS and FLYING SEABIRDS by UAV			ISPRS Annals of the Photogrammetry; Remote Sensing and Spatial Information Sciences		4	2	141-148	https://www.scopus.com/inward/record.uri?eid=2-s2.0-85067496126&doi=10.5194%2fisprs-annals-IV-2-W5-141-2019&partnerID=40&md5=f9bb3efbb61518e460db716f2483bd4e	TRUE	detection mismatches cannot differentiate between confusion with another species or other object.	focuses on detection of individuals. More confusion happens in seals than birds. AGL range was 30-150m and speed 6-15m/s	Conference Proceeding	TRUE	2013	Antarctica	NA	0	0	Detection	AGL	NA	Descriptive	NA	Bormatec	Ninox	Unknown	Unknown	Unknown	90	10.5	Lawnmower	0	MAPIR	Survey-2	Unknown	Unknown	Human	Yes	Unknown	Daytime	Monitoring/Counting	Unknown
Jared	Yes	TRUE	include	rayyan-102243898	Mustafa; O. and Braun; C. and Esefeld; J. and Knetsch; S. and Maercker; J. and Pfeifer; C. and RÃ¼mmler; M.-C.	2019	DETECTING ANTARCTIC SEALS and FLYING SEABIRDS by UAV			ISPRS Annals of the Photogrammetry; Remote Sensing and Spatial Information Sciences		4	2	141-148	https://www.scopus.com/inward/record.uri?eid=2-s2.0-85067496126&doi=10.5194%2fisprs-annals-IV-2-W5-141-2019&partnerID=40&md5=f9bb3efbb61518e460db716f2483bd4e	TRUE	detection mismatches cannot differentiate between confusion with another species or other object.	focuses on detection of individuals. More confusion happens in seals than birds. AGL range was 30-150m and speed 6-15m/s	Conference Proceeding	TRUE	2013	Antarctica	NA	0	0	Detection	AGL	NA	Descriptive	NA	Bormatec	Ninox	Unknown	Unknown	Unknown	90	10.5	Lawnmower	0	MAPIR	Survey-2	Unknown	Unknown	Human	Yes	Unknown	Daytime	Monitoring/Counting	Unknown
Jared	Yes	TRUE	include	rayyan-102243898	Mustafa; O. and Braun; C. and Esefeld; J. and Knetsch; S. and Maercker; J. and Pfeifer; C. and RÃ¼mmler; M.-C.	2019	DETECTING ANTARCTIC SEALS and FLYING SEABIRDS by UAV			ISPRS Annals of the Photogrammetry; Remote Sensing and Spatial Information Sciences		4	2	141-148	https://www.scopus.com/inward/record.uri?eid=2-s2.0-85067496126&doi=10.5194%2fisprs-annals-IV-2-W5-141-2019&partnerID=40&md5=f9bb3efbb61518e460db716f2483bd4e	TRUE	detection mismatches cannot differentiate between confusion with another species or other object.	focuses on detection of individuals. More confusion happens in seals than birds. AGL range was 30-150m and speed 6-15m/s	Conference Proceeding	TRUE	2014	Antarctica	NA	0	0	Detection	AGL	NA	Descriptive	NA	Bormatec	Ninox	Unknown	Unknown	Unknown	90	10.5	Lawnmower	0	MAPIR	Survey-2	Unknown	Unknown	Human	Yes	Unknown	Daytime	Monitoring/Counting	Unknown
Jared	Yes	TRUE	include	rayyan-102243898	Mustafa; O. and Braun; C. and Esefeld; J. and Knetsch; S. and Maercker; J. and Pfeifer; C. and RÃ¼mmler; M.-C.	2019	DETECTING ANTARCTIC SEALS and FLYING SEABIRDS by UAV			ISPRS Annals of the Photogrammetry; Remote Sensing and Spatial Information Sciences		4	2	141-148	https://www.scopus.com/inward/record.uri?eid=2-s2.0-85067496126&doi=10.5194%2fisprs-annals-IV-2-W5-141-2019&partnerID=40&md5=f9bb3efbb61518e460db716f2483bd4e	TRUE	detection mismatches cannot differentiate between confusion with another species or other object.	focuses on detection of individuals. More confusion happens in seals than birds. AGL range was 30-150m and speed 6-15m/s	Conference Proceeding	TRUE	2014	Antarctica	NA	0	0	Detection	AGL	NA	Descriptive	NA	Bormatec	Ninox	Unknown	Unknown	Unknown	90	10.5	Lawnmower	0	MAPIR	Survey-2	Unknown	Unknown	Human	Yes	Unknown	Daytime	Monitoring/Counting	Unknown
Jared	Yes	TRUE	include	rayyan-102243898	Mustafa; O. and Braun; C. and Esefeld; J. and Knetsch; S. and Maercker; J. and Pfeifer; C. and RÃ¼mmler; M.-C.	2019	DETECTING ANTARCTIC SEALS and FLYING SEABIRDS by UAV			ISPRS Annals of the Photogrammetry; Remote Sensing and Spatial Information Sciences		4	2	141-148	https://www.scopus.com/inward/record.uri?eid=2-s2.0-85067496126&doi=10.5194%2fisprs-annals-IV-2-W5-141-2019&partnerID=40&md5=f9bb3efbb61518e460db716f2483bd4e	TRUE	detection mismatches cannot differentiate between confusion with another species or other object.	focuses on detection of individuals. More confusion happens in seals than birds. AGL range was 30-150m and speed 6-15m/s	Conference Proceeding	TRUE	2014	Antarctica	NA	0	0	Detection	AGL	NA	Descriptive	NA	Bormatec	Ninox	Unknown	Unknown	Unknown	90	10.5	Lawnmower	0	MAPIR	Survey-2	Unknown	Unknown	Human	Yes	Unknown	Daytime	Monitoring/Counting	Unknown
Jared	Yes	TRUE	include	rayyan-102243898	Mustafa; O. and Braun; C. and Esefeld; J. and Knetsch; S. and Maercker; J. and Pfeifer; C. and RÃ¼mmler; M.-C.	2019	DETECTING ANTARCTIC SEALS and FLYING SEABIRDS by UAV			ISPRS Annals of the Photogrammetry; Remote Sensing and Spatial Information Sciences		4	2	141-148	https://www.scopus.com/inward/record.uri?eid=2-s2.0-85067496126&doi=10.5194%2fisprs-annals-IV-2-W5-141-2019&partnerID=40&md5=f9bb3efbb61518e460db716f2483bd4e	TRUE	detection mismatches cannot differentiate between confusion with another species or other object.	focuses on detection of individuals. More confusion happens in seals than birds. AGL range was 30-150m and speed 6-15m/s	Conference Proceeding	TRUE	2014	Antarctica	NA	0	0	Detection	AGL	NA	Descriptive	NA	Bormatec	Ninox	Unknown	Unknown	Unknown	90	10.5	Lawnmower	0	MAPIR	Survey-2	Unknown	Unknown	Human	Yes	Unknown	Daytime	Monitoring/Counting	Unknown
Jared	Yes	TRUE	include	rayyan-102243898	Mustafa; O. and Braun; C. and Esefeld; J. and Knetsch; S. and Maercker; J. and Pfeifer; C. and RÃ¼mmler; M.-C.	2019	DETECTING ANTARCTIC SEALS and FLYING SEABIRDS by UAV			ISPRS Annals of the Photogrammetry; Remote Sensing and Spatial Information Sciences		4	2	141-148	https://www.scopus.com/inward/record.uri?eid=2-s2.0-85067496126&doi=10.5194%2fisprs-annals-IV-2-W5-141-2019&partnerID=40&md5=f9bb3efbb61518e460db716f2483bd4e	TRUE	detection mismatches cannot differentiate between confusion with another species or other object.	focuses on detection of individuals. More confusion happens in seals than birds. AGL range was 30-150m and speed 6-15m/s	Conference Proceeding	TRUE	2014	Antarctica	NA	0	0	Detection	AGL	NA	Descriptive	NA	Bormatec	Ninox	Unknown	Unknown	Unknown	90	10.5	Lawnmower	0	MAPIR	Survey-2	Unknown	Unknown	Human	Yes	Unknown	Daytime	Monitoring/Counting	Unknown
Jared	Yes	TRUE	include	rayyan-102243898	Mustafa; O. and Braun; C. and Esefeld; J. and Knetsch; S. and Maercker; J. and Pfeifer; C. and RÃ¼mmler; M.-C.	2019	DETECTING ANTARCTIC SEALS and FLYING SEABIRDS by UAV			ISPRS Annals of the Photogrammetry; Remote Sensing and Spatial Information Sciences		4	2	141-148	https://www.scopus.com/inward/record.uri?eid=2-s2.0-85067496126&doi=10.5194%2fisprs-annals-IV-2-W5-141-2019&partnerID=40&md5=f9bb3efbb61518e460db716f2483bd4e	TRUE	detection mismatches cannot differentiate between confusion with another species or other object.	focuses on detection of individuals. More confusion happens in seals than birds. AGL range was 30-150m and speed 6-15m/s	Conference Proceeding	TRUE	2014	Antarctica	NA	0	0	Detection	AGL	NA	Descriptive	NA	Bormatec	Ninox	Unknown	Unknown	Unknown	90	10.5	Lawnmower	0	MAPIR	Survey-2	Unknown	Unknown	Human	Yes	Unknown	Daytime	Monitoring/Counting	Unknown
Jared	Yes	TRUE	include	rayyan-102243898	Mustafa; O. and Braun; C. and Esefeld; J. and Knetsch; S. and Maercker; J. and Pfeifer; C. and RÃ¼mmler; M.-C.	2019	DETECTING ANTARCTIC SEALS and FLYING SEABIRDS by UAV			ISPRS Annals of the Photogrammetry; Remote Sensing and Spatial Information Sciences		4	2	141-148	https://www.scopus.com/inward/record.uri?eid=2-s2.0-85067496126&doi=10.5194%2fisprs-annals-IV-2-W5-141-2019&partnerID=40&md5=f9bb3efbb61518e460db716f2483bd4e	TRUE	detection mismatches cannot differentiate between confusion with another species or other object.	focuses on detection of individuals. More confusion happens in seals than birds. AGL range was 30-150m and speed 6-15m/s	Conference Proceeding	TRUE	2014	Antarctica	NA	0	0	Detection	AGL	NA	Descriptive	NA	Bormatec	Ninox	Unknown	Unknown	Unknown	90	10.5	Lawnmower	0	MAPIR	Survey-2	Unknown	Unknown	Human	Yes	Unknown	Daytime	Monitoring/Counting	Unknown
Jared	Yes	TRUE	include	rayyan-102243898	Mustafa; O. and Braun; C. and Esefeld; J. and Knetsch; S. and Maercker; J. and Pfeifer; C. and RÃ¼mmler; M.-C.	2019	DETECTING ANTARCTIC SEALS and FLYING SEABIRDS by UAV			ISPRS Annals of the Photogrammetry; Remote Sensing and Spatial Information Sciences		4	2	141-148	https://www.scopus.com/inward/record.uri?eid=2-s2.0-85067496126&doi=10.5194%2fisprs-annals-IV-2-W5-141-2019&partnerID=40&md5=f9bb3efbb61518e460db716f2483bd4e	TRUE	detection mismatches cannot differentiate between confusion with another species or other object.	focuses on detection of individuals. More confusion happens in seals than birds. AGL range was 30-150m and speed 6-15m/s	Conference Proceeding	TRUE	2015	Antarctica	NA	0	0	Detection	AGL	NA	Descriptive	NA	Bormatec	Ninox	Unknown	Unknown	Unknown	90	10.5	Lawnmower	0	MAPIR	Survey-2	Unknown	Unknown	Human	Yes	Unknown	Daytime	Monitoring/Counting	Unknown
Jared	Yes	TRUE	include	rayyan-102243898	Mustafa; O. and Braun; C. and Esefeld; J. and Knetsch; S. and Maercker; J. and Pfeifer; C. and RÃ¼mmler; M.-C.	2019	DETECTING ANTARCTIC SEALS and FLYING SEABIRDS by UAV			ISPRS Annals of the Photogrammetry; Remote Sensing and Spatial Information Sciences		4	2	141-148	https://www.scopus.com/inward/record.uri?eid=2-s2.0-85067496126&doi=10.5194%2fisprs-annals-IV-2-W5-141-2019&partnerID=40&md5=f9bb3efbb61518e460db716f2483bd4e	TRUE	detection mismatches cannot differentiate between confusion with another species or other object.	focuses on detection of individuals. More confusion happens in seals than birds. AGL range was 30-150m and speed 6-15m/s	Conference Proceeding	TRUE	2015	Antarctica	NA	0	0	Detection	AGL	NA	Descriptive	NA	Bormatec	Ninox	Unknown	Unknown	Unknown	90	10.5	Lawnmower	0	MAPIR	Survey-2	Unknown	Unknown	Human	Yes	Unknown	Daytime	Monitoring/Counting	Unknown
Jared	Yes	TRUE	include	rayyan-102243898	Mustafa; O. and Braun; C. and Esefeld; J. and Knetsch; S. and Maercker; J. and Pfeifer; C. and RÃ¼mmler; M.-C.	2019	DETECTING ANTARCTIC SEALS and FLYING SEABIRDS by UAV			ISPRS Annals of the Photogrammetry; Remote Sensing and Spatial Information Sciences		4	2	141-148	https://www.scopus.com/inward/record.uri?eid=2-s2.0-85067496126&doi=10.5194%2fisprs-annals-IV-2-W5-141-2019&partnerID=40&md5=f9bb3efbb61518e460db716f2483bd4e	TRUE	detection mismatches cannot differentiate between confusion with another species or other object.	focuses on detection of individuals. More confusion happens in seals than birds. AGL range was 30-150m and speed 6-15m/s	Conference Proceeding	TRUE	2015	Antarctica	NA	0	0	Detection	AGL	NA	Descriptive	NA	Bormatec	Ninox	Unknown	Unknown	Unknown	90	10.5	Lawnmower	0	MAPIR	Survey-2	Unknown	Unknown	Human	Yes	Unknown	Daytime	Monitoring/Counting	Unknown
Jared	Yes	TRUE	include	rayyan-102243898	Mustafa; O. and Braun; C. and Esefeld; J. and Knetsch; S. and Maercker; J. and Pfeifer; C. and RÃ¼mmler; M.-C.	2019	DETECTING ANTARCTIC SEALS and FLYING SEABIRDS by UAV			ISPRS Annals of the Photogrammetry; Remote Sensing and Spatial Information Sciences		4	2	141-148	https://www.scopus.com/inward/record.uri?eid=2-s2.0-85067496126&doi=10.5194%2fisprs-annals-IV-2-W5-141-2019&partnerID=40&md5=f9bb3efbb61518e460db716f2483bd4e	TRUE	detection mismatches cannot differentiate between confusion with another species or other object.	focuses on detection of individuals. More confusion happens in seals than birds. AGL range was 30-150m and speed 6-15m/s	Conference Proceeding	TRUE	2016	Antarctica	NA	0	0	Detection	AGL	NA	Descriptive	NA	Bormatec	Ninox	Unknown	Unknown	Unknown	90	10.5	Lawnmower	0	MAPIR	Survey-2	Unknown	Unknown	Human	Yes	Unknown	Daytime	Monitoring/Counting	Unknown
Jared	Yes	TRUE	include	rayyan-102243898	Mustafa; O. and Braun; C. and Esefeld; J. and Knetsch; S. and Maercker; J. and Pfeifer; C. and RÃ¼mmler; M.-C.	2019	DETECTING ANTARCTIC SEALS and FLYING SEABIRDS by UAV			ISPRS Annals of the Photogrammetry; Remote Sensing and Spatial Information Sciences		4	2	141-148	https://www.scopus.com/inward/record.uri?eid=2-s2.0-85067496126&doi=10.5194%2fisprs-annals-IV-2-W5-141-2019&partnerID=40&md5=f9bb3efbb61518e460db716f2483bd4e	TRUE	detection mismatches cannot differentiate between confusion with another species or other object.	focuses on detection of individuals. More confusion happens in seals than birds. AGL range was 30-150m and speed 6-15m/s	Conference Proceeding	TRUE	2016	Antarctica	NA	0	0	Detection	AGL	NA	Descriptive	NA	Bormatec	Ninox	Unknown	Unknown	Unknown	90	10.5	Lawnmower	0	MAPIR	Survey-2	Unknown	Unknown	Human	Yes	Unknown	Daytime	Monitoring/Counting	Unknown
Jared	Yes	TRUE	include	rayyan-102243898	Mustafa; O. and Braun; C. and Esefeld; J. and Knetsch; S. and Maercker; J. and Pfeifer; C. and RÃ¼mmler; M.-C.	2019	DETECTING ANTARCTIC SEALS and FLYING SEABIRDS by UAV			ISPRS Annals of the Photogrammetry; Remote Sensing and Spatial Information Sciences		4	2	141-148	https://www.scopus.com/inward/record.uri?eid=2-s2.0-85067496126&doi=10.5194%2fisprs-annals-IV-2-W5-141-2019&partnerID=40&md5=f9bb3efbb61518e460db716f2483bd4e	TRUE	detection mismatches cannot differentiate between confusion with another species or other object.	focuses on detection of individuals. More confusion happens in seals than birds. AGL range was 30-150m and speed 6-15m/s	Conference Proceeding	TRUE	2016	Antarctica	NA	0	0	Detection	AGL	NA	Descriptive	NA	Bormatec	Ninox	Unknown	Unknown	Unknown	90	10.5	Lawnmower	0	MAPIR	Survey-2	Unknown	Unknown	Human	Yes	Unknown	Daytime	Monitoring/Counting	Unknown
Jared	Yes	TRUE	include	rayyan-102243898	Mustafa; O. and Braun; C. and Esefeld; J. and Knetsch; S. and Maercker; J. and Pfeifer; C. and RÃ¼mmler; M.-C.	2019	DETECTING ANTARCTIC SEALS and FLYING SEABIRDS by UAV			ISPRS Annals of the Photogrammetry; Remote Sensing and Spatial Information Sciences		4	2	141-148	https://www.scopus.com/inward/record.uri?eid=2-s2.0-85067496126&doi=10.5194%2fisprs-annals-IV-2-W5-141-2019&partnerID=40&md5=f9bb3efbb61518e460db716f2483bd4e	TRUE	detection mismatches cannot differentiate between confusion with another species or other object.	focuses on detection of individuals. More confusion happens in seals than birds. AGL range was 30-150m and speed 6-15m/s	Conference Proceeding	TRUE	2016	Antarctica	NA	0	0	Detection	AGL	NA	Descriptive	NA	Bormatec	Ninox	Unknown	Unknown	Unknown	90	10.5	Lawnmower	0	MAPIR	Survey-2	Unknown	Unknown	Human	Yes	Unknown	Daytime	Monitoring/Counting	Unknown
Jared	Yes	TRUE	include	rayyan-102243898	Mustafa; O. and Braun; C. and Esefeld; J. and Knetsch; S. and Maercker; J. and Pfeifer; C. and RÃ¼mmler; M.-C.	2019	DETECTING ANTARCTIC SEALS and FLYING SEABIRDS by UAV			ISPRS Annals of the Photogrammetry; Remote Sensing and Spatial Information Sciences		4	2	141-148	https://www.scopus.com/inward/record.uri?eid=2-s2.0-85067496126&doi=10.5194%2fisprs-annals-IV-2-W5-141-2019&partnerID=40&md5=f9bb3efbb61518e460db716f2483bd4e	TRUE	detection mismatches cannot differentiate between confusion with another species or other object.	focuses on detection of individuals. More confusion happens in seals than birds. AGL range was 30-150m and speed 6-15m/s	Conference Proceeding	TRUE	2016	Antarctica	NA	0	0	Detection	AGL	NA	Descriptive	NA	Bormatec	Ninox	Unknown	Unknown	Unknown	90	10.5	Lawnmower	0	MAPIR	Survey-2	Unknown	Unknown	Human	Yes	Unknown	Daytime	Monitoring/Counting	Unknown
Jared	Yes	TRUE	include	rayyan-102243898	Mustafa; O. and Braun; C. and Esefeld; J. and Knetsch; S. and Maercker; J. and Pfeifer; C. and RÃ¼mmler; M.-C.	2019	DETECTING ANTARCTIC SEALS and FLYING SEABIRDS by UAV			ISPRS Annals of the Photogrammetry; Remote Sensing and Spatial Information Sciences		4	2	141-148	https://www.scopus.com/inward/record.uri?eid=2-s2.0-85067496126&doi=10.5194%2fisprs-annals-IV-2-W5-141-2019&partnerID=40&md5=f9bb3efbb61518e460db716f2483bd4e	TRUE	detection mismatches cannot differentiate between confusion with another species or other object.	focuses on detection of individuals. More confusion happens in seals than birds. AGL range was 30-150m and speed 6-15m/s	Conference Proceeding	TRUE	2016	Antarctica	NA	0	0	Detection	AGL	NA	Descriptive	NA	Bormatec	Ninox	Unknown	Unknown	Unknown	90	10.5	Lawnmower	0	MAPIR	Survey-2	Unknown	Unknown	Human	Yes	Unknown	Daytime	Monitoring/Counting	Unknown
Jared	Yes	TRUE	include	rayyan-102243898	Mustafa; O. and Braun; C. and Esefeld; J. and Knetsch; S. and Maercker; J. and Pfeifer; C. and RÃ¼mmler; M.-C.	2019	DETECTING ANTARCTIC SEALS and FLYING SEABIRDS by UAV			ISPRS Annals of the Photogrammetry; Remote Sensing and Spatial Information Sciences		4	2	141-148	https://www.scopus.com/inward/record.uri?eid=2-s2.0-85067496126&doi=10.5194%2fisprs-annals-IV-2-W5-141-2019&partnerID=40&md5=f9bb3efbb61518e460db716f2483bd4e	TRUE	detection mismatches cannot differentiate between confusion with another species or other object.	focuses on detection of individuals. More confusion happens in seals than birds. AGL range was 30-150m and speed 6-15m/s	Conference Proceeding	TRUE	2016	Antarctica	NA	0	0	Detection	AGL	NA	Descriptive	NA	Bormatec	Ninox	Unknown	Unknown	Unknown	90	10.5	Lawnmower	0	MAPIR	Survey-2	Unknown	Unknown	Human	Yes	Unknown	Daytime	Monitoring/Counting	Unknown
Jared	Yes	TRUE	include	rayyan-102243898	Mustafa; O. and Braun; C. and Esefeld; J. and Knetsch; S. and Maercker; J. and Pfeifer; C. and RÃ¼mmler; M.-C.	2019	DETECTING ANTARCTIC SEALS and FLYING SEABIRDS by UAV			ISPRS Annals of the Photogrammetry; Remote Sensing and Spatial Information Sciences		4	2	141-148	https://www.scopus.com/inward/record.uri?eid=2-s2.0-85067496126&doi=10.5194%2fisprs-annals-IV-2-W5-141-2019&partnerID=40&md5=f9bb3efbb61518e460db716f2483bd4e	TRUE	detection mismatches cannot differentiate between confusion with another species or other object.	focuses on detection of individuals. More confusion happens in seals than birds. AGL range was 30-150m and speed 6-15m/s	Conference Proceeding	TRUE	2016	Antarctica	NA	0	0	Detection	AGL	NA	Descriptive	NA	Bormatec	Ninox	Unknown	Unknown	Unknown	90	10.5	Lawnmower	0	MAPIR	Survey-2	Unknown	Unknown	Human	Yes	Unknown	Daytime	Monitoring/Counting	Unknown
Jared	Yes	TRUE	include	rayyan-102243898	Mustafa; O. and Braun; C. and Esefeld; J. and Knetsch; S. and Maercker; J. and Pfeifer; C. and RÃ¼mmler; M.-C.	2019	DETECTING ANTARCTIC SEALS and FLYING SEABIRDS by UAV			ISPRS Annals of the Photogrammetry; Remote Sensing and Spatial Information Sciences		4	2	141-148	https://www.scopus.com/inward/record.uri?eid=2-s2.0-85067496126&doi=10.5194%2fisprs-annals-IV-2-W5-141-2019&partnerID=40&md5=f9bb3efbb61518e460db716f2483bd4e	TRUE	detection mismatches cannot differentiate between confusion with another species or other object.	focuses on detection of individuals. More confusion happens in seals than birds. AGL range was 30-150m and speed 6-15m/s	Conference Proceeding	TRUE	2016	Antarctica	NA	0	0	Detection	AGL	NA	Descriptive	NA	Bormatec	Ninox	Unknown	Unknown	Unknown	90	10.5	Lawnmower	0	MAPIR	Survey-2	Unknown	Unknown	Human	Yes	Unknown	Daytime	Monitoring/Counting	Unknown
Jared	Yes	TRUE	include	rayyan-102243898	Mustafa; O. and Braun; C. and Esefeld; J. and Knetsch; S. and Maercker; J. and Pfeifer; C. and RÃ¼mmler; M.-C.	2019	DETECTING ANTARCTIC SEALS and FLYING SEABIRDS by UAV			ISPRS Annals of the Photogrammetry; Remote Sensing and Spatial Information Sciences		4	2	141-148	https://www.scopus.com/inward/record.uri?eid=2-s2.0-85067496126&doi=10.5194%2fisprs-annals-IV-2-W5-141-2019&partnerID=40&md5=f9bb3efbb61518e460db716f2483bd4e	TRUE	detection mismatches cannot differentiate between confusion with another species or other object.	focuses on detection of individuals. More confusion happens in seals than birds. AGL range was 30-150m and speed 6-15m/s	Conference Proceeding	TRUE	2016	Antarctica	NA	0	0	Detection	AGL	NA	Descriptive	NA	Bormatec	Ninox	Unknown	Unknown	Unknown	90	10.5	Lawnmower	0	MAPIR	Survey-2	Unknown	Unknown	Human	Yes	Unknown	Daytime	Monitoring/Counting	Unknown
Jared	Yes	TRUE	include	rayyan-102243898	Mustafa; O. and Braun; C. and Esefeld; J. and Knetsch; S. and Maercker; J. and Pfeifer; C. and RÃ¼mmler; M.-C.	2019	DETECTING ANTARCTIC SEALS and FLYING SEABIRDS by UAV			ISPRS Annals of the Photogrammetry; Remote Sensing and Spatial Information Sciences		4	2	141-148	https://www.scopus.com/inward/record.uri?eid=2-s2.0-85067496126&doi=10.5194%2fisprs-annals-IV-2-W5-141-2019&partnerID=40&md5=f9bb3efbb61518e460db716f2483bd4e	TRUE	detection mismatches cannot differentiate between confusion with another species or other object.	focuses on detection of individuals. More confusion happens in seals than birds. AGL range was 30-150m and speed 6-15m/s	Conference Proceeding	TRUE	2016	Antarctica	NA	0	0	Detection	AGL	NA	Descriptive	NA	Bormatec	Ninox	Unknown	Unknown	Unknown	90	10.5	Lawnmower	0	MAPIR	Survey-2	Unknown	Unknown	Human	Yes	Unknown	Daytime	Monitoring/Counting	Unknown
Jared	Yes	TRUE	include	rayyan-102243898	Mustafa; O. and Braun; C. and Esefeld; J. and Knetsch; S. and Maercker; J. and Pfeifer; C. and RÃ¼mmler; M.-C.	2019	DETECTING ANTARCTIC SEALS and FLYING SEABIRDS by UAV			ISPRS Annals of the Photogrammetry; Remote Sensing and Spatial Information Sciences		4	2	141-148	https://www.scopus.com/inward/record.uri?eid=2-s2.0-85067496126&doi=10.5194%2fisprs-annals-IV-2-W5-141-2019&partnerID=40&md5=f9bb3efbb61518e460db716f2483bd4e	TRUE	detection mismatches cannot differentiate between confusion with another species or other object.	focuses on detection of individuals. More confusion happens in seals than birds. AGL range was 30-150m and speed 6-15m/s	Conference Proceeding	TRUE	2017	Antarctica	NA	0	0	Detection	AGL	NA	Descriptive	NA	Bormatec	Ninox	Unknown	Unknown	Unknown	90	10.5	Lawnmower	0	MAPIR	Survey-2	Unknown	Unknown	Human	Yes	Unknown	Daytime	Monitoring/Counting	Unknown
Jared	Yes	TRUE	include	rayyan-102243898	Mustafa; O. and Braun; C. and Esefeld; J. and Knetsch; S. and Maercker; J. and Pfeifer; C. and RÃ¼mmler; M.-C.	2019	DETECTING ANTARCTIC SEALS and FLYING SEABIRDS by UAV			ISPRS Annals of the Photogrammetry; Remote Sensing and Spatial Information Sciences		4	2	141-148	https://www.scopus.com/inward/record.uri?eid=2-s2.0-85067496126&doi=10.5194%2fisprs-annals-IV-2-W5-141-2019&partnerID=40&md5=f9bb3efbb61518e460db716f2483bd4e	TRUE	detection mismatches cannot differentiate between confusion with another species or other object.	focuses on detection of individuals. More confusion happens in seals than birds. AGL range was 30-150m and speed 6-15m/s	Conference Proceeding	TRUE	2017	Antarctica	NA	0	0	Detection	AGL	NA	Descriptive	NA	Bormatec	Ninox	Unknown	Unknown	Unknown	90	10.5	Lawnmower	0	MAPIR	Survey-2	Unknown	Unknown	Human	Yes	Unknown	Daytime	Monitoring/Counting	Unknown
Jared	Yes	TRUE	include	rayyan-102243898	Mustafa; O. and Braun; C. and Esefeld; J. and Knetsch; S. and Maercker; J. and Pfeifer; C. and RÃ¼mmler; M.-C.	2019	DETECTING ANTARCTIC SEALS and FLYING SEABIRDS by UAV			ISPRS Annals of the Photogrammetry; Remote Sensing and Spatial Information Sciences		4	2	141-148	https://www.scopus.com/inward/record.uri?eid=2-s2.0-85067496126&doi=10.5194%2fisprs-annals-IV-2-W5-141-2019&partnerID=40&md5=f9bb3efbb61518e460db716f2483bd4e	TRUE	detection mismatches cannot differentiate between confusion with another species or other object.	focuses on detection of individuals. More confusion happens in seals than birds. AGL range was 30-150m and speed 6-15m/s	Conference Proceeding	TRUE	2017	Antarctica	NA	0	0	Detection	AGL	NA	Descriptive	NA	Bormatec	Ninox	Unknown	Unknown	Unknown	90	10.5	Lawnmower	0	MAPIR	Survey-2	Unknown	Unknown	Human	Yes	Unknown	Daytime	Monitoring/Counting	Unknown
Jared	Yes	TRUE	include	rayyan-102243898	Mustafa; O. and Braun; C. and Esefeld; J. and Knetsch; S. and Maercker; J. and Pfeifer; C. and RÃ¼mmler; M.-C.	2019	DETECTING ANTARCTIC SEALS and FLYING SEABIRDS by UAV			ISPRS Annals of the Photogrammetry; Remote Sensing and Spatial Information Sciences		4	2	141-148	https://www.scopus.com/inward/record.uri?eid=2-s2.0-85067496126&doi=10.5194%2fisprs-annals-IV-2-W5-141-2019&partnerID=40&md5=f9bb3efbb61518e460db716f2483bd4e	TRUE	detection mismatches cannot differentiate between confusion with another species or other object.	focuses on detection of individuals. More confusion happens in seals than birds. AGL range was 30-150m and speed 6-15m/s	Conference Proceeding	TRUE	2017	Antarctica	NA	0	0	Detection	AGL	NA	Descriptive	NA	Bormatec	Ninox	Unknown	Unknown	Unknown	90	10.5	Lawnmower	0	MAPIR	Survey-2	Unknown	Unknown	Human	Yes	Unknown	Daytime	Monitoring/Counting	Unknown
Jared	Yes	TRUE	include	rayyan-102243898	Mustafa; O. and Braun; C. and Esefeld; J. and Knetsch; S. and Maercker; J. and Pfeifer; C. and RÃ¼mmler; M.-C.	2019	DETECTING ANTARCTIC SEALS and FLYING SEABIRDS by UAV			ISPRS Annals of the Photogrammetry; Remote Sensing and Spatial Information Sciences		4	2	141-148	https://www.scopus.com/inward/record.uri?eid=2-s2.0-85067496126&doi=10.5194%2fisprs-annals-IV-2-W5-141-2019&partnerID=40&md5=f9bb3efbb61518e460db716f2483bd4e	TRUE	detection mismatches cannot differentiate between confusion with another species or other object.	focuses on detection of individuals. More confusion happens in seals than birds. AGL range was 30-150m and speed 6-15m/s	Conference Proceeding	TRUE	2017	Antarctica	NA	0	0	Detection	AGL	NA	Descriptive	NA	Bormatec	Ninox	Unknown	Unknown	Unknown	90	10.5	Lawnmower	0	MAPIR	Survey-2	Unknown	Unknown	Human	Yes	Unknown	Daytime	Monitoring/Counting	Unknown
Jared	Yes	TRUE	include	rayyan-102243898	Mustafa; O. and Braun; C. and Esefeld; J. and Knetsch; S. and Maercker; J. and Pfeifer; C. and RÃ¼mmler; M.-C.	2019	DETECTING ANTARCTIC SEALS and FLYING SEABIRDS by UAV			ISPRS Annals of the Photogrammetry; Remote Sensing and Spatial Information Sciences		4	2	141-148	https://www.scopus.com/inward/record.uri?eid=2-s2.0-85067496126&doi=10.5194%2fisprs-annals-IV-2-W5-141-2019&partnerID=40&md5=f9bb3efbb61518e460db716f2483bd4e	TRUE	detection mismatches cannot differentiate between confusion with another species or other object.	focuses on detection of individuals. More confusion happens in seals than birds. AGL range was 30-150m and speed 6-15m/s	Conference Proceeding	TRUE	2017	Antarctica	NA	0	0	Detection	AGL	NA	Descriptive	NA	Bormatec	Ninox	Unknown	Unknown	Unknown	90	10.5	Lawnmower	0	MAPIR	Survey-2	Unknown	Unknown	Human	Yes	Unknown	Daytime	Monitoring/Counting	Unknown
Jared	Yes	TRUE	include	rayyan-102243898	Mustafa; O. and Braun; C. and Esefeld; J. and Knetsch; S. and Maercker; J. and Pfeifer; C. and RÃ¼mmler; M.-C.	2019	DETECTING ANTARCTIC SEALS and FLYING SEABIRDS by UAV			ISPRS Annals of the Photogrammetry; Remote Sensing and Spatial Information Sciences		4	2	141-148	https://www.scopus.com/inward/record.uri?eid=2-s2.0-85067496126&doi=10.5194%2fisprs-annals-IV-2-W5-141-2019&partnerID=40&md5=f9bb3efbb61518e460db716f2483bd4e	TRUE	detection mismatches cannot differentiate between confusion with another species or other object.	focuses on detection of individuals. More confusion happens in seals than birds. AGL range was 30-150m and speed 6-15m/s	Conference Proceeding	TRUE	2017	Antarctica	NA	0	0	Detection	AGL	NA	Descriptive	NA	Bormatec	Ninox	Unknown	Unknown	Unknown	90	10.5	Lawnmower	0	MAPIR	Survey-2	Unknown	Unknown	Human	Yes	Unknown	Daytime	Monitoring/Counting	Unknown
Jared	Yes	TRUE	include	rayyan-102243898	Mustafa; O. and Braun; C. and Esefeld; J. and Knetsch; S. and Maercker; J. and Pfeifer; C. and RÃ¼mmler; M.-C.	2019	DETECTING ANTARCTIC SEALS and FLYING SEABIRDS by UAV			ISPRS Annals of the Photogrammetry; Remote Sensing and Spatial Information Sciences		4	2	141-148	https://www.scopus.com/inward/record.uri?eid=2-s2.0-85067496126&doi=10.5194%2fisprs-annals-IV-2-W5-141-2019&partnerID=40&md5=f9bb3efbb61518e460db716f2483bd4e	TRUE	detection mismatches cannot differentiate between confusion with another species or other object.	focuses on detection of individuals. More confusion happens in seals than birds. AGL range was 30-150m and speed 6-15m/s	Conference Proceeding	TRUE	2017	Antarctica	NA	0	0	Detection	AGL	NA	Descriptive	NA	Bormatec	Ninox	Unknown	Unknown	Unknown	90	10.5	Lawnmower	0	MAPIR	Survey-2	Unknown	Unknown	Human	Yes	Unknown	Daytime	Monitoring/Counting	Unknown
Jared	Yes	TRUE	include	rayyan-102243898	Mustafa; O. and Braun; C. and Esefeld; J. and Knetsch; S. and Maercker; J. and Pfeifer; C. and RÃ¼mmler; M.-C.	2019	DETECTING ANTARCTIC SEALS and FLYING SEABIRDS by UAV			ISPRS Annals of the Photogrammetry; Remote Sensing and Spatial Information Sciences		4	2	141-148	https://www.scopus.com/inward/record.uri?eid=2-s2.0-85067496126&doi=10.5194%2fisprs-annals-IV-2-W5-141-2019&partnerID=40&md5=f9bb3efbb61518e460db716f2483bd4e	TRUE	detection mismatches cannot differentiate between confusion with another species or other object.	focuses on detection of individuals. More confusion happens in seals than birds. AGL range was 30-150m and speed 6-15m/s	Conference Proceeding	TRUE	2017	Antarctica	NA	0	0	Detection	AGL	NA	Descriptive	NA	Bormatec	Ninox	Unknown	Unknown	Unknown	90	10.5	Lawnmower	0	MAPIR	Survey-2	Unknown	Unknown	Human	Yes	Unknown	Daytime	Monitoring/Counting	Unknown
Jared	Yes	TRUE	include	rayyan-102243898	Mustafa; O. and Braun; C. and Esefeld; J. and Knetsch; S. and Maercker; J. and Pfeifer; C. and RÃ¼mmler; M.-C.	2019	DETECTING ANTARCTIC SEALS and FLYING SEABIRDS by UAV			ISPRS Annals of the Photogrammetry; Remote Sensing and Spatial Information Sciences		4	2	141-148	https://www.scopus.com/inward/record.uri?eid=2-s2.0-85067496126&doi=10.5194%2fisprs-annals-IV-2-W5-141-2019&partnerID=40&md5=f9bb3efbb61518e460db716f2483bd4e	TRUE	detection mismatches cannot differentiate between confusion with another species or other object.	focuses on detection of individuals. More confusion happens in seals than birds. AGL range was 30-150m and speed 6-15m/s	Conference Proceeding	TRUE	2017	Antarctica	NA	0	0	Detection	AGL	NA	Descriptive	NA	Bormatec	Ninox	Unknown	Unknown	Unknown	90	10.5	Lawnmower	0	MAPIR	Survey-2	Unknown	Unknown	Human	Yes	Unknown	Daytime	Monitoring/Counting	Unknown
Jared	Yes	TRUE	include	rayyan-102243898	Mustafa; O. and Braun; C. and Esefeld; J. and Knetsch; S. and Maercker; J. and Pfeifer; C. and RÃ¼mmler; M.-C.	2019	DETECTING ANTARCTIC SEALS and FLYING SEABIRDS by UAV			ISPRS Annals of the Photogrammetry; Remote Sensing and Spatial Information Sciences		4	2	141-148	https://www.scopus.com/inward/record.uri?eid=2-s2.0-85067496126&doi=10.5194%2fisprs-annals-IV-2-W5-141-2019&partnerID=40&md5=f9bb3efbb61518e460db716f2483bd4e	TRUE	detection mismatches cannot differentiate between confusion with another species or other object.	focuses on detection of individuals. More confusion happens in seals than birds. AGL range was 30-150m and speed 6-15m/s	Conference Proceeding	TRUE	2017	Antarctica	NA	0	0	Detection	AGL	NA	Descriptive	NA	Bormatec	Ninox	Unknown	Unknown	Unknown	90	10.5	Lawnmower	0	MAPIR	Survey-2	Unknown	Unknown	Human	Yes	Unknown	Daytime	Monitoring/Counting	Unknown
Jared	Yes	TRUE	include	rayyan-102243898	Mustafa; O. and Braun; C. and Esefeld; J. and Knetsch; S. and Maercker; J. and Pfeifer; C. and RÃ¼mmler; M.-C.	2019	DETECTING ANTARCTIC SEALS and FLYING SEABIRDS by UAV			ISPRS Annals of the Photogrammetry; Remote Sensing and Spatial Information Sciences		4	2	141-148	https://www.scopus.com/inward/record.uri?eid=2-s2.0-85067496126&doi=10.5194%2fisprs-annals-IV-2-W5-141-2019&partnerID=40&md5=f9bb3efbb61518e460db716f2483bd4e	TRUE	detection mismatches cannot differentiate between confusion with another species or other object.	focuses on detection of individuals. More confusion happens in seals than birds. AGL range was 30-150m and speed 6-15m/s	Conference Proceeding	TRUE	2018	Antarctica	NA	0	0	Detection	AGL	NA	Descriptive	NA	Bormatec	Ninox	Unknown	Unknown	Unknown	90	10.5	Lawnmower	0	MAPIR	Survey-2	Unknown	Unknown	Human	Yes	Unknown	Daytime	Monitoring/Counting	Unknown
Jared	Yes	TRUE	include	rayyan-102243898	Mustafa; O. and Braun; C. and Esefeld; J. and Knetsch; S. and Maercker; J. and Pfeifer; C. and RÃ¼mmler; M.-C.	2019	DETECTING ANTARCTIC SEALS and FLYING SEABIRDS by UAV			ISPRS Annals of the Photogrammetry; Remote Sensing and Spatial Information Sciences		4	2	141-148	https://www.scopus.com/inward/record.uri?eid=2-s2.0-85067496126&doi=10.5194%2fisprs-annals-IV-2-W5-141-2019&partnerID=40&md5=f9bb3efbb61518e460db716f2483bd4e	TRUE	detection mismatches cannot differentiate between confusion with another species or other object.	focuses on detection of individuals. More confusion happens in seals than birds. AGL range was 30-150m and speed 6-15m/s	Conference Proceeding	TRUE	2018	Antarctica	NA	0	0	Detection	AGL	NA	Descriptive	NA	Bormatec	Ninox	Unknown	Unknown	Unknown	90	10.5	Lawnmower	0	MAPIR	Survey-2	Unknown	Unknown	Human	Yes	Unknown	Daytime	Monitoring/Counting	Unknown
Jared	Yes	TRUE	include	rayyan-102243898	Mustafa; O. and Braun; C. and Esefeld; J. and Knetsch; S. and Maercker; J. and Pfeifer; C. and RÃ¼mmler; M.-C.	2019	DETECTING ANTARCTIC SEALS and FLYING SEABIRDS by UAV			ISPRS Annals of the Photogrammetry; Remote Sensing and Spatial Information Sciences		4	2	141-148	https://www.scopus.com/inward/record.uri?eid=2-s2.0-85067496126&doi=10.5194%2fisprs-annals-IV-2-W5-141-2019&partnerID=40&md5=f9bb3efbb61518e460db716f2483bd4e	TRUE	detection mismatches cannot differentiate between confusion with another species or other object.	focuses on detection of individuals. More confusion happens in seals than birds. AGL range was 30-150m and speed 6-15m/s	Conference Proceeding	TRUE	2018	Antarctica	NA	0	0	Detection	AGL	NA	Descriptive	NA	Bormatec	Ninox	Unknown	Unknown	Unknown	90	10.5	Lawnmower	0	MAPIR	Survey-2	Unknown	Unknown	Human	Yes	Unknown	Daytime	Monitoring/Counting	Unknown
Jared	Yes	TRUE	include	rayyan-102243898	Mustafa; O. and Braun; C. and Esefeld; J. and Knetsch; S. and Maercker; J. and Pfeifer; C. and RÃ¼mmler; M.-C.	2019	DETECTING ANTARCTIC SEALS and FLYING SEABIRDS by UAV			ISPRS Annals of the Photogrammetry; Remote Sensing and Spatial Information Sciences		4	2	141-148	https://www.scopus.com/inward/record.uri?eid=2-s2.0-85067496126&doi=10.5194%2fisprs-annals-IV-2-W5-141-2019&partnerID=40&md5=f9bb3efbb61518e460db716f2483bd4e	TRUE	detection mismatches cannot differentiate between confusion with another species or other object.	focuses on detection of individuals. More confusion happens in seals than birds. AGL range was 30-150m and speed 6-15m/s	Conference Proceeding	TRUE	2018	Antarctica	NA	0	0	Detection	AGL	NA	Descriptive	NA	Bormatec	Ninox	Unknown	Unknown	Unknown	90	10.5	Lawnmower	0	MAPIR	Survey-2	Unknown	Unknown	Human	Yes	Unknown	Daytime	Monitoring/Counting	Unknown
Jared	Yes	TRUE	include	rayyan-102243898	Mustafa; O. and Braun; C. and Esefeld; J. and Knetsch; S. and Maercker; J. and Pfeifer; C. and RÃ¼mmler; M.-C.	2019	DETECTING ANTARCTIC SEALS and FLYING SEABIRDS by UAV			ISPRS Annals of the Photogrammetry; Remote Sensing and Spatial Information Sciences		4	2	141-148	https://www.scopus.com/inward/record.uri?eid=2-s2.0-85067496126&doi=10.5194%2fisprs-annals-IV-2-W5-141-2019&partnerID=40&md5=f9bb3efbb61518e460db716f2483bd4e	TRUE	detection mismatches cannot differentiate between confusion with another species or other object.	focuses on detection of individuals. More confusion happens in seals than birds. AGL range was 30-150m and speed 6-15m/s	Conference Proceeding	TRUE	2018	Antarctica	NA	0	0	Detection	AGL	NA	Descriptive	NA	Bormatec	Ninox	Unknown	Unknown	Unknown	90	10.5	Lawnmower	0	MAPIR	Survey-2	Unknown	Unknown	Human	Yes	Unknown	Daytime	Monitoring/Counting	Unknown
Jared	Yes	TRUE	include	rayyan-102243898	Mustafa; O. and Braun; C. and Esefeld; J. and Knetsch; S. and Maercker; J. and Pfeifer; C. and RÃ¼mmler; M.-C.	2019	DETECTING ANTARCTIC SEALS and FLYING SEABIRDS by UAV			ISPRS Annals of the Photogrammetry; Remote Sensing and Spatial Information Sciences		4	2	141-148	https://www.scopus.com/inward/record.uri?eid=2-s2.0-85067496126&doi=10.5194%2fisprs-annals-IV-2-W5-141-2019&partnerID=40&md5=f9bb3efbb61518e460db716f2483bd4e	TRUE	detection mismatches cannot differentiate between confusion with another species or other object.	focuses on detection of individuals. More confusion happens in seals than birds. AGL range was 30-150m and speed 6-15m/s	Conference Proceeding	TRUE	2018	Antarctica	NA	0	0	Detection	AGL	NA	Descriptive	NA	Bormatec	Ninox	Unknown	Unknown	Unknown	90	10.5	Lawnmower	0	MAPIR	Survey-2	Unknown	Unknown	Human	Yes	Unknown	Daytime	Monitoring/Counting	Unknown
Jared	Yes	TRUE	include	rayyan-102243898	Mustafa; O. and Braun; C. and Esefeld; J. and Knetsch; S. and Maercker; J. and Pfeifer; C. and RÃ¼mmler; M.-C.	2019	DETECTING ANTARCTIC SEALS and FLYING SEABIRDS by UAV			ISPRS Annals of the Photogrammetry; Remote Sensing and Spatial Information Sciences		4	2	141-148	https://www.scopus.com/inward/record.uri?eid=2-s2.0-85067496126&doi=10.5194%2fisprs-annals-IV-2-W5-141-2019&partnerID=40&md5=f9bb3efbb61518e460db716f2483bd4e	TRUE	detection mismatches cannot differentiate between confusion with another species or other object.	focuses on detection of individuals. More confusion happens in seals than birds. AGL range was 30-150m and speed 6-15m/s	Conference Proceeding	TRUE	2018	Antarctica	NA	0	0	Detection	AGL	NA	Descriptive	NA	Bormatec	Ninox	Unknown	Unknown	Unknown	90	10.5	Lawnmower	0	MAPIR	Survey-2	Unknown	Unknown	Human	Yes	Unknown	Daytime	Monitoring/Counting	Unknown
Jared	Yes	TRUE	include	rayyan-102243898	Mustafa; O. and Braun; C. and Esefeld; J. and Knetsch; S. and Maercker; J. and Pfeifer; C. and RÃ¼mmler; M.-C.	2019	DETECTING ANTARCTIC SEALS and FLYING SEABIRDS by UAV			ISPRS Annals of the Photogrammetry; Remote Sensing and Spatial Information Sciences		4	2	141-148	https://www.scopus.com/inward/record.uri?eid=2-s2.0-85067496126&doi=10.5194%2fisprs-annals-IV-2-W5-141-2019&partnerID=40&md5=f9bb3efbb61518e460db716f2483bd4e	TRUE	detection mismatches cannot differentiate between confusion with another species or other object.	focuses on detection of individuals. More confusion happens in seals than birds. AGL range was 30-150m and speed 6-15m/s	Conference Proceeding	TRUE	2018	Antarctica	NA	0	0	Detection	AGL	NA	Descriptive	NA	Bormatec	Ninox	Unknown	Unknown	Unknown	90	10.5	Lawnmower	0	MAPIR	Survey-2	Unknown	Unknown	Human	Yes	Unknown	Daytime	Monitoring/Counting	Unknown
Jared	Yes	TRUE	include	rayyan-102243898	Mustafa; O. and Braun; C. and Esefeld; J. and Knetsch; S. and Maercker; J. and Pfeifer; C. and RÃ¼mmler; M.-C.	2019	DETECTING ANTARCTIC SEALS and FLYING SEABIRDS by UAV			ISPRS Annals of the Photogrammetry; Remote Sensing and Spatial Information Sciences		4	2	141-148	https://www.scopus.com/inward/record.uri?eid=2-s2.0-85067496126&doi=10.5194%2fisprs-annals-IV-2-W5-141-2019&partnerID=40&md5=f9bb3efbb61518e460db716f2483bd4e	TRUE	detection mismatches cannot differentiate between confusion with another species or other object.	focuses on detection of individuals. More confusion happens in seals than birds. AGL range was 30-150m and speed 6-15m/s	Conference Proceeding	TRUE	2018	Antarctica	NA	0	0	Detection	AGL	NA	Descriptive	NA	Bormatec	Ninox	Unknown	Unknown	Unknown	90	10.5	Lawnmower	0	MAPIR	Survey-2	Unknown	Unknown	Human	Yes	Unknown	Daytime	Monitoring/Counting	Unknown
Jared	Yes	TRUE	include	rayyan-102243898	Mustafa; O. and Braun; C. and Esefeld; J. and Knetsch; S. and Maercker; J. and Pfeifer; C. and RÃ¼mmler; M.-C.	2019	DETECTING ANTARCTIC SEALS and FLYING SEABIRDS by UAV			ISPRS Annals of the Photogrammetry; Remote Sensing and Spatial Information Sciences		4	2	141-148	https://www.scopus.com/inward/record.uri?eid=2-s2.0-85067496126&doi=10.5194%2fisprs-annals-IV-2-W5-141-2019&partnerID=40&md5=f9bb3efbb61518e460db716f2483bd4e	TRUE	detection mismatches cannot differentiate between confusion with another species or other object.	focuses on detection of individuals. More confusion happens in seals than birds. AGL range was 30-150m and speed 6-15m/s	Conference Proceeding	TRUE	2018	Antarctica	NA	0	0	Detection	AGL	NA	Descriptive	NA	Bormatec	Ninox	Unknown	Unknown	Unknown	90	10.5	Lawnmower	0	MAPIR	Survey-2	Unknown	Unknown	Human	Yes	Unknown	Daytime	Monitoring/Counting	Unknown
Jared	Yes	TRUE	include	rayyan-102243898	Mustafa; O. and Braun; C. and Esefeld; J. and Knetsch; S. and Maercker; J. and Pfeifer; C. and RÃ¼mmler; M.-C.	2019	DETECTING ANTARCTIC SEALS and FLYING SEABIRDS by UAV			ISPRS Annals of the Photogrammetry; Remote Sensing and Spatial Information Sciences		4	2	141-148	https://www.scopus.com/inward/record.uri?eid=2-s2.0-85067496126&doi=10.5194%2fisprs-annals-IV-2-W5-141-2019&partnerID=40&md5=f9bb3efbb61518e460db716f2483bd4e	TRUE	detection mismatches cannot differentiate between confusion with another species or other object.	focuses on detection of individuals. More confusion happens in seals than birds. AGL range was 30-150m and speed 6-15m/s	Conference Proceeding	TRUE	2018	Antarctica	NA	0	0	Detection	AGL	NA	Descriptive	NA	Bormatec	Ninox	Unknown	Unknown	Unknown	90	10.5	Lawnmower	0	MAPIR	Survey-2	Unknown	Unknown	Human	Yes	Unknown	Daytime	Monitoring/Counting	Unknown
Jared	Yes	TRUE	include	rayyan-102243898	Mustafa; O. and Braun; C. and Esefeld; J. and Knetsch; S. and Maercker; J. and Pfeifer; C. and RÃ¼mmler; M.-C.	2019	DETECTING ANTARCTIC SEALS and FLYING SEABIRDS by UAV			ISPRS Annals of the Photogrammetry; Remote Sensing and Spatial Information Sciences		4	2	141-148	https://www.scopus.com/inward/record.uri?eid=2-s2.0-85067496126&doi=10.5194%2fisprs-annals-IV-2-W5-141-2019&partnerID=40&md5=f9bb3efbb61518e460db716f2483bd4e	TRUE	detection mismatches cannot differentiate between confusion with another species or other object.	focuses on detection of individuals. More confusion happens in seals than birds. AGL range was 30-150m and speed 6-15m/s	Conference Proceeding	TRUE	2013	Antarctica	NA	0	0	Detection	AGL	NA	Descriptive	NA	Mikrokopter	MK	Unknown	Unknown	Unknown	90	10.5	Lawnmower	0	Samsung	MX500	Unknown	Unknown	Human	Yes	Unknown	Daytime	Monitoring/Counting	Unknown
Jared	Yes	TRUE	include	rayyan-102243898	Mustafa; O. and Braun; C. and Esefeld; J. and Knetsch; S. and Maercker; J. and Pfeifer; C. and RÃ¼mmler; M.-C.	2019	DETECTING ANTARCTIC SEALS and FLYING SEABIRDS by UAV			ISPRS Annals of the Photogrammetry; Remote Sensing and Spatial Information Sciences		4	2	141-148	https://www.scopus.com/inward/record.uri?eid=2-s2.0-85067496126&doi=10.5194%2fisprs-annals-IV-2-W5-141-2019&partnerID=40&md5=f9bb3efbb61518e460db716f2483bd4e	TRUE	detection mismatches cannot differentiate between confusion with another species or other object.	focuses on detection of individuals. More confusion happens in seals than birds. AGL range was 30-150m and speed 6-15m/s	Conference Proceeding	TRUE	2013	Antarctica	NA	0	0	Detection	AGL	NA	Descriptive	NA	Mikrokopter	MK	Unknown	Unknown	Unknown	90	10.5	Lawnmower	0	Samsung	MX500	Unknown	Unknown	Human	Yes	Unknown	Daytime	Monitoring/Counting	Unknown
Jared	Yes	TRUE	include	rayyan-102243898	Mustafa; O. and Braun; C. and Esefeld; J. and Knetsch; S. and Maercker; J. and Pfeifer; C. and RÃ¼mmler; M.-C.	2019	DETECTING ANTARCTIC SEALS and FLYING SEABIRDS by UAV			ISPRS Annals of the Photogrammetry; Remote Sensing and Spatial Information Sciences		4	2	141-148	https://www.scopus.com/inward/record.uri?eid=2-s2.0-85067496126&doi=10.5194%2fisprs-annals-IV-2-W5-141-2019&partnerID=40&md5=f9bb3efbb61518e460db716f2483bd4e	TRUE	detection mismatches cannot differentiate between confusion with another species or other object.	focuses on detection of individuals. More confusion happens in seals than birds. AGL range was 30-150m and speed 6-15m/s	Conference Proceeding	TRUE	2013	Antarctica	NA	0	0	Detection	AGL	NA	Descriptive	NA	Mikrokopter	MK	Unknown	Unknown	Unknown	90	10.5	Lawnmower	0	Samsung	MX500	Unknown	Unknown	Human	Yes	Unknown	Daytime	Monitoring/Counting	Unknown
Jared	Yes	TRUE	include	rayyan-102243898	Mustafa; O. and Braun; C. and Esefeld; J. and Knetsch; S. and Maercker; J. and Pfeifer; C. and RÃ¼mmler; M.-C.	2019	DETECTING ANTARCTIC SEALS and FLYING SEABIRDS by UAV			ISPRS Annals of the Photogrammetry; Remote Sensing and Spatial Information Sciences		4	2	141-148	https://www.scopus.com/inward/record.uri?eid=2-s2.0-85067496126&doi=10.5194%2fisprs-annals-IV-2-W5-141-2019&partnerID=40&md5=f9bb3efbb61518e460db716f2483bd4e	TRUE	detection mismatches cannot differentiate between confusion with another species or other object.	focuses on detection of individuals. More confusion happens in seals than birds. AGL range was 30-150m and speed 6-15m/s	Conference Proceeding	TRUE	2013	Antarctica	NA	0	0	Detection	AGL	NA	Descriptive	NA	Mikrokopter	MK	Unknown	Unknown	Unknown	90	10.5	Lawnmower	0	Samsung	MX500	Unknown	Unknown	Human	Yes	Unknown	Daytime	Monitoring/Counting	Unknown
Jared	Yes	TRUE	include	rayyan-102243898	Mustafa; O. and Braun; C. and Esefeld; J. and Knetsch; S. and Maercker; J. and Pfeifer; C. and RÃ¼mmler; M.-C.	2019	DETECTING ANTARCTIC SEALS and FLYING SEABIRDS by UAV			ISPRS Annals of the Photogrammetry; Remote Sensing and Spatial Information Sciences		4	2	141-148	https://www.scopus.com/inward/record.uri?eid=2-s2.0-85067496126&doi=10.5194%2fisprs-annals-IV-2-W5-141-2019&partnerID=40&md5=f9bb3efbb61518e460db716f2483bd4e	TRUE	detection mismatches cannot differentiate between confusion with another species or other object.	focuses on detection of individuals. More confusion happens in seals than birds. AGL range was 30-150m and speed 6-15m/s	Conference Proceeding	TRUE	2013	Antarctica	NA	0	0	Detection	AGL	NA	Descriptive	NA	Mikrokopter	MK	Unknown	Unknown	Unknown	90	10.5	Lawnmower	0	Samsung	MX500	Unknown	Unknown	Human	Yes	Unknown	Daytime	Monitoring/Counting	Unknown
Jared	Yes	TRUE	include	rayyan-102243898	Mustafa; O. and Braun; C. and Esefeld; J. and Knetsch; S. and Maercker; J. and Pfeifer; C. and RÃ¼mmler; M.-C.	2019	DETECTING ANTARCTIC SEALS and FLYING SEABIRDS by UAV			ISPRS Annals of the Photogrammetry; Remote Sensing and Spatial Information Sciences		4	2	141-148	https://www.scopus.com/inward/record.uri?eid=2-s2.0-85067496126&doi=10.5194%2fisprs-annals-IV-2-W5-141-2019&partnerID=40&md5=f9bb3efbb61518e460db716f2483bd4e	TRUE	detection mismatches cannot differentiate between confusion with another species or other object.	focuses on detection of individuals. More confusion happens in seals than birds. AGL range was 30-150m and speed 6-15m/s	Conference Proceeding	TRUE	2013	Antarctica	NA	0	0	Detection	AGL	NA	Descriptive	NA	Mikrokopter	MK	Unknown	Unknown	Unknown	90	10.5	Lawnmower	0	Samsung	MX500	Unknown	Unknown	Human	Yes	Unknown	Daytime	Monitoring/Counting	Unknown
Jared	Yes	TRUE	include	rayyan-102243898	Mustafa; O. and Braun; C. and Esefeld; J. and Knetsch; S. and Maercker; J. and Pfeifer; C. and RÃ¼mmler; M.-C.	2019	DETECTING ANTARCTIC SEALS and FLYING SEABIRDS by UAV			ISPRS Annals of the Photogrammetry; Remote Sensing and Spatial Information Sciences		4	2	141-148	https://www.scopus.com/inward/record.uri?eid=2-s2.0-85067496126&doi=10.5194%2fisprs-annals-IV-2-W5-141-2019&partnerID=40&md5=f9bb3efbb61518e460db716f2483bd4e	TRUE	detection mismatches cannot differentiate between confusion with another species or other object.	focuses on detection of individuals. More confusion happens in seals than birds. AGL range was 30-150m and speed 6-15m/s	Conference Proceeding	TRUE	2013	Antarctica	NA	0	0	Detection	AGL	NA	Descriptive	NA	Mikrokopter	MK	Unknown	Unknown	Unknown	90	10.5	Lawnmower	0	Samsung	MX500	Unknown	Unknown	Human	Yes	Unknown	Daytime	Monitoring/Counting	Unknown
Jared	Yes	TRUE	include	rayyan-102243898	Mustafa; O. and Braun; C. and Esefeld; J. and Knetsch; S. and Maercker; J. and Pfeifer; C. and RÃ¼mmler; M.-C.	2019	DETECTING ANTARCTIC SEALS and FLYING SEABIRDS by UAV			ISPRS Annals of the Photogrammetry; Remote Sensing and Spatial Information Sciences		4	2	141-148	https://www.scopus.com/inward/record.uri?eid=2-s2.0-85067496126&doi=10.5194%2fisprs-annals-IV-2-W5-141-2019&partnerID=40&md5=f9bb3efbb61518e460db716f2483bd4e	TRUE	detection mismatches cannot differentiate between confusion with another species or other object.	focuses on detection of individuals. More confusion happens in seals than birds. AGL range was 30-150m and speed 6-15m/s	Conference Proceeding	TRUE	2013	Antarctica	NA	0	0	Detection	AGL	NA	Descriptive	NA	Mikrokopter	MK	Unknown	Unknown	Unknown	90	10.5	Lawnmower	0	Samsung	MX500	Unknown	Unknown	Human	Yes	Unknown	Daytime	Monitoring/Counting	Unknown
Jared	Yes	TRUE	include	rayyan-102243898	Mustafa; O. and Braun; C. and Esefeld; J. and Knetsch; S. and Maercker; J. and Pfeifer; C. and RÃ¼mmler; M.-C.	2019	DETECTING ANTARCTIC SEALS and FLYING SEABIRDS by UAV			ISPRS Annals of the Photogrammetry; Remote Sensing and Spatial Information Sciences		4	2	141-148	https://www.scopus.com/inward/record.uri?eid=2-s2.0-85067496126&doi=10.5194%2fisprs-annals-IV-2-W5-141-2019&partnerID=40&md5=f9bb3efbb61518e460db716f2483bd4e	TRUE	detection mismatches cannot differentiate between confusion with another species or other object.	focuses on detection of individuals. More confusion happens in seals than birds. AGL range was 30-150m and speed 6-15m/s	Conference Proceeding	TRUE	2013	Antarctica	NA	0	0	Detection	AGL	NA	Descriptive	NA	Mikrokopter	MK	Unknown	Unknown	Unknown	90	10.5	Lawnmower	0	Samsung	MX500	Unknown	Unknown	Human	Yes	Unknown	Daytime	Monitoring/Counting	Unknown
Jared	Yes	TRUE	include	rayyan-102243898	Mustafa; O. and Braun; C. and Esefeld; J. and Knetsch; S. and Maercker; J. and Pfeifer; C. and RÃ¼mmler; M.-C.	2019	DETECTING ANTARCTIC SEALS and FLYING SEABIRDS by UAV			ISPRS Annals of the Photogrammetry; Remote Sensing and Spatial Information Sciences		4	2	141-148	https://www.scopus.com/inward/record.uri?eid=2-s2.0-85067496126&doi=10.5194%2fisprs-annals-IV-2-W5-141-2019&partnerID=40&md5=f9bb3efbb61518e460db716f2483bd4e	TRUE	detection mismatches cannot differentiate between confusion with another species or other object.	focuses on detection of individuals. More confusion happens in seals than birds. AGL range was 30-150m and speed 6-15m/s	Conference Proceeding	TRUE	2013	Antarctica	NA	0	0	Detection	AGL	NA	Descriptive	NA	Mikrokopter	MK	Unknown	Unknown	Unknown	90	10.5	Lawnmower	0	Samsung	MX500	Unknown	Unknown	Human	Yes	Unknown	Daytime	Monitoring/Counting	Unknown
Jared	Yes	TRUE	include	rayyan-102243898	Mustafa; O. and Braun; C. and Esefeld; J. and Knetsch; S. and Maercker; J. and Pfeifer; C. and RÃ¼mmler; M.-C.	2019	DETECTING ANTARCTIC SEALS and FLYING SEABIRDS by UAV			ISPRS Annals of the Photogrammetry; Remote Sensing and Spatial Information Sciences		4	2	141-148	https://www.scopus.com/inward/record.uri?eid=2-s2.0-85067496126&doi=10.5194%2fisprs-annals-IV-2-W5-141-2019&partnerID=40&md5=f9bb3efbb61518e460db716f2483bd4e	TRUE	detection mismatches cannot differentiate between confusion with another species or other object.	focuses on detection of individuals. More confusion happens in seals than birds. AGL range was 30-150m and speed 6-15m/s	Conference Proceeding	TRUE	2013	Antarctica	NA	0	0	Detection	AGL	NA	Descriptive	NA	Mikrokopter	MK	Unknown	Unknown	Unknown	90	10.5	Lawnmower	0	Samsung	MX500	Unknown	Unknown	Human	Yes	Unknown	Daytime	Monitoring/Counting	Unknown
Jared	Yes	TRUE	include	rayyan-102243898	Mustafa; O. and Braun; C. and Esefeld; J. and Knetsch; S. and Maercker; J. and Pfeifer; C. and RÃ¼mmler; M.-C.	2019	DETECTING ANTARCTIC SEALS and FLYING SEABIRDS by UAV			ISPRS Annals of the Photogrammetry; Remote Sensing and Spatial Information Sciences		4	2	141-148	https://www.scopus.com/inward/record.uri?eid=2-s2.0-85067496126&doi=10.5194%2fisprs-annals-IV-2-W5-141-2019&partnerID=40&md5=f9bb3efbb61518e460db716f2483bd4e	TRUE	detection mismatches cannot differentiate between confusion with another species or other object.	focuses on detection of individuals. More confusion happens in seals than birds. AGL range was 30-150m and speed 6-15m/s	Conference Proceeding	TRUE	2014	Antarctica	NA	0	0	Detection	AGL	NA	Descriptive	NA	Mikrokopter	MK	Unknown	Unknown	Unknown	90	10.5	Lawnmower	0	Samsung	MX500	Unknown	Unknown	Human	Yes	Unknown	Daytime	Monitoring/Counting	Unknown
Jared	Yes	TRUE	include	rayyan-102243898	Mustafa; O. and Braun; C. and Esefeld; J. and Knetsch; S. and Maercker; J. and Pfeifer; C. and RÃ¼mmler; M.-C.	2019	DETECTING ANTARCTIC SEALS and FLYING SEABIRDS by UAV			ISPRS Annals of the Photogrammetry; Remote Sensing and Spatial Information Sciences		4	2	141-148	https://www.scopus.com/inward/record.uri?eid=2-s2.0-85067496126&doi=10.5194%2fisprs-annals-IV-2-W5-141-2019&partnerID=40&md5=f9bb3efbb61518e460db716f2483bd4e	TRUE	detection mismatches cannot differentiate between confusion with another species or other object.	focuses on detection of individuals. More confusion happens in seals than birds. AGL range was 30-150m and speed 6-15m/s	Conference Proceeding	TRUE	2014	Antarctica	NA	0	0	Detection	AGL	NA	Descriptive	NA	Mikrokopter	MK	Unknown	Unknown	Unknown	90	10.5	Lawnmower	0	Samsung	MX500	Unknown	Unknown	Human	Yes	Unknown	Daytime	Monitoring/Counting	Unknown
Jared	Yes	TRUE	include	rayyan-102243898	Mustafa; O. and Braun; C. and Esefeld; J. and Knetsch; S. and Maercker; J. and Pfeifer; C. and RÃ¼mmler; M.-C.	2019	DETECTING ANTARCTIC SEALS and FLYING SEABIRDS by UAV			ISPRS Annals of the Photogrammetry; Remote Sensing and Spatial Information Sciences		4	2	141-148	https://www.scopus.com/inward/record.uri?eid=2-s2.0-85067496126&doi=10.5194%2fisprs-annals-IV-2-W5-141-2019&partnerID=40&md5=f9bb3efbb61518e460db716f2483bd4e	TRUE	detection mismatches cannot differentiate between confusion with another species or other object.	focuses on detection of individuals. More confusion happens in seals than birds. AGL range was 30-150m and speed 6-15m/s	Conference Proceeding	TRUE	2014	Antarctica	NA	0	0	Detection	AGL	NA	Descriptive	NA	Mikrokopter	MK	Unknown	Unknown	Unknown	90	10.5	Lawnmower	0	Samsung	MX500	Unknown	Unknown	Human	Yes	Unknown	Daytime	Monitoring/Counting	Unknown
Jared	Yes	TRUE	include	rayyan-102243898	Mustafa; O. and Braun; C. and Esefeld; J. and Knetsch; S. and Maercker; J. and Pfeifer; C. and RÃ¼mmler; M.-C.	2019	DETECTING ANTARCTIC SEALS and FLYING SEABIRDS by UAV			ISPRS Annals of the Photogrammetry; Remote Sensing and Spatial Information Sciences		4	2	141-148	https://www.scopus.com/inward/record.uri?eid=2-s2.0-85067496126&doi=10.5194%2fisprs-annals-IV-2-W5-141-2019&partnerID=40&md5=f9bb3efbb61518e460db716f2483bd4e	TRUE	detection mismatches cannot differentiate between confusion with another species or other object.	focuses on detection of individuals. More confusion happens in seals than birds. AGL range was 30-150m and speed 6-15m/s	Conference Proceeding	TRUE	2014	Antarctica	NA	0	0	Detection	AGL	NA	Descriptive	NA	Mikrokopter	MK	Unknown	Unknown	Unknown	90	10.5	Lawnmower	0	Samsung	MX500	Unknown	Unknown	Human	Yes	Unknown	Daytime	Monitoring/Counting	Unknown
Jared	Yes	TRUE	include	rayyan-102243898	Mustafa; O. and Braun; C. and Esefeld; J. and Knetsch; S. and Maercker; J. and Pfeifer; C. and RÃ¼mmler; M.-C.	2019	DETECTING ANTARCTIC SEALS and FLYING SEABIRDS by UAV			ISPRS Annals of the Photogrammetry; Remote Sensing and Spatial Information Sciences		4	2	141-148	https://www.scopus.com/inward/record.uri?eid=2-s2.0-85067496126&doi=10.5194%2fisprs-annals-IV-2-W5-141-2019&partnerID=40&md5=f9bb3efbb61518e460db716f2483bd4e	TRUE	detection mismatches cannot differentiate between confusion with another species or other object.	focuses on detection of individuals. More confusion happens in seals than birds. AGL range was 30-150m and speed 6-15m/s	Conference Proceeding	TRUE	2014	Antarctica	NA	0	0	Detection	AGL	NA	Descriptive	NA	Mikrokopter	MK	Unknown	Unknown	Unknown	90	10.5	Lawnmower	0	Samsung	MX500	Unknown	Unknown	Human	Yes	Unknown	Daytime	Monitoring/Counting	Unknown
Jared	Yes	TRUE	include	rayyan-102243898	Mustafa; O. and Braun; C. and Esefeld; J. and Knetsch; S. and Maercker; J. and Pfeifer; C. and RÃ¼mmler; M.-C.	2019	DETECTING ANTARCTIC SEALS and FLYING SEABIRDS by UAV			ISPRS Annals of the Photogrammetry; Remote Sensing and Spatial Information Sciences		4	2	141-148	https://www.scopus.com/inward/record.uri?eid=2-s2.0-85067496126&doi=10.5194%2fisprs-annals-IV-2-W5-141-2019&partnerID=40&md5=f9bb3efbb61518e460db716f2483bd4e	TRUE	detection mismatches cannot differentiate between confusion with another species or other object.	focuses on detection of individuals. More confusion happens in seals than birds. AGL range was 30-150m and speed 6-15m/s	Conference Proceeding	TRUE	2014	Antarctica	NA	0	0	Detection	AGL	NA	Descriptive	NA	Mikrokopter	MK	Unknown	Unknown	Unknown	90	10.5	Lawnmower	0	Samsung	MX500	Unknown	Unknown	Human	Yes	Unknown	Daytime	Monitoring/Counting	Unknown
Jared	Yes	TRUE	include	rayyan-102243898	Mustafa; O. and Braun; C. and Esefeld; J. and Knetsch; S. and Maercker; J. and Pfeifer; C. and RÃ¼mmler; M.-C.	2019	DETECTING ANTARCTIC SEALS and FLYING SEABIRDS by UAV			ISPRS Annals of the Photogrammetry; Remote Sensing and Spatial Information Sciences		4	2	141-148	https://www.scopus.com/inward/record.uri?eid=2-s2.0-85067496126&doi=10.5194%2fisprs-annals-IV-2-W5-141-2019&partnerID=40&md5=f9bb3efbb61518e460db716f2483bd4e	TRUE	detection mismatches cannot differentiate between confusion with another species or other object.	focuses on detection of individuals. More confusion happens in seals than birds. AGL range was 30-150m and speed 6-15m/s	Conference Proceeding	TRUE	2014	Antarctica	NA	0	0	Detection	AGL	NA	Descriptive	NA	Mikrokopter	MK	Unknown	Unknown	Unknown	90	10.5	Lawnmower	0	Samsung	MX500	Unknown	Unknown	Human	Yes	Unknown	Daytime	Monitoring/Counting	Unknown
Jared	Yes	TRUE	include	rayyan-102243898	Mustafa; O. and Braun; C. and Esefeld; J. and Knetsch; S. and Maercker; J. and Pfeifer; C. and RÃ¼mmler; M.-C.	2019	DETECTING ANTARCTIC SEALS and FLYING SEABIRDS by UAV			ISPRS Annals of the Photogrammetry; Remote Sensing and Spatial Information Sciences		4	2	141-148	https://www.scopus.com/inward/record.uri?eid=2-s2.0-85067496126&doi=10.5194%2fisprs-annals-IV-2-W5-141-2019&partnerID=40&md5=f9bb3efbb61518e460db716f2483bd4e	TRUE	detection mismatches cannot differentiate between confusion with another species or other object.	focuses on detection of individuals. More confusion happens in seals than birds. AGL range was 30-150m and speed 6-15m/s	Conference Proceeding	TRUE	2014	Antarctica	NA	0	0	Detection	AGL	NA	Descriptive	NA	Mikrokopter	MK	Unknown	Unknown	Unknown	90	10.5	Lawnmower	0	Samsung	MX500	Unknown	Unknown	Human	Yes	Unknown	Daytime	Monitoring/Counting	Unknown
Jared	Yes	TRUE	include	rayyan-102243898	Mustafa; O. and Braun; C. and Esefeld; J. and Knetsch; S. and Maercker; J. and Pfeifer; C. and RÃ¼mmler; M.-C.	2019	DETECTING ANTARCTIC SEALS and FLYING SEABIRDS by UAV			ISPRS Annals of the Photogrammetry; Remote Sensing and Spatial Information Sciences		4	2	141-148	https://www.scopus.com/inward/record.uri?eid=2-s2.0-85067496126&doi=10.5194%2fisprs-annals-IV-2-W5-141-2019&partnerID=40&md5=f9bb3efbb61518e460db716f2483bd4e	TRUE	detection mismatches cannot differentiate between confusion with another species or other object.	focuses on detection of individuals. More confusion happens in seals than birds. AGL range was 30-150m and speed 6-15m/s	Conference Proceeding	TRUE	2014	Antarctica	NA	0	0	Detection	AGL	NA	Descriptive	NA	Mikrokopter	MK	Unknown	Unknown	Unknown	90	10.5	Lawnmower	0	Samsung	MX500	Unknown	Unknown	Human	Yes	Unknown	Daytime	Monitoring/Counting	Unknown
Jared	Yes	TRUE	include	rayyan-102243898	Mustafa; O. and Braun; C. and Esefeld; J. and Knetsch; S. and Maercker; J. and Pfeifer; C. and RÃ¼mmler; M.-C.	2019	DETECTING ANTARCTIC SEALS and FLYING SEABIRDS by UAV			ISPRS Annals of the Photogrammetry; Remote Sensing and Spatial Information Sciences		4	2	141-148	https://www.scopus.com/inward/record.uri?eid=2-s2.0-85067496126&doi=10.5194%2fisprs-annals-IV-2-W5-141-2019&partnerID=40&md5=f9bb3efbb61518e460db716f2483bd4e	TRUE	detection mismatches cannot differentiate between confusion with another species or other object.	focuses on detection of individuals. More confusion happens in seals than birds. AGL range was 30-150m and speed 6-15m/s	Conference Proceeding	TRUE	2014	Antarctica	NA	0	0	Detection	AGL	NA	Descriptive	NA	Mikrokopter	MK	Unknown	Unknown	Unknown	90	10.5	Lawnmower	0	Samsung	MX500	Unknown	Unknown	Human	Yes	Unknown	Daytime	Monitoring/Counting	Unknown
Jared	Yes	TRUE	include	rayyan-102243898	Mustafa; O. and Braun; C. and Esefeld; J. and Knetsch; S. and Maercker; J. and Pfeifer; C. and RÃ¼mmler; M.-C.	2019	DETECTING ANTARCTIC SEALS and FLYING SEABIRDS by UAV			ISPRS Annals of the Photogrammetry; Remote Sensing and Spatial Information Sciences		4	2	141-148	https://www.scopus.com/inward/record.uri?eid=2-s2.0-85067496126&doi=10.5194%2fisprs-annals-IV-2-W5-141-2019&partnerID=40&md5=f9bb3efbb61518e460db716f2483bd4e	TRUE	detection mismatches cannot differentiate between confusion with another species or other object.	focuses on detection of individuals. More confusion happens in seals than birds. AGL range was 30-150m and speed 6-15m/s	Conference Proceeding	TRUE	2014	Antarctica	NA	0	0	Detection	AGL	NA	Descriptive	NA	Mikrokopter	MK	Unknown	Unknown	Unknown	90	10.5	Lawnmower	0	Samsung	MX500	Unknown	Unknown	Human	Yes	Unknown	Daytime	Monitoring/Counting	Unknown
Jared	Yes	TRUE	include	rayyan-102243898	Mustafa; O. and Braun; C. and Esefeld; J. and Knetsch; S. and Maercker; J. and Pfeifer; C. and RÃ¼mmler; M.-C.	2019	DETECTING ANTARCTIC SEALS and FLYING SEABIRDS by UAV			ISPRS Annals of the Photogrammetry; Remote Sensing and Spatial Information Sciences		4	2	141-148	https://www.scopus.com/inward/record.uri?eid=2-s2.0-85067496126&doi=10.5194%2fisprs-annals-IV-2-W5-141-2019&partnerID=40&md5=f9bb3efbb61518e460db716f2483bd4e	TRUE	detection mismatches cannot differentiate between confusion with another species or other object.	focuses on detection of individuals. More confusion happens in seals than birds. AGL range was 30-150m and speed 6-15m/s	Conference Proceeding	TRUE	2015	Antarctica	NA	0	0	Detection	AGL	NA	Descriptive	NA	Mikrokopter	MK	Unknown	Unknown	Unknown	90	10.5	Lawnmower	0	Samsung	MX500	Unknown	Unknown	Human	Yes	Unknown	Daytime	Monitoring/Counting	Unknown
Jared	Yes	TRUE	include	rayyan-102243898	Mustafa; O. and Braun; C. and Esefeld; J. and Knetsch; S. and Maercker; J. and Pfeifer; C. and RÃ¼mmler; M.-C.	2019	DETECTING ANTARCTIC SEALS and FLYING SEABIRDS by UAV			ISPRS Annals of the Photogrammetry; Remote Sensing and Spatial Information Sciences		4	2	141-148	https://www.scopus.com/inward/record.uri?eid=2-s2.0-85067496126&doi=10.5194%2fisprs-annals-IV-2-W5-141-2019&partnerID=40&md5=f9bb3efbb61518e460db716f2483bd4e	TRUE	detection mismatches cannot differentiate between confusion with another species or other object.	focuses on detection of individuals. More confusion happens in seals than birds. AGL range was 30-150m and speed 6-15m/s	Conference Proceeding	TRUE	2015	Antarctica	NA	0	0	Detection	AGL	NA	Descriptive	NA	Mikrokopter	MK	Unknown	Unknown	Unknown	90	10.5	Lawnmower	0	Samsung	MX500	Unknown	Unknown	Human	Yes	Unknown	Daytime	Monitoring/Counting	Unknown
Jared	Yes	TRUE	include	rayyan-102243898	Mustafa; O. and Braun; C. and Esefeld; J. and Knetsch; S. and Maercker; J. and Pfeifer; C. and RÃ¼mmler; M.-C.	2019	DETECTING ANTARCTIC SEALS and FLYING SEABIRDS by UAV			ISPRS Annals of the Photogrammetry; Remote Sensing and Spatial Information Sciences		4	2	141-148	https://www.scopus.com/inward/record.uri?eid=2-s2.0-85067496126&doi=10.5194%2fisprs-annals-IV-2-W5-141-2019&partnerID=40&md5=f9bb3efbb61518e460db716f2483bd4e	TRUE	detection mismatches cannot differentiate between confusion with another species or other object.	focuses on detection of individuals. More confusion happens in seals than birds. AGL range was 30-150m and speed 6-15m/s	Conference Proceeding	TRUE	2015	Antarctica	NA	0	0	Detection	AGL	NA	Descriptive	NA	Mikrokopter	MK	Unknown	Unknown	Unknown	90	10.5	Lawnmower	0	Samsung	MX500	Unknown	Unknown	Human	Yes	Unknown	Daytime	Monitoring/Counting	Unknown
Jared	Yes	TRUE	include	rayyan-102243898	Mustafa; O. and Braun; C. and Esefeld; J. and Knetsch; S. and Maercker; J. and Pfeifer; C. and RÃ¼mmler; M.-C.	2019	DETECTING ANTARCTIC SEALS and FLYING SEABIRDS by UAV			ISPRS Annals of the Photogrammetry; Remote Sensing and Spatial Information Sciences		4	2	141-148	https://www.scopus.com/inward/record.uri?eid=2-s2.0-85067496126&doi=10.5194%2fisprs-annals-IV-2-W5-141-2019&partnerID=40&md5=f9bb3efbb61518e460db716f2483bd4e	TRUE	detection mismatches cannot differentiate between confusion with another species or other object.	focuses on detection of individuals. More confusion happens in seals than birds. AGL range was 30-150m and speed 6-15m/s	Conference Proceeding	TRUE	2015	Antarctica	NA	0	0	Detection	AGL	NA	Descriptive	NA	Mikrokopter	MK	Unknown	Unknown	Unknown	90	10.5	Lawnmower	0	Samsung	MX500	Unknown	Unknown	Human	Yes	Unknown	Daytime	Monitoring/Counting	Unknown
Jared	Yes	TRUE	include	rayyan-102243898	Mustafa; O. and Braun; C. and Esefeld; J. and Knetsch; S. and Maercker; J. and Pfeifer; C. and RÃ¼mmler; M.-C.	2019	DETECTING ANTARCTIC SEALS and FLYING SEABIRDS by UAV			ISPRS Annals of the Photogrammetry; Remote Sensing and Spatial Information Sciences		4	2	141-148	https://www.scopus.com/inward/record.uri?eid=2-s2.0-85067496126&doi=10.5194%2fisprs-annals-IV-2-W5-141-2019&partnerID=40&md5=f9bb3efbb61518e460db716f2483bd4e	TRUE	detection mismatches cannot differentiate between confusion with another species or other object.	focuses on detection of individuals. More confusion happens in seals than birds. AGL range was 30-150m and speed 6-15m/s	Conference Proceeding	TRUE	2015	Antarctica	NA	0	0	Detection	AGL	NA	Descriptive	NA	Mikrokopter	MK	Unknown	Unknown	Unknown	90	10.5	Lawnmower	0	Samsung	MX500	Unknown	Unknown	Human	Yes	Unknown	Daytime	Monitoring/Counting	Unknown
Jared	Yes	TRUE	include	rayyan-102243898	Mustafa; O. and Braun; C. and Esefeld; J. and Knetsch; S. and Maercker; J. and Pfeifer; C. and RÃ¼mmler; M.-C.	2019	DETECTING ANTARCTIC SEALS and FLYING SEABIRDS by UAV			ISPRS Annals of the Photogrammetry; Remote Sensing and Spatial Information Sciences		4	2	141-148	https://www.scopus.com/inward/record.uri?eid=2-s2.0-85067496126&doi=10.5194%2fisprs-annals-IV-2-W5-141-2019&partnerID=40&md5=f9bb3efbb61518e460db716f2483bd4e	TRUE	detection mismatches cannot differentiate between confusion with another species or other object.	focuses on detection of individuals. More confusion happens in seals than birds. AGL range was 30-150m and speed 6-15m/s	Conference Proceeding	TRUE	2015	Antarctica	NA	0	0	Detection	AGL	NA	Descriptive	NA	Mikrokopter	MK	Unknown	Unknown	Unknown	90	10.5	Lawnmower	0	Samsung	MX500	Unknown	Unknown	Human	Yes	Unknown	Daytime	Monitoring/Counting	Unknown
Jared	Yes	TRUE	include	rayyan-102243898	Mustafa; O. and Braun; C. and Esefeld; J. and Knetsch; S. and Maercker; J. and Pfeifer; C. and RÃ¼mmler; M.-C.	2019	DETECTING ANTARCTIC SEALS and FLYING SEABIRDS by UAV			ISPRS Annals of the Photogrammetry; Remote Sensing and Spatial Information Sciences		4	2	141-148	https://www.scopus.com/inward/record.uri?eid=2-s2.0-85067496126&doi=10.5194%2fisprs-annals-IV-2-W5-141-2019&partnerID=40&md5=f9bb3efbb61518e460db716f2483bd4e	TRUE	detection mismatches cannot differentiate between confusion with another species or other object.	focuses on detection of individuals. More confusion happens in seals than birds. AGL range was 30-150m and speed 6-15m/s	Conference Proceeding	TRUE	2015	Antarctica	NA	0	0	Detection	AGL	NA	Descriptive	NA	Mikrokopter	MK	Unknown	Unknown	Unknown	90	10.5	Lawnmower	0	Samsung	MX500	Unknown	Unknown	Human	Yes	Unknown	Daytime	Monitoring/Counting	Unknown
Jared	Yes	TRUE	include	rayyan-102243898	Mustafa; O. and Braun; C. and Esefeld; J. and Knetsch; S. and Maercker; J. and Pfeifer; C. and RÃ¼mmler; M.-C.	2019	DETECTING ANTARCTIC SEALS and FLYING SEABIRDS by UAV			ISPRS Annals of the Photogrammetry; Remote Sensing and Spatial Information Sciences		4	2	141-148	https://www.scopus.com/inward/record.uri?eid=2-s2.0-85067496126&doi=10.5194%2fisprs-annals-IV-2-W5-141-2019&partnerID=40&md5=f9bb3efbb61518e460db716f2483bd4e	TRUE	detection mismatches cannot differentiate between confusion with another species or other object.	focuses on detection of individuals. More confusion happens in seals than birds. AGL range was 30-150m and speed 6-15m/s	Conference Proceeding	TRUE	2015	Antarctica	NA	0	0	Detection	AGL	NA	Descriptive	NA	Mikrokopter	MK	Unknown	Unknown	Unknown	90	10.5	Lawnmower	0	Samsung	MX500	Unknown	Unknown	Human	Yes	Unknown	Daytime	Monitoring/Counting	Unknown
Jared	Yes	TRUE	include	rayyan-102243898	Mustafa; O. and Braun; C. and Esefeld; J. and Knetsch; S. and Maercker; J. and Pfeifer; C. and RÃ¼mmler; M.-C.	2019	DETECTING ANTARCTIC SEALS and FLYING SEABIRDS by UAV			ISPRS Annals of the Photogrammetry; Remote Sensing and Spatial Information Sciences		4	2	141-148	https://www.scopus.com/inward/record.uri?eid=2-s2.0-85067496126&doi=10.5194%2fisprs-annals-IV-2-W5-141-2019&partnerID=40&md5=f9bb3efbb61518e460db716f2483bd4e	TRUE	detection mismatches cannot differentiate between confusion with another species or other object.	focuses on detection of individuals. More confusion happens in seals than birds. AGL range was 30-150m and speed 6-15m/s	Conference Proceeding	TRUE	2015	Antarctica	NA	0	0	Detection	AGL	NA	Descriptive	NA	Mikrokopter	MK	Unknown	Unknown	Unknown	90	10.5	Lawnmower	0	Samsung	MX500	Unknown	Unknown	Human	Yes	Unknown	Daytime	Monitoring/Counting	Unknown
Jared	Yes	TRUE	include	rayyan-102243898	Mustafa; O. and Braun; C. and Esefeld; J. and Knetsch; S. and Maercker; J. and Pfeifer; C. and RÃ¼mmler; M.-C.	2019	DETECTING ANTARCTIC SEALS and FLYING SEABIRDS by UAV			ISPRS Annals of the Photogrammetry; Remote Sensing and Spatial Information Sciences		4	2	141-148	https://www.scopus.com/inward/record.uri?eid=2-s2.0-85067496126&doi=10.5194%2fisprs-annals-IV-2-W5-141-2019&partnerID=40&md5=f9bb3efbb61518e460db716f2483bd4e	TRUE	detection mismatches cannot differentiate between confusion with another species or other object.	focuses on detection of individuals. More confusion happens in seals than birds. AGL range was 30-150m and speed 6-15m/s	Conference Proceeding	TRUE	2015	Antarctica	NA	0	0	Detection	AGL	NA	Descriptive	NA	Mikrokopter	MK	Unknown	Unknown	Unknown	90	10.5	Lawnmower	0	Samsung	MX500	Unknown	Unknown	Human	Yes	Unknown	Daytime	Monitoring/Counting	Unknown
Jared	Yes	TRUE	include	rayyan-102243898	Mustafa; O. and Braun; C. and Esefeld; J. and Knetsch; S. and Maercker; J. and Pfeifer; C. and RÃ¼mmler; M.-C.	2019	DETECTING ANTARCTIC SEALS and FLYING SEABIRDS by UAV			ISPRS Annals of the Photogrammetry; Remote Sensing and Spatial Information Sciences		4	2	141-148	https://www.scopus.com/inward/record.uri?eid=2-s2.0-85067496126&doi=10.5194%2fisprs-annals-IV-2-W5-141-2019&partnerID=40&md5=f9bb3efbb61518e460db716f2483bd4e	TRUE	detection mismatches cannot differentiate between confusion with another species or other object.	focuses on detection of individuals. More confusion happens in seals than birds. AGL range was 30-150m and speed 6-15m/s	Conference Proceeding	TRUE	2015	Antarctica	NA	0	0	Detection	AGL	NA	Descriptive	NA	Mikrokopter	MK	Unknown	Unknown	Unknown	90	10.5	Lawnmower	0	Samsung	MX500	Unknown	Unknown	Human	Yes	Unknown	Daytime	Monitoring/Counting	Unknown
Jared	Yes	TRUE	include	rayyan-102243898	Mustafa; O. and Braun; C. and Esefeld; J. and Knetsch; S. and Maercker; J. and Pfeifer; C. and RÃ¼mmler; M.-C.	2019	DETECTING ANTARCTIC SEALS and FLYING SEABIRDS by UAV			ISPRS Annals of the Photogrammetry; Remote Sensing and Spatial Information Sciences		4	2	141-148	https://www.scopus.com/inward/record.uri?eid=2-s2.0-85067496126&doi=10.5194%2fisprs-annals-IV-2-W5-141-2019&partnerID=40&md5=f9bb3efbb61518e460db716f2483bd4e	TRUE	detection mismatches cannot differentiate between confusion with another species or other object.	focuses on detection of individuals. More confusion happens in seals than birds. AGL range was 30-150m and speed 6-15m/s	Conference Proceeding	TRUE	2016	Antarctica	NA	0	0	Detection	AGL	NA	Descriptive	NA	Mikrokopter	MK	Unknown	Unknown	Unknown	90	10.5	Lawnmower	0	Samsung	MX500	Unknown	Unknown	Human	Yes	Unknown	Daytime	Monitoring/Counting	Unknown
Jared	Yes	TRUE	include	rayyan-102243898	Mustafa; O. and Braun; C. and Esefeld; J. and Knetsch; S. and Maercker; J. and Pfeifer; C. and RÃ¼mmler; M.-C.	2019	DETECTING ANTARCTIC SEALS and FLYING SEABIRDS by UAV			ISPRS Annals of the Photogrammetry; Remote Sensing and Spatial Information Sciences		4	2	141-148	https://www.scopus.com/inward/record.uri?eid=2-s2.0-85067496126&doi=10.5194%2fisprs-annals-IV-2-W5-141-2019&partnerID=40&md5=f9bb3efbb61518e460db716f2483bd4e	TRUE	detection mismatches cannot differentiate between confusion with another species or other object.	focuses on detection of individuals. More confusion happens in seals than birds. AGL range was 30-150m and speed 6-15m/s	Conference Proceeding	TRUE	2016	Antarctica	NA	0	0	Detection	AGL	NA	Descriptive	NA	Mikrokopter	MK	Unknown	Unknown	Unknown	90	10.5	Lawnmower	0	Samsung	MX500	Unknown	Unknown	Human	Yes	Unknown	Daytime	Monitoring/Counting	Unknown
Jared	Yes	TRUE	include	rayyan-102243898	Mustafa; O. and Braun; C. and Esefeld; J. and Knetsch; S. and Maercker; J. and Pfeifer; C. and RÃ¼mmler; M.-C.	2019	DETECTING ANTARCTIC SEALS and FLYING SEABIRDS by UAV			ISPRS Annals of the Photogrammetry; Remote Sensing and Spatial Information Sciences		4	2	141-148	https://www.scopus.com/inward/record.uri?eid=2-s2.0-85067496126&doi=10.5194%2fisprs-annals-IV-2-W5-141-2019&partnerID=40&md5=f9bb3efbb61518e460db716f2483bd4e	TRUE	detection mismatches cannot differentiate between confusion with another species or other object.	focuses on detection of individuals. More confusion happens in seals than birds. AGL range was 30-150m and speed 6-15m/s	Conference Proceeding	TRUE	2016	Antarctica	NA	0	0	Detection	AGL	NA	Descriptive	NA	Mikrokopter	MK	Unknown	Unknown	Unknown	90	10.5	Lawnmower	0	Samsung	MX500	Unknown	Unknown	Human	Yes	Unknown	Daytime	Monitoring/Counting	Unknown
Jared	Yes	TRUE	include	rayyan-102243898	Mustafa; O. and Braun; C. and Esefeld; J. and Knetsch; S. and Maercker; J. and Pfeifer; C. and RÃ¼mmler; M.-C.	2019	DETECTING ANTARCTIC SEALS and FLYING SEABIRDS by UAV			ISPRS Annals of the Photogrammetry; Remote Sensing and Spatial Information Sciences		4	2	141-148	https://www.scopus.com/inward/record.uri?eid=2-s2.0-85067496126&doi=10.5194%2fisprs-annals-IV-2-W5-141-2019&partnerID=40&md5=f9bb3efbb61518e460db716f2483bd4e	TRUE	detection mismatches cannot differentiate between confusion with another species or other object.	focuses on detection of individuals. More confusion happens in seals than birds. AGL range was 30-150m and speed 6-15m/s	Conference Proceeding	TRUE	2016	Antarctica	NA	0	0	Detection	AGL	NA	Descriptive	NA	Mikrokopter	MK	Unknown	Unknown	Unknown	90	10.5	Lawnmower	0	Samsung	MX500	Unknown	Unknown	Human	Yes	Unknown	Daytime	Monitoring/Counting	Unknown
Jared	Yes	TRUE	include	rayyan-102243898	Mustafa; O. and Braun; C. and Esefeld; J. and Knetsch; S. and Maercker; J. and Pfeifer; C. and RÃ¼mmler; M.-C.	2019	DETECTING ANTARCTIC SEALS and FLYING SEABIRDS by UAV			ISPRS Annals of the Photogrammetry; Remote Sensing and Spatial Information Sciences		4	2	141-148	https://www.scopus.com/inward/record.uri?eid=2-s2.0-85067496126&doi=10.5194%2fisprs-annals-IV-2-W5-141-2019&partnerID=40&md5=f9bb3efbb61518e460db716f2483bd4e	TRUE	detection mismatches cannot differentiate between confusion with another species or other object.	focuses on detection of individuals. More confusion happens in seals than birds. AGL range was 30-150m and speed 6-15m/s	Conference Proceeding	TRUE	2016	Antarctica	NA	0	0	Detection	AGL	NA	Descriptive	NA	Mikrokopter	MK	Unknown	Unknown	Unknown	90	10.5	Lawnmower	0	Samsung	MX500	Unknown	Unknown	Human	Yes	Unknown	Daytime	Monitoring/Counting	Unknown
Jared	Yes	TRUE	include	rayyan-102243898	Mustafa; O. and Braun; C. and Esefeld; J. and Knetsch; S. and Maercker; J. and Pfeifer; C. and RÃ¼mmler; M.-C.	2019	DETECTING ANTARCTIC SEALS and FLYING SEABIRDS by UAV			ISPRS Annals of the Photogrammetry; Remote Sensing and Spatial Information Sciences		4	2	141-148	https://www.scopus.com/inward/record.uri?eid=2-s2.0-85067496126&doi=10.5194%2fisprs-annals-IV-2-W5-141-2019&partnerID=40&md5=f9bb3efbb61518e460db716f2483bd4e	TRUE	detection mismatches cannot differentiate between confusion with another species or other object.	focuses on detection of individuals. More confusion happens in seals than birds. AGL range was 30-150m and speed 6-15m/s	Conference Proceeding	TRUE	2016	Antarctica	NA	0	0	Detection	AGL	NA	Descriptive	NA	Mikrokopter	MK	Unknown	Unknown	Unknown	90	10.5	Lawnmower	0	Samsung	MX500	Unknown	Unknown	Human	Yes	Unknown	Daytime	Monitoring/Counting	Unknown
Jared	Yes	TRUE	include	rayyan-102243898	Mustafa; O. and Braun; C. and Esefeld; J. and Knetsch; S. and Maercker; J. and Pfeifer; C. and RÃ¼mmler; M.-C.	2019	DETECTING ANTARCTIC SEALS and FLYING SEABIRDS by UAV			ISPRS Annals of the Photogrammetry; Remote Sensing and Spatial Information Sciences		4	2	141-148	https://www.scopus.com/inward/record.uri?eid=2-s2.0-85067496126&doi=10.5194%2fisprs-annals-IV-2-W5-141-2019&partnerID=40&md5=f9bb3efbb61518e460db716f2483bd4e	TRUE	detection mismatches cannot differentiate between confusion with another species or other object.	focuses on detection of individuals. More confusion happens in seals than birds. AGL range was 30-150m and speed 6-15m/s	Conference Proceeding	TRUE	2016	Antarctica	NA	0	0	Detection	AGL	NA	Descriptive	NA	Mikrokopter	MK	Unknown	Unknown	Unknown	90	10.5	Lawnmower	0	Samsung	MX500	Unknown	Unknown	Human	Yes	Unknown	Daytime	Monitoring/Counting	Unknown
Jared	Yes	TRUE	include	rayyan-102243898	Mustafa; O. and Braun; C. and Esefeld; J. and Knetsch; S. and Maercker; J. and Pfeifer; C. and RÃ¼mmler; M.-C.	2019	DETECTING ANTARCTIC SEALS and FLYING SEABIRDS by UAV			ISPRS Annals of the Photogrammetry; Remote Sensing and Spatial Information Sciences		4	2	141-148	https://www.scopus.com/inward/record.uri?eid=2-s2.0-85067496126&doi=10.5194%2fisprs-annals-IV-2-W5-141-2019&partnerID=40&md5=f9bb3efbb61518e460db716f2483bd4e	TRUE	detection mismatches cannot differentiate between confusion with another species or other object.	focuses on detection of individuals. More confusion happens in seals than birds. AGL range was 30-150m and speed 6-15m/s	Conference Proceeding	TRUE	2016	Antarctica	NA	0	0	Detection	AGL	NA	Descriptive	NA	Mikrokopter	MK	Unknown	Unknown	Unknown	90	10.5	Lawnmower	0	Samsung	MX500	Unknown	Unknown	Human	Yes	Unknown	Daytime	Monitoring/Counting	Unknown
Jared	Yes	TRUE	include	rayyan-102243898	Mustafa; O. and Braun; C. and Esefeld; J. and Knetsch; S. and Maercker; J. and Pfeifer; C. and RÃ¼mmler; M.-C.	2019	DETECTING ANTARCTIC SEALS and FLYING SEABIRDS by UAV			ISPRS Annals of the Photogrammetry; Remote Sensing and Spatial Information Sciences		4	2	141-148	https://www.scopus.com/inward/record.uri?eid=2-s2.0-85067496126&doi=10.5194%2fisprs-annals-IV-2-W5-141-2019&partnerID=40&md5=f9bb3efbb61518e460db716f2483bd4e	TRUE	detection mismatches cannot differentiate between confusion with another species or other object.	focuses on detection of individuals. More confusion happens in seals than birds. AGL range was 30-150m and speed 6-15m/s	Conference Proceeding	TRUE	2016	Antarctica	NA	0	0	Detection	AGL	NA	Descriptive	NA	Mikrokopter	MK	Unknown	Unknown	Unknown	90	10.5	Lawnmower	0	Samsung	MX500	Unknown	Unknown	Human	Yes	Unknown	Daytime	Monitoring/Counting	Unknown
Jared	Yes	TRUE	include	rayyan-102243898	Mustafa; O. and Braun; C. and Esefeld; J. and Knetsch; S. and Maercker; J. and Pfeifer; C. and RÃ¼mmler; M.-C.	2019	DETECTING ANTARCTIC SEALS and FLYING SEABIRDS by UAV			ISPRS Annals of the Photogrammetry; Remote Sensing and Spatial Information Sciences		4	2	141-148	https://www.scopus.com/inward/record.uri?eid=2-s2.0-85067496126&doi=10.5194%2fisprs-annals-IV-2-W5-141-2019&partnerID=40&md5=f9bb3efbb61518e460db716f2483bd4e	TRUE	detection mismatches cannot differentiate between confusion with another species or other object.	focuses on detection of individuals. More confusion happens in seals than birds. AGL range was 30-150m and speed 6-15m/s	Conference Proceeding	TRUE	2016	Antarctica	NA	0	0	Detection	AGL	NA	Descriptive	NA	Mikrokopter	MK	Unknown	Unknown	Unknown	90	10.5	Lawnmower	0	Samsung	MX500	Unknown	Unknown	Human	Yes	Unknown	Daytime	Monitoring/Counting	Unknown
Jared	Yes	TRUE	include	rayyan-102243898	Mustafa; O. and Braun; C. and Esefeld; J. and Knetsch; S. and Maercker; J. and Pfeifer; C. and RÃ¼mmler; M.-C.	2019	DETECTING ANTARCTIC SEALS and FLYING SEABIRDS by UAV			ISPRS Annals of the Photogrammetry; Remote Sensing and Spatial Information Sciences		4	2	141-148	https://www.scopus.com/inward/record.uri?eid=2-s2.0-85067496126&doi=10.5194%2fisprs-annals-IV-2-W5-141-2019&partnerID=40&md5=f9bb3efbb61518e460db716f2483bd4e	TRUE	detection mismatches cannot differentiate between confusion with another species or other object.	focuses on detection of individuals. More confusion happens in seals than birds. AGL range was 30-150m and speed 6-15m/s	Conference Proceeding	TRUE	2016	Antarctica	NA	0	0	Detection	AGL	NA	Descriptive	NA	Mikrokopter	MK	Unknown	Unknown	Unknown	90	10.5	Lawnmower	0	Samsung	MX500	Unknown	Unknown	Human	Yes	Unknown	Daytime	Monitoring/Counting	Unknown
Jared	Yes	TRUE	include	rayyan-102243898	Mustafa; O. and Braun; C. and Esefeld; J. and Knetsch; S. and Maercker; J. and Pfeifer; C. and RÃ¼mmler; M.-C.	2019	DETECTING ANTARCTIC SEALS and FLYING SEABIRDS by UAV			ISPRS Annals of the Photogrammetry; Remote Sensing and Spatial Information Sciences		4	2	141-148	https://www.scopus.com/inward/record.uri?eid=2-s2.0-85067496126&doi=10.5194%2fisprs-annals-IV-2-W5-141-2019&partnerID=40&md5=f9bb3efbb61518e460db716f2483bd4e	TRUE	detection mismatches cannot differentiate between confusion with another species or other object.	focuses on detection of individuals. More confusion happens in seals than birds. AGL range was 30-150m and speed 6-15m/s	Conference Proceeding	TRUE	2017	Antarctica	NA	0	0	Detection	AGL	NA	Descriptive	NA	Mikrokopter	MK	Unknown	Unknown	Unknown	90	10.5	Lawnmower	0	Samsung	MX500	Unknown	Unknown	Human	Yes	Unknown	Daytime	Monitoring/Counting	Unknown
Jared	Yes	TRUE	include	rayyan-102243898	Mustafa; O. and Braun; C. and Esefeld; J. and Knetsch; S. and Maercker; J. and Pfeifer; C. and RÃ¼mmler; M.-C.	2019	DETECTING ANTARCTIC SEALS and FLYING SEABIRDS by UAV			ISPRS Annals of the Photogrammetry; Remote Sensing and Spatial Information Sciences		4	2	141-148	https://www.scopus.com/inward/record.uri?eid=2-s2.0-85067496126&doi=10.5194%2fisprs-annals-IV-2-W5-141-2019&partnerID=40&md5=f9bb3efbb61518e460db716f2483bd4e	TRUE	detection mismatches cannot differentiate between confusion with another species or other object.	focuses on detection of individuals. More confusion happens in seals than birds. AGL range was 30-150m and speed 6-15m/s	Conference Proceeding	TRUE	2017	Antarctica	NA	0	0	Detection	AGL	NA	Descriptive	NA	Mikrokopter	MK	Unknown	Unknown	Unknown	90	10.5	Lawnmower	0	Samsung	MX500	Unknown	Unknown	Human	Yes	Unknown	Daytime	Monitoring/Counting	Unknown
Jared	Yes	TRUE	include	rayyan-102243898	Mustafa; O. and Braun; C. and Esefeld; J. and Knetsch; S. and Maercker; J. and Pfeifer; C. and RÃ¼mmler; M.-C.	2019	DETECTING ANTARCTIC SEALS and FLYING SEABIRDS by UAV			ISPRS Annals of the Photogrammetry; Remote Sensing and Spatial Information Sciences		4	2	141-148	https://www.scopus.com/inward/record.uri?eid=2-s2.0-85067496126&doi=10.5194%2fisprs-annals-IV-2-W5-141-2019&partnerID=40&md5=f9bb3efbb61518e460db716f2483bd4e	TRUE	detection mismatches cannot differentiate between confusion with another species or other object.	focuses on detection of individuals. More confusion happens in seals than birds. AGL range was 30-150m and speed 6-15m/s	Conference Proceeding	TRUE	2017	Antarctica	NA	0	0	Detection	AGL	NA	Descriptive	NA	Mikrokopter	MK	Unknown	Unknown	Unknown	90	10.5	Lawnmower	0	Samsung	MX500	Unknown	Unknown	Human	Yes	Unknown	Daytime	Monitoring/Counting	Unknown
Jared	Yes	TRUE	include	rayyan-102243898	Mustafa; O. and Braun; C. and Esefeld; J. and Knetsch; S. and Maercker; J. and Pfeifer; C. and RÃ¼mmler; M.-C.	2019	DETECTING ANTARCTIC SEALS and FLYING SEABIRDS by UAV			ISPRS Annals of the Photogrammetry; Remote Sensing and Spatial Information Sciences		4	2	141-148	https://www.scopus.com/inward/record.uri?eid=2-s2.0-85067496126&doi=10.5194%2fisprs-annals-IV-2-W5-141-2019&partnerID=40&md5=f9bb3efbb61518e460db716f2483bd4e	TRUE	detection mismatches cannot differentiate between confusion with another species or other object.	focuses on detection of individuals. More confusion happens in seals than birds. AGL range was 30-150m and speed 6-15m/s	Conference Proceeding	TRUE	2017	Antarctica	NA	0	0	Detection	AGL	NA	Descriptive	NA	Mikrokopter	MK	Unknown	Unknown	Unknown	90	10.5	Lawnmower	0	Samsung	MX500	Unknown	Unknown	Human	Yes	Unknown	Daytime	Monitoring/Counting	Unknown
Jared	Yes	TRUE	include	rayyan-102243898	Mustafa; O. and Braun; C. and Esefeld; J. and Knetsch; S. and Maercker; J. and Pfeifer; C. and RÃ¼mmler; M.-C.	2019	DETECTING ANTARCTIC SEALS and FLYING SEABIRDS by UAV			ISPRS Annals of the Photogrammetry; Remote Sensing and Spatial Information Sciences		4	2	141-148	https://www.scopus.com/inward/record.uri?eid=2-s2.0-85067496126&doi=10.5194%2fisprs-annals-IV-2-W5-141-2019&partnerID=40&md5=f9bb3efbb61518e460db716f2483bd4e	TRUE	detection mismatches cannot differentiate between confusion with another species or other object.	focuses on detection of individuals. More confusion happens in seals than birds. AGL range was 30-150m and speed 6-15m/s	Conference Proceeding	TRUE	2017	Antarctica	NA	0	0	Detection	AGL	NA	Descriptive	NA	Mikrokopter	MK	Unknown	Unknown	Unknown	90	10.5	Lawnmower	0	Samsung	MX500	Unknown	Unknown	Human	Yes	Unknown	Daytime	Monitoring/Counting	Unknown
Jared	Yes	TRUE	include	rayyan-102243898	Mustafa; O. and Braun; C. and Esefeld; J. and Knetsch; S. and Maercker; J. and Pfeifer; C. and RÃ¼mmler; M.-C.	2019	DETECTING ANTARCTIC SEALS and FLYING SEABIRDS by UAV			ISPRS Annals of the Photogrammetry; Remote Sensing and Spatial Information Sciences		4	2	141-148	https://www.scopus.com/inward/record.uri?eid=2-s2.0-85067496126&doi=10.5194%2fisprs-annals-IV-2-W5-141-2019&partnerID=40&md5=f9bb3efbb61518e460db716f2483bd4e	TRUE	detection mismatches cannot differentiate between confusion with another species or other object.	focuses on detection of individuals. More confusion happens in seals than birds. AGL range was 30-150m and speed 6-15m/s	Conference Proceeding	TRUE	2017	Antarctica	NA	0	0	Detection	AGL	NA	Descriptive	NA	Mikrokopter	MK	Unknown	Unknown	Unknown	90	10.5	Lawnmower	0	Samsung	MX500	Unknown	Unknown	Human	Yes	Unknown	Daytime	Monitoring/Counting	Unknown
Jared	Yes	TRUE	include	rayyan-102243898	Mustafa; O. and Braun; C. and Esefeld; J. and Knetsch; S. and Maercker; J. and Pfeifer; C. and RÃ¼mmler; M.-C.	2019	DETECTING ANTARCTIC SEALS and FLYING SEABIRDS by UAV			ISPRS Annals of the Photogrammetry; Remote Sensing and Spatial Information Sciences		4	2	141-148	https://www.scopus.com/inward/record.uri?eid=2-s2.0-85067496126&doi=10.5194%2fisprs-annals-IV-2-W5-141-2019&partnerID=40&md5=f9bb3efbb61518e460db716f2483bd4e	TRUE	detection mismatches cannot differentiate between confusion with another species or other object.	focuses on detection of individuals. More confusion happens in seals than birds. AGL range was 30-150m and speed 6-15m/s	Conference Proceeding	TRUE	2017	Antarctica	NA	0	0	Detection	AGL	NA	Descriptive	NA	Mikrokopter	MK	Unknown	Unknown	Unknown	90	10.5	Lawnmower	0	Samsung	MX500	Unknown	Unknown	Human	Yes	Unknown	Daytime	Monitoring/Counting	Unknown
Jared	Yes	TRUE	include	rayyan-102243898	Mustafa; O. and Braun; C. and Esefeld; J. and Knetsch; S. and Maercker; J. and Pfeifer; C. and RÃ¼mmler; M.-C.	2019	DETECTING ANTARCTIC SEALS and FLYING SEABIRDS by UAV			ISPRS Annals of the Photogrammetry; Remote Sensing and Spatial Information Sciences		4	2	141-148	https://www.scopus.com/inward/record.uri?eid=2-s2.0-85067496126&doi=10.5194%2fisprs-annals-IV-2-W5-141-2019&partnerID=40&md5=f9bb3efbb61518e460db716f2483bd4e	TRUE	detection mismatches cannot differentiate between confusion with another species or other object.	focuses on detection of individuals. More confusion happens in seals than birds. AGL range was 30-150m and speed 6-15m/s	Conference Proceeding	TRUE	2017	Antarctica	NA	0	0	Detection	AGL	NA	Descriptive	NA	Mikrokopter	MK	Unknown	Unknown	Unknown	90	10.5	Lawnmower	0	Samsung	MX500	Unknown	Unknown	Human	Yes	Unknown	Daytime	Monitoring/Counting	Unknown
Jared	Yes	TRUE	include	rayyan-102243898	Mustafa; O. and Braun; C. and Esefeld; J. and Knetsch; S. and Maercker; J. and Pfeifer; C. and RÃ¼mmler; M.-C.	2019	DETECTING ANTARCTIC SEALS and FLYING SEABIRDS by UAV			ISPRS Annals of the Photogrammetry; Remote Sensing and Spatial Information Sciences		4	2	141-148	https://www.scopus.com/inward/record.uri?eid=2-s2.0-85067496126&doi=10.5194%2fisprs-annals-IV-2-W5-141-2019&partnerID=40&md5=f9bb3efbb61518e460db716f2483bd4e	TRUE	detection mismatches cannot differentiate between confusion with another species or other object.	focuses on detection of individuals. More confusion happens in seals than birds. AGL range was 30-150m and speed 6-15m/s	Conference Proceeding	TRUE	2017	Antarctica	NA	0	0	Detection	AGL	NA	Descriptive	NA	Mikrokopter	MK	Unknown	Unknown	Unknown	90	10.5	Lawnmower	0	Samsung	MX500	Unknown	Unknown	Human	Yes	Unknown	Daytime	Monitoring/Counting	Unknown
Jared	Yes	TRUE	include	rayyan-102243898	Mustafa; O. and Braun; C. and Esefeld; J. and Knetsch; S. and Maercker; J. and Pfeifer; C. and RÃ¼mmler; M.-C.	2019	DETECTING ANTARCTIC SEALS and FLYING SEABIRDS by UAV			ISPRS Annals of the Photogrammetry; Remote Sensing and Spatial Information Sciences		4	2	141-148	https://www.scopus.com/inward/record.uri?eid=2-s2.0-85067496126&doi=10.5194%2fisprs-annals-IV-2-W5-141-2019&partnerID=40&md5=f9bb3efbb61518e460db716f2483bd4e	TRUE	detection mismatches cannot differentiate between confusion with another species or other object.	focuses on detection of individuals. More confusion happens in seals than birds. AGL range was 30-150m and speed 6-15m/s	Conference Proceeding	TRUE	2017	Antarctica	NA	0	0	Detection	AGL	NA	Descriptive	NA	Mikrokopter	MK	Unknown	Unknown	Unknown	90	10.5	Lawnmower	0	Samsung	MX500	Unknown	Unknown	Human	Yes	Unknown	Daytime	Monitoring/Counting	Unknown
Jared	Yes	TRUE	include	rayyan-102243898	Mustafa; O. and Braun; C. and Esefeld; J. and Knetsch; S. and Maercker; J. and Pfeifer; C. and RÃ¼mmler; M.-C.	2019	DETECTING ANTARCTIC SEALS and FLYING SEABIRDS by UAV			ISPRS Annals of the Photogrammetry; Remote Sensing and Spatial Information Sciences		4	2	141-148	https://www.scopus.com/inward/record.uri?eid=2-s2.0-85067496126&doi=10.5194%2fisprs-annals-IV-2-W5-141-2019&partnerID=40&md5=f9bb3efbb61518e460db716f2483bd4e	TRUE	detection mismatches cannot differentiate between confusion with another species or other object.	focuses on detection of individuals. More confusion happens in seals than birds. AGL range was 30-150m and speed 6-15m/s	Conference Proceeding	TRUE	2017	Antarctica	NA	0	0	Detection	AGL	NA	Descriptive	NA	Mikrokopter	MK	Unknown	Unknown	Unknown	90	10.5	Lawnmower	0	Samsung	MX500	Unknown	Unknown	Human	Yes	Unknown	Daytime	Monitoring/Counting	Unknown
Jared	Yes	TRUE	include	rayyan-102243898	Mustafa; O. and Braun; C. and Esefeld; J. and Knetsch; S. and Maercker; J. and Pfeifer; C. and RÃ¼mmler; M.-C.	2019	DETECTING ANTARCTIC SEALS and FLYING SEABIRDS by UAV			ISPRS Annals of the Photogrammetry; Remote Sensing and Spatial Information Sciences		4	2	141-148	https://www.scopus.com/inward/record.uri?eid=2-s2.0-85067496126&doi=10.5194%2fisprs-annals-IV-2-W5-141-2019&partnerID=40&md5=f9bb3efbb61518e460db716f2483bd4e	TRUE	detection mismatches cannot differentiate between confusion with another species or other object.	focuses on detection of individuals. More confusion happens in seals than birds. AGL range was 30-150m and speed 6-15m/s	Conference Proceeding	TRUE	2018	Antarctica	NA	0	0	Detection	AGL	NA	Descriptive	NA	Mikrokopter	MK	Unknown	Unknown	Unknown	90	10.5	Lawnmower	0	Samsung	MX500	Unknown	Unknown	Human	Yes	Unknown	Daytime	Monitoring/Counting	Unknown
Jared	Yes	TRUE	include	rayyan-102243898	Mustafa; O. and Braun; C. and Esefeld; J. and Knetsch; S. and Maercker; J. and Pfeifer; C. and RÃ¼mmler; M.-C.	2019	DETECTING ANTARCTIC SEALS and FLYING SEABIRDS by UAV			ISPRS Annals of the Photogrammetry; Remote Sensing and Spatial Information Sciences		4	2	141-148	https://www.scopus.com/inward/record.uri?eid=2-s2.0-85067496126&doi=10.5194%2fisprs-annals-IV-2-W5-141-2019&partnerID=40&md5=f9bb3efbb61518e460db716f2483bd4e	TRUE	detection mismatches cannot differentiate between confusion with another species or other object.	focuses on detection of individuals. More confusion happens in seals than birds. AGL range was 30-150m and speed 6-15m/s	Conference Proceeding	TRUE	2018	Antarctica	NA	0	0	Detection	AGL	NA	Descriptive	NA	Mikrokopter	MK	Unknown	Unknown	Unknown	90	10.5	Lawnmower	0	Samsung	MX500	Unknown	Unknown	Human	Yes	Unknown	Daytime	Monitoring/Counting	Unknown
Jared	Yes	TRUE	include	rayyan-102243898	Mustafa; O. and Braun; C. and Esefeld; J. and Knetsch; S. and Maercker; J. and Pfeifer; C. and RÃ¼mmler; M.-C.	2019	DETECTING ANTARCTIC SEALS and FLYING SEABIRDS by UAV			ISPRS Annals of the Photogrammetry; Remote Sensing and Spatial Information Sciences		4	2	141-148	https://www.scopus.com/inward/record.uri?eid=2-s2.0-85067496126&doi=10.5194%2fisprs-annals-IV-2-W5-141-2019&partnerID=40&md5=f9bb3efbb61518e460db716f2483bd4e	TRUE	detection mismatches cannot differentiate between confusion with another species or other object.	focuses on detection of individuals. More confusion happens in seals than birds. AGL range was 30-150m and speed 6-15m/s	Conference Proceeding	TRUE	2018	Antarctica	NA	0	0	Detection	AGL	NA	Descriptive	NA	Mikrokopter	MK	Unknown	Unknown	Unknown	90	10.5	Lawnmower	0	Samsung	MX500	Unknown	Unknown	Human	Yes	Unknown	Daytime	Monitoring/Counting	Unknown
Jared	Yes	TRUE	include	rayyan-102243898	Mustafa; O. and Braun; C. and Esefeld; J. and Knetsch; S. and Maercker; J. and Pfeifer; C. and RÃ¼mmler; M.-C.	2019	DETECTING ANTARCTIC SEALS and FLYING SEABIRDS by UAV			ISPRS Annals of the Photogrammetry; Remote Sensing and Spatial Information Sciences		4	2	141-148	https://www.scopus.com/inward/record.uri?eid=2-s2.0-85067496126&doi=10.5194%2fisprs-annals-IV-2-W5-141-2019&partnerID=40&md5=f9bb3efbb61518e460db716f2483bd4e	TRUE	detection mismatches cannot differentiate between confusion with another species or other object.	focuses on detection of individuals. More confusion happens in seals than birds. AGL range was 30-150m and speed 6-15m/s	Conference Proceeding	TRUE	2018	Antarctica	NA	0	0	Detection	AGL	NA	Descriptive	NA	Mikrokopter	MK	Unknown	Unknown	Unknown	90	10.5	Lawnmower	0	Samsung	MX500	Unknown	Unknown	Human	Yes	Unknown	Daytime	Monitoring/Counting	Unknown
Jared	Yes	TRUE	include	rayyan-102243898	Mustafa; O. and Braun; C. and Esefeld; J. and Knetsch; S. and Maercker; J. and Pfeifer; C. and RÃ¼mmler; M.-C.	2019	DETECTING ANTARCTIC SEALS and FLYING SEABIRDS by UAV			ISPRS Annals of the Photogrammetry; Remote Sensing and Spatial Information Sciences		4	2	141-148	https://www.scopus.com/inward/record.uri?eid=2-s2.0-85067496126&doi=10.5194%2fisprs-annals-IV-2-W5-141-2019&partnerID=40&md5=f9bb3efbb61518e460db716f2483bd4e	TRUE	detection mismatches cannot differentiate between confusion with another species or other object.	focuses on detection of individuals. More confusion happens in seals than birds. AGL range was 30-150m and speed 6-15m/s	Conference Proceeding	TRUE	2018	Antarctica	NA	0	0	Detection	AGL	NA	Descriptive	NA	Mikrokopter	MK	Unknown	Unknown	Unknown	90	10.5	Lawnmower	0	Samsung	MX500	Unknown	Unknown	Human	Yes	Unknown	Daytime	Monitoring/Counting	Unknown
Jared	Yes	TRUE	include	rayyan-102243898	Mustafa; O. and Braun; C. and Esefeld; J. and Knetsch; S. and Maercker; J. and Pfeifer; C. and RÃ¼mmler; M.-C.	2019	DETECTING ANTARCTIC SEALS and FLYING SEABIRDS by UAV			ISPRS Annals of the Photogrammetry; Remote Sensing and Spatial Information Sciences		4	2	141-148	https://www.scopus.com/inward/record.uri?eid=2-s2.0-85067496126&doi=10.5194%2fisprs-annals-IV-2-W5-141-2019&partnerID=40&md5=f9bb3efbb61518e460db716f2483bd4e	TRUE	detection mismatches cannot differentiate between confusion with another species or other object.	focuses on detection of individuals. More confusion happens in seals than birds. AGL range was 30-150m and speed 6-15m/s	Conference Proceeding	TRUE	2018	Antarctica	NA	0	0	Detection	AGL	NA	Descriptive	NA	Mikrokopter	MK	Unknown	Unknown	Unknown	90	10.5	Lawnmower	0	Samsung	MX500	Unknown	Unknown	Human	Yes	Unknown	Daytime	Monitoring/Counting	Unknown
Jared	Yes	TRUE	include	rayyan-102243898	Mustafa; O. and Braun; C. and Esefeld; J. and Knetsch; S. and Maercker; J. and Pfeifer; C. and RÃ¼mmler; M.-C.	2019	DETECTING ANTARCTIC SEALS and FLYING SEABIRDS by UAV			ISPRS Annals of the Photogrammetry; Remote Sensing and Spatial Information Sciences		4	2	141-148	https://www.scopus.com/inward/record.uri?eid=2-s2.0-85067496126&doi=10.5194%2fisprs-annals-IV-2-W5-141-2019&partnerID=40&md5=f9bb3efbb61518e460db716f2483bd4e	TRUE	detection mismatches cannot differentiate between confusion with another species or other object.	focuses on detection of individuals. More confusion happens in seals than birds. AGL range was 30-150m and speed 6-15m/s	Conference Proceeding	TRUE	2018	Antarctica	NA	0	0	Detection	AGL	NA	Descriptive	NA	Mikrokopter	MK	Unknown	Unknown	Unknown	90	10.5	Lawnmower	0	Samsung	MX500	Unknown	Unknown	Human	Yes	Unknown	Daytime	Monitoring/Counting	Unknown
[truncated: 2,310 more rows]
[truncated: 3 more columns]

## Sheet: README
Extracted data for included articles
Elmore et al.
Column descriptions can be found in Additional file 4
