# Supplementary material for: Evidence on the efficacy of small unoccupied aircraft systems (UAS) as a survey tool for North American terrestrial, vertebrate animals: a systematic map
Source: Environ Evid. 2023 Feb 13;12:3. doi: 10.1186/s13750-022-00294-8 (PMC11378819; doi:10.1186/s13750-022-00294-8)
Supplement: Supplementary file 9 — Additional file 9. Spreadsheet of consistency check among reviewers used for calculating Cohen’s kappa coefficients for agreement. [file 13750_2022_294_MOESM9_ESM.xlsx]

## Sheet: README
Consistency check among reviewers
2022-09-01
Elmore et al.
Agreement_792 sheet contains the metrics and numbers used for consistency check of 792 articles screened by two reviewers at title/abstract level of screening for calculating the kappa coefficient.
Agreement_39 sheet contains metrics and numbers used for consistency check of 39 articles screened by all reviewers at full text level of screening for calculating kappa coefficients.
Kappa_titleabstract contains the kappa coefficient for determining agreement across two reviewers at title/abstract level of screening.
Kappa_fulltext contains the kappa coefficient for determining agreement across three reviewers at full text level of screening.

## Sheet: Agreement_792
metric	number
number in agreement	839
total number	847
JAE proportion yes	0.104887
MFC proportion yes	0.112038
JAE proportion no	0.895113
MFC proportion no	0.887962

## Sheet: Agreement_39
metric	number
number in agreement LRJ:EAS	37
number in agreement LRJ:JAE	39
number in agreement JAE:EAS	37
total number	39
JAE proportion yes	0.435897
LRJ proportion yes	0.435897
EAS proportion yes	0.435897
JAE proportion no	0.564103
LRJ proportion no	0.564103
EAS proportion no	0.564103

## Sheet: Kappa_titleabstract
Reviewer agreement	Kappa
JAE:MFC	0.95117

## Sheet: Kappa_fulltext
Reviewer agreement	Kappa
LRJ:EAS	0.895722
LRJ:JAE	1
JAE:EAS	0.895722
