# Supplementary material for: Evidence on the efficacy of small unoccupied aircraft systems (UAS) as a survey tool for North American terrestrial, vertebrate animals: a systematic map
Source: Environ Evid. 2023 Feb 13;12:3. doi: 10.1186/s13750-022-00294-8 (PMC11378819; doi:10.1186/s13750-022-00294-8)
Supplement: Supplementary file 12 — Additional file 12. Frequency and definitions for biases and constraints. [file 13750_2022_294_MOESM12_ESM.xlsx]

## Sheet: README
Frequency of terms and definitions for biases and constraints
2022-09-01
Elmore et al.
biases sheet contains the bias terms, frequency of occurrence, and short definition.
constraints sheet contains the constraint terms, frequency of occurrence, and short definition.

## Sheet: biases
word	freq	definition
obstruction	21	visual obstruction of animals
agl	17	flight altitude above ground level
contrast	17	difference in animal vs background within images
observer	13	innacuracy of observer counts
movement	13	movement of animals during flights
tod	11	time of day
bodysize	11	I.E., small animals difficult to see
thermal	9	thermal contrast
camoflauge	8	animals blending in to background
vegetation	7	background or obstructing vegetation
grouping	6	grouping of animals
sun	5	sun causing shadows or reflections
misclassification	5	mis-identifying species
glare	4	glare on camera lens or background
camera	4	imaging sensor
weather	4	adverse weather conditions
resolution	3	resolution of imaging sensor
location	3	location of animals in images
shape	3	shape of animals compared to other objects
focus	3	camera out of focus causing blur
angle	2	angle of camera
wind	2	blowing of air affecting UAS
color	2	color of animals
background	2	color or contrast of background
methods	2	data collection methodology
distance	2	distance to animals
disturbance	2	disturbance to animals
shadows	2	observer confusion by shadows at certain times of day
habitat	2	habitat type
reflection	2	reflection on water
species	2	some species more difficult to classify
bodyposition	1	orientation of animals
speed	2	speed at which flights were conducted
triggerrate	1	rate at which photos were taken
flushing	1	UAS causing the flushing of species
obstacles	1	obstacles obstructing the animal
clouds	2	cloud cover
detection	1	inaccurate detection of animals in photos
age	1	age of nests make classification difficult
drone	1	problems with UAS
nest	1	nests of birds
season	1	season in which flights were ocnducted
experience	1	observer experience
direction	1	flight direction
flight	1	occurring during UAS flight
lighting	1	lighting associated with time of day, shadows, etc.
posture	1	posture/orientation of animals
flighttime	1	actual flighttime of UAS
sensor	1	thermal sensor type
turbidity	1	water turbidity/cloudiness

## Sheet: constraints
word	freq	definition
resolution	22	resolution of the camera (thermal or rgb), typically poor
obstruction	21	visual obstruction of animals in images
thermal	21	infrared camera
contrast	18	difference in animal vs background within images
wind	18	blowing of air affecting the UAS
time	15	amount of flight time available
classification	15	classification of animals in images
regulations	13	governmental UAS flight regulations
processing	12	processing of images, typically time or personel
battery	11	life or weight of battery used to power UAS
detection	10	ability to detect animals in images
weather	10	adverse weather conditions affecting ability to fly UAS
bodysize	8	small body size of animals making ID difficult
mosaic	8	mosaicing of images
camera	8	imaging sensor
vlos	7	visual line of sight regulations
movement	7	animal movement
rain	7	rain affecting flight or images
disturbance	6	Uas disturbing animals
agl	5	above ground level of flights, either restrictive or affecting the GSD
blur	5	image blur during flights
software	5	flight or image processing software
area	4	size of desired sampling area
crashes	4	UAS crashing during flights
technology	4	technology associated with UAS
quality	4	image quality
duplication	4	duplication of animals among images
counts	4	counts of animals
life	4	battery life
capacity	4	UAS payload or batter capacity
flight	4	flight capacity, flight time, etc.
payload	4	UAS carrying capacity limit
topography	4	varying topography during flights of a maintained AGL
camoflage	3	Animals blending in to background
shadows	3	animal or vegetation shadows due to sun angle
sun	3	sun causing brightness or shadows
connectivity	3	UAS and flight controller connectivity issues
glare	3	glare of sun on background
hardware	3	UAS, sensor, or flight controller hardware issues
errors	5	mistake
cost	3	price of hardware/software
noise	3	sound emitted from UAS
reflection	2	sun reflection on water
angle	2	sun or camera angle
memory	2	amount of memory available for storage
verification	2	verifying animals on the ground as seen in images
human	2	human observer or detection
visibility	2	animal visibility in images
experience	2	experience of pilot and observer
ground	2	ground truthing
species	2	species differentiation
training	2	training computer algorithms
spatial	2	spatial coverage of flights
government	2	governmental UAS flight regulations
sensor	2	the sensor attached to UAS
lighting	2	lighting conditions
image	2	data collected from camera sensors
range	2	flight range of UAS
computer	2	computer used to process data
artifacts	1	artifacts from mosaics
coverage	1	flight coverage
autoclassification	1	automated computer classification of animals in images
distortion	1	distortion in mosaics
connection	1	connection between flight controller and UAS
quantification	1	counting of animals
bulky	1	large UAS and equipment
fragile	1	UAS easily broken or damaged
malfunctions	1	failure of UAS to function properly
antipathy	1	people disliking use of UAS
commision	1	false positives in image classification
overestimation	1	estimating more animals than actually in images
uncertainty	1	not certain counts or ID are correct
heat	1	residual background heat in thermal images
messages	1	error messages in flight applications
capabilities	1	flight and imaging capabilities
nocturnal	2	nighttime
video	1	recording of visual images
calibration	1	calibration of sensors
radiometric	1	data containing actual temperature values in pixels for thermal images
changes	1	not staying the same
location	1	animal location in images
inconsistent	1	not consistent
autopilot	1	not manually piloting
haze	1	haze in images from clouds/smoke
speed	1	speed of flight
innaccuracy	1	not accurate
position	1	placement of UAS
semiautomated	1	partially automated image classification
turbidity	1	cloudiness of water
water	1	liquid H2O
pilot	1	person flying UAS
surveyor	1	person classifying images
reference	1	comparison
duration	1	length of time
options	1	equipment choices
price	1	cost of equipment
zoom	1	camera zoom
identification	1	identification of species in images
stitching	1	mosaicing of images
limited	1	restricted
expensive	1	expense of licenses
licenses	1	licensing expense
cloud	1	cloud coverage
cover	1	cover of clouds or vegetation
mismatch	1	detection mismatch between species and object
specificity	1	low specificity in high animal density
specific	1	species specific
mechanical	1	hardware problems
limitations	1	restriction
temperature	1	thermal properties
equipment	1	hardware used
preparation	1	getting ready for flights
integration	1	ability to use more than one sensor
multiple	1	more than one
operation	1	functioning
remote	1	controller
misidentification	1	non correct identification of animals
reliability	1	trustworthy
technical	1	difficult to use
imprecision	1	not precise gps
internet	1	connection to the internet in rural areas
mapping	1	mapping of area of interest
terrain	1	topography or background terrain
grouping	1	grouping of animals
failure	1	not successful
mobility	1	ability to transport UAS
permit	1	flight permits
georeferencing	1	accurately georeferencing photographs
behavior	1	animal behavior
effectiveness	1	ability to detect animals in images using UAS
specular	1	specular reflection caused inaccurate classification
activity	1	activity of tourists in area of interest
gps	1	global positioning system
signal	1	connection signal of gps
tourist	1	tourist activity in area of interest
duplicate	1	duplication of animals among images
microclimate	1	microclimates in thermal images makes classification difficult
analyses	1	statistical analyses
international	1	international travel
permitting	1	flight permitting restrictions
travel	1	challenging to travel with UAS
gimbal	1	gimbal device that attaches camera to UAS
background	1	background environment
environment	1	environment of images
data	1	information collected
loss	1	loss of data
performance	1	UAS performance
restriction	1	some type of hold up
development	1	development of technology
rapid	1	quick or fast
focus	1	focus of camera
posture	1	posture of animals
